# Supplementary material for: Sea level rise from climate change is expected to increase the release of arsenic into Bangladesh’s drinking well water by reduction and by the salt effect
Source: PLoS One. 2024 Jan 17;19(1):e0295172. doi: 10.1371/journal.pone.0295172 (PMC10793926; doi:10.1371/journal.pone.0295172)
Supplement: S1 File — (XLSX) [file pone.0295172.s002.xlsx]

## Sheet: Sheet1
Dec.long-1	Dec.lat-1	Samp_no-lldata	As (mg/L)		As (µg/L)	pH	ORP (mV)	SC (US)	T (C)	DO (mg/L)	Depth (feet, bgs)
89.4333	23.65	13	0.0321974		32.1974	6.63	-96	728	26.6	3.19	180		SUMMARY OUTPUT: µg of As/L = a + b(pH)										SUMMARY OUTPUT: (Dissolved Oxygen in mg/L) = a + b(Reported Depth in feet bgs)
91.0333	23.1833	16	0.206206		206.206	7.51	-106	1142	27.5	3.25	65
89.1667	22.7667	29	0.223889		223.889	6.79	-91	1383	27.3	3.45	80		Regression Statistics										Regression Statistics
90.7667	24.4333	43	0		0	6.81	24	603	26.5	2.2	125		Multiple R	0.235218									Multiple R	0.165088
90.2667	24.7667	48	0.00630871		6.30871	6.91	276	246	27.5	5.4	70		R Square	0.0553273									R Square	0.0272539
90.8333	24.0667	60	0		0	5.2	183	116.5	26.6	6.65	150		Adjusted R Square	0.0436647									Adjusted R Square	0.0146209
91.8833	24.8833	80	0		0	5.44	-5	142.1	25.4	8.8	260		Standard Error	105.126									Standard Error	2.48727
91.7333	24.7167	82	0		0	6.26	-77	446	25.5	9	640		Observations	83									Observations	79
89.5167	22.9167	87	0.0523396		52.3396	6.91	-67	3480	27.2	3	950
90.9833	24.05	108	0.242085		242.085	6.82	-76	42	27.2	5	250		ANOVA										ANOVA
88.9833	22.9833	124	0.435096		435.096	6.83	-94	711	27.6	2.94	120			df	SS	MS	F	Significance F						df	SS	MS	F	Significance F
89.2833	25.1167	137	0.0191196		19.1196	5.35	208	485	24.6	3.58	40		Regression	1	52428.4	52428.4	4.74399	0.032309					Regression	1	13.3465	13.3465	2.15735	0.145963
90.7667	24.4333	140	0		0	6.81	24	603	26.5	2.2	125		Residual	81	895176	11051.6							Residual	77	476.361	6.18651
90.5833	24.7	141	0.109444		109.444	6.35	-73	358	24.9	0.7	220		Total	82	947604								Total	78	489.708
89.7833	23.55	148	0.310275		310.275	6.7	-109	758	27.1	4.01	350
88.9833	25.4333	165	0.0523396		52.3396	5.66	201	80.3	26.6	4	75			Coefficients	Standard Error	t Stat	P-value	Lower 95%	Upper 95%	Lower 95.0%	Upper 95.0%			Coefficients	Standard Error	t Stat	P-value	Lower 95%	Upper 95%	Lower 95.0%	Upper 95.0%
88.9833	22.9833	173	0.189007		189.007	6.56	-96	785	27.8	0.85	288		Intercept	-161.55	110.013	-1.46846	0.145853	-380.442	57.342	-380.442	57.342		Intercept	3.8156	0.398974	9.56352	9.8871e-15	3.02114	4.61006	3.02114	4.61006
90.4	24.4167	178	0.0321974		32.1974	6.89	254	229	29.5	6.9	328		X Variable 1	36.2635	16.6494	2.17807	0.032309	3.13646	69.3905	3.13646	69.3905		X Variable 1	0.00138447	0.000942594	1.46879	0.145963	-0.00049247	0.00326142	-0.00049247	0.00326142
91.1667	23.4667	186	0		0	6.52	17	165	26.6	4.22	400
89.65	22.75	188	0.347366		347.366	6.89	-105	1287	27.4	2.22	98
91.9667	22.3	228	0		0	7.19	-36	825	28	5.11	615		SUMMARY OUTPUT: µg of As/L = a + b(Oxidation-Reduction Potential in mV)										SUMMARY OUTPUT: (Oxidation-Reduction Potential in mV) = a + b(Reported Depth in feet bgs)
91.8833	24.8833	242	0.00630871		6.30871	5.72	0	150.2	25.4	1.41	300
89.4333	23.65	260	0.0321974		32.1974	6.77	-107	757	27.2	3.19	105		Regression Statistics										Regression Statistics
91.8833	24.8833	261	0		0	5.89	-24	179.1	25.4	8	90		Multiple R	0.458626									Multiple R	0.154549
91.7333	24.7167	270	0		0	6.52	-66	450	25	8.5	475		R Square	0.210337									R Square	0.0238855
89.35	24.8333	271	0.0874164		87.4164	5.98	210	119.2	26.5	3.16	90		Adjusted R Square	0.200589									Adjusted R Square	0.0113712
89.2833	25.1167	272	0.0126815		12.6815	5.72	183	409	24.4	3.36	15		Standard Error	96.1151									Standard Error	108.856
89.5167	22.9167	273	0.320651		320.651	6.83	-101	967	27.2	3.56	70		Observations	83									Observations	80
88.9833	25.4333	275	0.0523396		52.3396	6.01	145	87.5	27.1	1.25	300
91.7333	24.7167	276	0		0	6.95	-27	426	26.1	7	750		ANOVA										ANOVA
91.1667	23.4667	277	0		0	6.75	13	226	26.5	4	90			df	SS	MS	F	Significance F						df	SS	MS	F	Significance F
88.6167	24.4667	281	0.0591999		59.1999	7	-40	692	28.6	0.16	300		Regression	1	199317	199317	21.5755	1.29849e-05					Regression	1	22616.9	22616.9	1.90865	0.171057
90.8333	24.0667	288	0		0	6.85	120	122.5	26.2	5.86	170		Residual	81	748288	9238.12							Residual	78	924275	11849.7
88.1667	24.7167	290	0.0874164		87.4164	6.64	-23	383	26.1	2.67	215		Total	82	947604								Total	79	946892
91.7333	24.2833	299	0.00630871		6.30871	3.9	260	39.7	24.3	7.82	400
90.3667	22.7	307	0.066136		66.136	7.57	-20	683	29.1	3.54	980			Coefficients	Standard Error	t Stat	P-value	Lower 95%	Upper 95%	Lower 95.0%	Upper 95.0%			Coefficients	Standard Error	t Stat	P-value	Lower 95%	Upper 95%	Lower 95.0%	Upper 95.0%
91.7667	22.3833	323	0		0	6.1	-69	629	26.5	4.49	75		Intercept	85.283	10.7089	7.96372	8.85595e-12	63.9756	106.59	63.9756	106.59		Intercept	35.8985	17.3201	2.07265	0.0415084	1.41678	70.3801	1.41678	70.3801
90.4167	23.8833	335	0		0	6.17	48	339	27.9	2.2	70		X Variable 1	-0.45402	0.0977451	-4.64494	1.29849e-05	-0.648502	-0.259538	-0.648502	-0.259538		X Variable 1	-0.0568597	0.0411567	-1.38154	0.171057	-0.138796	0.025077	-0.138796	0.025077
91.8833	24.8833	358	0.0321974		32.1974	5.76	8	146.1	24.8	8.8	165
89.1667	22.7667	382	0.180581		180.581	7.3	-1	1999	28.6	4.51	450
90.9833	24.05	383	0		0	6.29	-21	659	28.2	5.05	105		SUMMARY OUTPUT: µg of As/L = a + b(Specific Conductance in µS/cm)										SUMMARY OUTPUT: (Specific Conductance in µS/cm) = a + b(Reported Depth in feet bgs)
89.65	22.75	420	0.12457		124.57	6.89	-102	1438	27.3	1.56	100
89.5167	22.9167	450	0.0223636		22.3636	7.72	3	918	26.9	3.79	1000		Regression Statistics		SC = specific conductance; proportional to salinity (approximately).								Regression Statistics
90.25	22.9667	451	0.0321974		32.1974	7.7	-0.14	1311	28.1	3.09	800		Multiple R	0.251323									Multiple R	0.330311
90.3	22.7667	455	0.0321974		32.1974	7.67	-56	923	28.9	3.21	900		R Square	0.063163	SC = specific conductance is in microsiemans/cm if (US) or millisiemans/cm if (mS/cm).								R Square	0.109106
90.1833	23.1167	457	0.12457		124.57	6.75	-29	773	26.1	0.49	300		Adjusted R Square	0.0514526									Adjusted R Square	0.0975355
90.35	22.65	459	0.0191196		19.1196	7.96	-51	1390	29.9	2.5	750		Standard Error	105.261									Standard Error	718.68
90.3	22.7667	460	0		0	7.76	-48	862	29.3	3.33	900		Observations	82									Observations	79
90.1833	23.1167	466	0.066136		66.136	7.18	-100	5360	27.2	2.49	900
90.35	22.65	472	0.066136		66.136	7.9	89	1154	32.3	5.53	300		ANOVA										ANOVA
90.3	22.7667	474	0.14007		140.07	7.65	-10	870	32.7	4.67	950			df	SS	MS	F	Significance F						df	SS	MS	F	Significance F
90.25	22.9667	476	0.14007		140.07	6.65	-92	802	26.3	1.97	80		Regression	1	59761.7	59761.7	5.39373	0.0227521					Regression	1	4.8706e+06	4.8706e+06	9.42999	0.00294903
90.1833	23.1167	478	0.12457		124.57	6.5	-77	502	26.5	2.48	85		Residual	80	886388	11079.9							Residual	77	3.97706e+07	516501
90.25	22.9667	495	0.260824		260.824	6.88	-103	1121	26.2	2.71	90		Total	81	946150								Total	78	4.46412e+07
90.8333	24.0667	501	0		0	6.32	108	135	26.4	10.45	1200
91.9667	22.3	523	0.0126815		12.6815	6.15	-26	293	27.9	4.83	725			Coefficients	Standard Error	t Stat	P-value	Lower 95%	Upper 95%	Lower 95.0%	Upper 95.0%			Coefficients	Standard Error	t Stat	P-value	Lower 95%	Upper 95%	Lower 95.0%	Upper 95.0%
90.75	23.2333	526	0.447778		447.778	7.02	-120	1456	26.4	2.5	90		Intercept	53.7767	15.3916	3.49389	0.000778812	23.1464	84.4071	23.1464	84.4071		Intercept	404.084	115.281	3.50521	0.000764062	174.53	633.637	174.53	633.637
91.7167	24.3	530	0.0126815		12.6815	5.74	-12	174.5	26	5.02	375		X Variable 1	0.0363689	0.0156598	2.32244	0.0227521	0.00520494	0.0675329	0.00520494	0.0675329		X Variable 1	0.836359	0.272356	3.07083	0.00294903	0.294029	1.37869	0.294029	1.37869
91.9667	22.3	541	0		0	7.09	-65	451	28.9	4.83	740
90.8667	23.25	565	0.320651		320.651	6.58	-91	784	26.8	2.78	80
91.8833	24.8833	575	0		0	5.66	-11	162.5	26.1	6.88	150		SUMMARY OUTPUT: µg of As/L = a + b(Temperature in C)										SUMMARY OUTPUT: pH = a + b(Reported Depth in feet bgs)
88.65	25.6833	583	0.0388399		38.8399	5.88	151	88.6	26.3	6.99	50
89.35	24.8333	588	0.0455535		45.5535	6.45	120	199	25.9	4.8	85		Regression Statistics										Regression Statistics
88.9833	25.4333	603	0.0321974		32.1974	5.94	145	86.2	26.9	4.24	400		Multiple R	0.126008									Multiple R	0.361643
88.6167	24.4667	605	0.0731496		73.1496	7.16	-13	689	25.1	0.24	60		R Square	0.0158781									R Square	0.130786
89.2833	25.1167	616	0.0523396		52.3396	5.79	168	580	25.8	3.76	45		Adjusted R Square	0.00372849									Adjusted R Square	0.119642
88.9833	25.4333	620	0.0591999		59.1999	5.7	170	67	26.7	3.31	150		Standard Error	107.299									Standard Error	0.653601
89.9667	24.8667	626	0.0591999		59.1999	6.95	-60	707	26.9	1.24	60		Observations	83									Observations	80
89.35	24.8333	628	0.066136		66.136	6.32	35	109.3	26.7	2.4	70
89.0667	24.5	637	0.0191196		19.1196	6.85	220	424	26.3	5.44	80		ANOVA										ANOVA
89.35	24.8333	640	0.0321974		32.1974	6.6	194	170.2	26.4	3.23	220			df	SS	MS	F	Significance F						df	SS	MS	F	Significance F
89.0667	24.5	648	0.0126815		12.6815	6.68	70	376	26	5.45	80		Regression	1	15046.2	15046.2	1.30688	0.256328					Regression	1	5.01363	5.01363	11.7362	0.000980589
88.6167	24.4667	734	0.0191196		19.1196	6.79	-24	999	27.2	5.9	70		Residual	81	932558	11513.1							Residual	78	33.3211	0.427194
88.9167	24.2	740	0.0523396		52.3396	7.16	72	594	26.5	6	115		Total	82	947604								Total	79	38.3348
88.6	25.0167	747	0.0591999		59.1999	7.06	-83	870	25.7	2.14	70
90.2667	23.9167	749	0.0321974		32.1974	6.45	171	101	26.3	12.7	275			Coefficients	Standard Error	t Stat	P-value	Lower 95%	Upper 95%	Lower 95.0%	Upper 95.0%			Coefficients	Standard Error	t Stat	P-value	Lower 95%	Upper 95%	Lower 95.0%	Upper 95.0%
90.2667	23.9167	761	0.0256244		25.6244	5.61	197	137.9	26	10.46	390		Intercept	-173.486	219.205	-0.791432	0.431004	-609.636	262.664	-609.636	262.664		Intercept	6.33477	0.103994	60.9145	1.54886e-67	6.12773	6.5418	6.12773	6.5418
89.9667	24.8667	762	0.066136		66.136	6.88	-14	598	27.7	1.17	420		X Variable 1	9.30935	8.14332	1.14319	0.256328	-6.8933	25.512	-6.8933	25.512		X Variable 1	0.000846571	0.000247115	3.42581	0.000980589	0.000354602	0.00133854	0.000354602	0.00133854
88.8667	25.9	787	0.0256244		25.6244	6.24	42	102	25.6	4.65	35
88.9167	24.2	554	0.0388399		38.8399	7.03	98		26.3		120
91.8833	24.8833	237	0.00630871		6.30871	5.42	21	150	25.3	7.94			SUMMARY OUTPUT: µg of As/L = a + b(Dissolved Oxygen in mg/L)										SUMMARY OUTPUT: (Temperature in C) = a + b(Reported Depth in feet bgs)
89.7833	23.55	461	0.386787		386.787	6.75	-85	707	26.8	3.16
88.65	25.6833	590	0.0191196		19.1196	6.18	115	114.6	27.4	2.7			Regression Statistics										Regression Statistics
													Multiple R	0.326285									Multiple R	0.42427
					As (µg/L)	pH	ORP (mV)	SC (US)	T (C)	DO (mg/L)			R Square	0.106462									R Square	0.180005
				Minimum =	0	3.9	-120	39.7	24.3	0.16			Adjusted R Square	0.0952925									Adjusted R Square	0.169492
				1st Quartile =	6.30871	6.165	-70	167.6	26.1	2.5			Standard Error	102.8									Standard Error	1.3401
				Median =	32.1974	6.725	-12.5	502	26.6	3.58			Observations	82									Observations	80
				Mean =	74.4702	6.58825	18.8733	656.41	26.8938	4.23329
				3rd Quartile =	76.7163	6.95	100.5	813.5	27.425	5.42			ANOVA										ANOVA
				Maximum =	447.778	7.96	276	5360	32.7	12.7				df	SS	MS	F	Significance F						df	SS	MS	F	Significance F
				s =	103.287	0.696599	109.48	756.52	1.4705	2.50565			Regression	1	100729	100729	9.5317	0.00277513					Regression	1	30.7497	30.7497	17.1225	8.78042e-05
				n =	80	80	80	79	80	79			Residual	80	845421	10567.8							Residual	78	140.077	1.79586
													Total	81	946150								Total	79	170.827
					5.97662e-06	Maximum arsenic concentration in moles of As/L
														Coefficients	Standard Error	t Stat	P-value	Lower 95%	Upper 95%	Lower 95.0%	Upper 95.0%			Coefficients	Standard Error	t Stat	P-value	Lower 95%	Upper 95%	Lower 95.0%	Upper 95.0%
													Intercept	137.069	22.4684	6.10054	3.56013e-08	92.3559	181.783	92.3559	181.783		Intercept	26.266	0.213223	123.186	3.95135e-91	25.8415	26.6905	25.8415	26.6905
													X Variable 1	-14.0961	4.56578	-3.08735	0.00277513	-23.1823	-5.00995	-23.1823	-5.00995		X Variable 1	0.00209656	0.000506668	4.13794	8.78042e-05	0.00108786	0.00310526	0.00108786	0.00310526
													SUMMARY OUTPUT: Oxidation-Reduction Potential in mV = a + b(pH)										SUMMARY OUTPUT: (µg of As/L) = a + b(Reported Depth in feet bgs)
													Regression Statistics										Regression Statistics
													Multiple R	0.454613									Multiple R	0.210381
													R Square	0.206673									R Square	0.0442602
													Adjusted R Square	0.196879									Adjusted R Square	0.0320071
													Standard Error	97.3151									Standard Error	101.62
													Observations	83									Observations	80
													ANOVA										ANOVA
														df	SS	MS	F	Significance F						df	SS	MS	F	Significance F
													Regression	1	199837	199837	21.1016	1.57879e-05					Regression	1	37301.7	37301.7	3.61217	0.0610529
													Residual	81	767089	9470.23							Residual	78	805481	10326.7
													Total	82	966926								Total	79	842782
														Coefficients	Standard Error	t Stat	P-value	Lower 95%	Upper 95%	Lower 95.0%	Upper 95.0%			Coefficients	Standard Error	t Stat	P-value	Lower 95%	Upper 95%	Lower 95.0%	Upper 95.0%
													Intercept	484.038	101.839	4.75297	8.57212e-06	281.41	686.665	281.41	686.665		Intercept	96.3347	16.1688	5.95807	6.96201e-08	64.1451	128.524	64.1451	128.524
													X Variable 1	-70.7986	15.4123	-4.59365	1.57879e-05	-101.464	-40.133	-101.464	-40.133		X Variable 1	-0.0730217	0.0384209	-1.90057	0.0610529	-0.149512	0.00346848	-0.149512	0.00346848
													For, aOx + mH+ = bRed
													Slope = 2.303RTm/nF = (2.303RT/F)(m/n)
													R =	8.31446	J K−1 mol−1
													T =	300.044	K, the average temperature in this study
													F =	96485.3	C mol−1
													ln to log10 conversation =	2.30259
													Volt (J/C) to millivolt conversation =	1000
													2.303RT/F =	59.5351	mV at the average temperature in this study
													m/n =	1.18919	mean ratio
														1.70427	upper 95% confidence limit of m/n
														0.674107	lower 95% confidence limit of m/n
														0.515084	plus of minus from mean ratio for a 95% confidence limit
													Confirm	0.674107	upper 95% confidence limit of m/n
													Confirm	1.70427	lower 95% confidence limit of m/n
													Confirm	70.7986	(2.303RT/F)(m/n) = absolute value of the slope for this regression
