# Supplementary material for: Sea level rise from climate change is expected to increase the release of arsenic into Bangladesh’s drinking well water by reduction and by the salt effect
Source: PLoS One. 2024 Jan 17;19(1):e0295172. doi: 10.1371/journal.pone.0295172 (PMC10793926; doi:10.1371/journal.pone.0295172)
Supplement: S2 File — (R) [file pone.0295172.s003.R]

# Find ? and replace with either µ or °, as needed.

# The "tidyverse" collects some of the most versatile
# R packages: ggplot2, dplyr, tidyr, readr, purrr,
# and tibble. The packages work in harmony to clean,
# process, model, and visualize data.
library(tidyverse)
library(RColorBrewer)
library(scales)

# Importing the dataset from Excel
library(readxl)
As_pH_ORP_SC_T_DO <- read_excel("S2 File.xlsx", 
                                sheet = "Sheet1", range = "F1:K84")

# Proofreading the imported dataset from Excel
View(As_pH_ORP_SC_T_DO)
ls()
dim(As_pH_ORP_SC_T_DO)
head(As_pH_ORP_SC_T_DO)
tail(As_pH_ORP_SC_T_DO)

names(As_pH_ORP_SC_T_DO)
names(As_pH_ORP_SC_T_DO)[1] <- "As (µg/L)"
names(As_pH_ORP_SC_T_DO)[2] <- "pH"
names(As_pH_ORP_SC_T_DO)[3] <- "ORP (mV)"
names(As_pH_ORP_SC_T_DO)[4] <- "SC (US)"
names(As_pH_ORP_SC_T_DO)[5] <- "T (C)"
names(As_pH_ORP_SC_T_DO)[6] <- "DO (mg/L)"

class(As_pH_ORP_SC_T_DO$`As (µg/L)`)
class(As_pH_ORP_SC_T_DO$pH)
class(As_pH_ORP_SC_T_DO$`ORP (mV)`)
class(As_pH_ORP_SC_T_DO$`SC (US)`)
class(As_pH_ORP_SC_T_DO$`T (C)`)
class(As_pH_ORP_SC_T_DO$`DO (mg/L)`)

length(As_pH_ORP_SC_T_DO$`As (µg/L)`)
length(As_pH_ORP_SC_T_DO$pH)
length(As_pH_ORP_SC_T_DO$`ORP (mV)`)
length(As_pH_ORP_SC_T_DO$`SC (US)`)
length(As_pH_ORP_SC_T_DO$`T (C)`)
length(As_pH_ORP_SC_T_DO$`DO (mg/L)`)

# The simple descriptive statistics for As (µg/L)
summary(As_pH_ORP_SC_T_DO$`As (µg/L)`)
mean(As_pH_ORP_SC_T_DO$`As (µg/L)`)
median(As_pH_ORP_SC_T_DO$`As (µg/L)`)
min(As_pH_ORP_SC_T_DO$`As (µg/L)`)
max(As_pH_ORP_SC_T_DO$`As (µg/L)`)
sd(As_pH_ORP_SC_T_DO$`As (µg/L)`)

# The simple descriptive statistics for pH
summary(As_pH_ORP_SC_T_DO$pH)
mean(As_pH_ORP_SC_T_DO$pH)
median(As_pH_ORP_SC_T_DO$pH)
min(As_pH_ORP_SC_T_DO$pH)
max(As_pH_ORP_SC_T_DO$pH)
sd(As_pH_ORP_SC_T_DO$pH)

# The simple descriptive statistics for ORP (mV)
summary(As_pH_ORP_SC_T_DO$`ORP (mV)`)
mean(As_pH_ORP_SC_T_DO$`ORP (mV)`)
median(As_pH_ORP_SC_T_DO$`ORP (mV)`)
min(As_pH_ORP_SC_T_DO$`ORP (mV)`)
max(As_pH_ORP_SC_T_DO$`ORP (mV)`)
sd(As_pH_ORP_SC_T_DO$`ORP (mV)`)

# The simple descriptive statistics for SC (US)
# after removing the NA in row 83
summary(As_pH_ORP_SC_T_DO$`SC (US)`)
mean(As_pH_ORP_SC_T_DO$`SC (US)`, na.rm = TRUE)
median(As_pH_ORP_SC_T_DO$`SC (US)`, na.rm = TRUE)
min(As_pH_ORP_SC_T_DO$`SC (US)`, na.rm = TRUE)
max(As_pH_ORP_SC_T_DO$`SC (US)`, na.rm = TRUE)
sd(As_pH_ORP_SC_T_DO$`SC (US)`, na.rm = TRUE)

# The simple descriptive statistics for T (C)
summary(As_pH_ORP_SC_T_DO$`T (C)`)
mean(As_pH_ORP_SC_T_DO$`T (C)`)
median(As_pH_ORP_SC_T_DO$`T (C)`)
min(As_pH_ORP_SC_T_DO$`T (C)`)
max(As_pH_ORP_SC_T_DO$`T (C)`)
sd(As_pH_ORP_SC_T_DO$`T (C)`)

# The simple descriptive statistics for DO (mg/L)
# after removing the NA in row 83
summary(As_pH_ORP_SC_T_DO$`DO (mg/L)`)
mean(As_pH_ORP_SC_T_DO$`DO (mg/L)`, na.rm = TRUE)
median(As_pH_ORP_SC_T_DO$`DO (mg/L)`, na.rm = TRUE)
min(As_pH_ORP_SC_T_DO$`DO (mg/L)`, na.rm = TRUE)
max(As_pH_ORP_SC_T_DO$`DO (mg/L)`, na.rm = TRUE)
sd(As_pH_ORP_SC_T_DO$`DO (mg/L)`, na.rm = TRUE)

# Testing As (µg/L) versus pH using
# simple linear regression
first_order_reg <- lm(As_pH_ORP_SC_T_DO$`As (µg/L)` ~ As_pH_ORP_SC_T_DO$pH)
summary(first_order_reg)
cor(As_pH_ORP_SC_T_DO$`As (µg/L)`, As_pH_ORP_SC_T_DO$pH)
confint(first_order_reg)

# Testing As (µg/L) versus ORP (mV) using
# simple linear regression
first_order_reg <- lm(As_pH_ORP_SC_T_DO$`As (µg/L)` ~ As_pH_ORP_SC_T_DO$`ORP (mV)`)
summary(first_order_reg)
cor(As_pH_ORP_SC_T_DO$`As (µg/L)`, As_pH_ORP_SC_T_DO$`ORP (mV)`)
confint(first_order_reg)

# Testing As (µg/L) versus SC (US) using
# simple linear regression
first_order_reg <- lm(As_pH_ORP_SC_T_DO$`As (µg/L)` ~ As_pH_ORP_SC_T_DO$`SC (US)`)
summary(first_order_reg)
cor(As_pH_ORP_SC_T_DO$`As (µg/L)`, As_pH_ORP_SC_T_DO$`SC (US)`)
confint(first_order_reg)

# Testing As (µg/L) versus T (C) using
# simple linear regression
first_order_reg <- lm(As_pH_ORP_SC_T_DO$`As (µg/L)` ~ As_pH_ORP_SC_T_DO$`T (C)`)
summary(first_order_reg)
cor(As_pH_ORP_SC_T_DO$`As (µg/L)`, As_pH_ORP_SC_T_DO$`T (C)`)
confint(first_order_reg)

# Testing As (µg/L) versus DO (mg/L) using
# simple linear regression
first_order_reg <- lm(As_pH_ORP_SC_T_DO$`As (µg/L)` ~ As_pH_ORP_SC_T_DO$`DO (mg/L)`)
summary(first_order_reg)
cor(As_pH_ORP_SC_T_DO$`As (µg/L)`, As_pH_ORP_SC_T_DO$`DO (mg/L)`)
confint(first_order_reg)

# Testing ORP (mV) versus pH using
# simple linear regression
first_order_reg <- lm(As_pH_ORP_SC_T_DO$`ORP (mV)` ~ As_pH_ORP_SC_T_DO$pH)
summary(first_order_reg)
cor(As_pH_ORP_SC_T_DO$`ORP (mV)`, As_pH_ORP_SC_T_DO$pH)
confint(first_order_reg)

# Graphing As vs DO
ggplot(data = As_pH_ORP_SC_T_DO,
       mapping = aes(x = `DO (mg/L)`,
                     y = `As (µg/L)`),
                     na.rm = TRUE) +
  scale_x_continuous(name = "Dissolved Oxygen (DO, mg/L)",
                     labels = label_number(accuracy = 0.01)) +
  scale_y_continuous(name = "Arsenic (As, µg/L)") +
  geom_point(shape = 23,
             size = 2,
             fill = "red",
             alpha = 0.5) +
  geom_smooth(method = lm,
              se = TRUE,
              level = 0.95) +
  annotate("text", x = 6.46, y = 415,
#           label = "As (µg/L) = 137 - 14.1(DO (mg/L)); p-value = 0.0028",
            label = (expression(paste("As (µg/L) = 137 - 14.1(DO (mg/L)); ",
                    italic("p"),
                    "-value = 0.0028"))),
           parse = FALSE) +
  theme_bw() + 
  theme(legend.position = "none")
ggsave("C:/R/As_vs_DO_Draft_01.pdf", width = 5, height = 5, units = "in")
ggsave("C:/R/As_vs_DO_Draft_01.tiff", width = 5, height = 5, units = "in", dpi=300)

# Graphing As vs ORP
ggplot(data = As_pH_ORP_SC_T_DO,
       mapping = aes(x = `ORP (mV)`,
                     y = `As (µg/L)`),
       na.rm = TRUE) +
  scale_x_continuous(name = "Oxidation-Reduction Potential (ORP, mV)") +
  scale_y_continuous(name = "Arsenic (As, µg/L)") +
  geom_point(shape = 23,
             size = 2,
             fill = "red",
             alpha = 0.5) +
  geom_smooth(method = lm,
              se = TRUE,
              level = 0.95) +
  annotate("text", x = 79, y = 415,
#           label = (expression("As (µg/L) = 85.3 - 0.454(ORP (mV)); p-value = 1.3x10"[]*""^-5*"")),
            label = (expression(paste("As (µg/L) = 85.3 - 0.454(ORP (mV)); ",
                          italic("p"),
                          "-value = 1.3x10"[]*""^-5*""))),
           parse = FALSE) +
  theme_bw() + 
  theme(legend.position = "none")
ggsave("C:/R/As_vs_ORP_Draft_01.pdf", width = 5, height = 5, units = "in")
ggsave("C:/R/As_vs_ORP_Draft_01.tiff", width = 5, height = 5, units = "in", dpi=300)

# Graphing As vs SC
ggplot(data = As_pH_ORP_SC_T_DO,
       mapping = aes(x = `SC (US)`,
                     y = `As (µg/L)`),
       na.rm = TRUE) +
  scale_x_continuous(name = "Specific Conductance (SC, µS/cm)",
                     labels = scales::comma) +
  scale_y_continuous(name = "Arsenic (As, µg/L)") +
  geom_point(shape = 23,
             size = 2,
             fill = "red",
             alpha = 0.5) +
  geom_smooth(method = lm,
              se = TRUE,
              level = 0.95) +
  annotate("text", x = 2700, y = 415,
#           label = "As (µg/L) = 53.8 + 0.0364(SC (µS/cm)); p-value = 0.023",
            label = (expression(paste("As (µg/L) = 53.8 + 0.0364(SC (µS/cm)); ",
                          italic("p"),
                          "-value = 0.023"))),
           parse = FALSE) +
  theme_bw() + 
  theme(legend.position = "none")
ggsave("C:/R/As_vs_SC_Draft_01.pdf", width = 5, height = 5, units = "in")
ggsave("C:/R/As_vs_SC_Draft_01.tiff", width = 5, height = 5, units = "in", dpi=300)

# Graphing As vs pH
ggplot(data = As_pH_ORP_SC_T_DO,
       mapping = aes(x = pH,
                     y = `As (µg/L)`),
       na.rm = TRUE) +
  scale_x_continuous(name = "pH",
                     labels = label_number(accuracy = 0.01)) +
  scale_y_continuous(name = "Arsenic (As, µg/L)") +
  geom_point(shape = 23,
             size = 2,
             fill = "red",
             alpha = 0.5) +
  geom_smooth(method = lm,
              se = TRUE,
              level = 0.95) +
  annotate("text", x = 5.93, y = 415,
#           label = "As (µg/L) = -162 + 36.3(pH); p-value = 0.032",
            label = (expression(paste("As (µg/L) = -162 + 36.3(pH); ",
                          italic("p"),
                          "-value = 0.032"))),
           parse = FALSE) +
  theme_bw() + 
  theme(legend.position = "none")
ggsave("C:/R/As_vs_pH_Draft_01.pdf", width = 5, height = 5, units = "in")
ggsave("C:/R/As_vs_pH_Draft_01.tiff", width = 5, height = 5, units = "in", dpi=300)

# Graphing As vs T
ggplot(data = As_pH_ORP_SC_T_DO,
       mapping = aes(x = `T (C)`,
                     y = `As (µg/L)`),
       na.rm = TRUE) +
  scale_x_continuous(name = "Temperature (T, °C)",
                     labels = label_number(accuracy = 0.01)) +
  scale_y_continuous(name = "Arsenic (As, µg/L)") +
  geom_point(shape = 23,
             size = 2,
             fill = "red",
             alpha = 0.5) +
  geom_smooth(method = lm,
              se = TRUE,
              level = 0.95) +
  annotate("text", x = 28.5, y = 415,
#           label = "As (µg/L) = -173 + 9.31(T (°C)); p-value = 0.26",
            label = (expression(paste("As (µg/L) = -173 + 9.31(T (°C)); ",
                          italic("p"),
                          "-value = 0.26"))),
           parse = FALSE) +
  theme_bw() + 
  theme(legend.position = "none")
ggsave("C:/R/As_vs_T_Draft_01.pdf", width = 5, height = 5, units = "in")
ggsave("C:/R/As_vs_T_Draft_01.tiff", width = 5, height = 5, units = "in", dpi=300)

# Graphing ORP vs pH
ggplot(data = As_pH_ORP_SC_T_DO,
       mapping = aes(x = pH,
                     y = `ORP (mV)`),
       na.rm = TRUE) +
  scale_x_continuous(name = "pH",
                     labels = label_number(accuracy = 0.01)) +
  scale_y_continuous(name = "Oxidation-Reduction Potential (ORP, mV)") +
  geom_point(shape = 23,
             size = 2,
             fill = "red",
             alpha = 0.5) +
  geom_smooth(method = lm,
              se = TRUE,
              level = 0.95) +
  annotate("text", x = 5.42, y = 235,
#           label = (expression("ORP (mV) = 484 - 70.8(pH); p-value = 1.6x10"[]*""^-5*"")),
            label = (expression(paste("ORP (mV) = 484 - 70.8(pH); ",
                          italic("p"),
                          "-value = 1.6x10"[]*""^-5*""))),
           parse = FALSE) +
  theme_bw() + 
  theme(legend.position = "none")
ggsave("C:/R/ORP_vs_pH_Draft_01.pdf", width = 5, height = 5, units = "in")
ggsave("C:/R/ORP_vs_pH_Draft_01.tiff", width = 5, height = 5, units = "in", dpi=300)
