# Supplementary material for: Sea level rise from climate change is expected to increase the release of arsenic into Bangladesh’s drinking well water by reduction and by the salt effect
Source: PLoS One. 2024 Jan 17;19(1):e0295172. doi: 10.1371/journal.pone.0295172 (PMC10793926; doi:10.1371/journal.pone.0295172)
Supplement: S4 File — (XLSX) [file pone.0295172.s005.xlsx]

## Sheet: Phosphoric
The mole fractions of dissociating of H3PO4 at a given pH: α-values (Christian, 1986).
Ka1 =	0.011
Ka2 =	7.5e-08
Ka3 =	4.8e-13
CH3PO4 =	1	M
[H+]	[H+]3	Ka1[H+]2	Ka1Ka2[H+]	Ka1Ka2Ka3	α0	α1	α2	α3	pH	[H3PO4]	[H2PO4−]	[HPO42−]	[PO43−]
1	1	0.011	8.25e-10	3.96e-22	0.98912	0.0108803	8.16024e-10	3.91691e-22	0	0.98912	0.0108803	8.16024e-10	3.91691e-22
0.977237	0.933254	0.0105049	8.06221e-10	3.96e-22	0.988869	0.0111309	8.54265e-10	4.19599e-22	0.01	0.988869	0.0111309	8.54265e-10	4.19599e-22
0.954993	0.870964	0.0100321	7.87869e-10	3.96e-22	0.988613	0.0113873	8.94294e-10	4.49491e-22	0.02	0.988613	0.0113873	8.94294e-10	4.49491e-22
0.933254	0.812831	0.0095806	7.69935e-10	3.96e-22	0.988351	0.0116494	9.36192e-10	4.81511e-22	0.03	0.988351	0.0116494	9.36192e-10	4.81511e-22
0.912011	0.758578	0.0091494	7.52409e-10	3.96e-22	0.988082	0.0119175	9.80048e-10	5.15808e-22	0.04	0.988082	0.0119175	9.80048e-10	5.15808e-22
0.891251	0.707946	0.00873761	7.35282e-10	3.96e-22	0.987808	0.0121917	1.02595e-09	5.52545e-22	0.05	0.987808	0.0121917	1.02595e-09	5.52545e-22
0.870964	0.660693	0.00834435	7.18545e-10	3.96e-22	0.987528	0.0124722	1.074e-09	5.91895e-22	0.06	0.987528	0.0124722	1.074e-09	5.91895e-22
0.851138	0.616595	0.0079688	7.02189e-10	3.96e-22	0.987241	0.012759	1.12429e-09	6.34043e-22	0.07	0.987241	0.012759	1.12429e-09	6.34043e-22
0.831764	0.57544	0.00761014	6.86205e-10	3.96e-22	0.986948	0.0130523	1.17692e-09	6.79187e-22	0.08	0.986948	0.0130523	1.17692e-09	6.79187e-22
0.812831	0.537032	0.00726763	6.70585e-10	3.96e-22	0.986648	0.0133523	1.23202e-09	7.27541e-22	0.09	0.986648	0.0133523	1.23202e-09	7.27541e-22
0.794328	0.501187	0.00694053	6.55321e-10	3.96e-22	0.986341	0.013659	1.28968e-09	7.79332e-22	0.1	0.986341	0.013659	1.28968e-09	7.79332e-22
0.776247	0.467735	0.00662816	6.40404e-10	3.96e-22	0.986027	0.0139727	1.35003e-09	8.34803e-22	0.11	0.986027	0.0139727	1.35003e-09	8.34803e-22
0.758578	0.436516	0.00632984	6.25826e-10	3.96e-22	0.985706	0.0142936	1.41319e-09	8.94217e-22	0.12	0.985706	0.0142936	1.41319e-09	8.94217e-22
0.74131	0.40738	0.00604495	6.11581e-10	3.96e-22	0.985378	0.0146216	1.4793e-09	9.57852e-22	0.13	0.985378	0.0146216	1.4793e-09	9.57852e-22
0.724436	0.380189	0.00577288	5.9766e-10	3.96e-22	0.985043	0.0149571	1.54849e-09	1.02601e-21	0.14	0.985043	0.0149571	1.54849e-09	1.02601e-21
0.707946	0.354813	0.00551306	5.84055e-10	3.96e-22	0.9847	0.0153002	1.62091e-09	1.099e-21	0.15	0.9847	0.0153002	1.62091e-09	1.099e-21
0.691831	0.331131	0.00526493	5.70761e-10	3.96e-22	0.984349	0.015651	1.69669e-09	1.17718e-21	0.16	0.984349	0.015651	1.69669e-09	1.17718e-21
0.676083	0.30903	0.00502797	5.57768e-10	3.96e-22	0.98399	0.0160097	1.77601e-09	1.26092e-21	0.17	0.98399	0.0160097	1.77601e-09	1.26092e-21
0.660693	0.288403	0.00480167	5.45072e-10	3.96e-22	0.983623	0.0163765	1.85901e-09	1.35059e-21	0.18	0.983623	0.0163765	1.85901e-09	1.35059e-21
0.645654	0.269153	0.00458556	5.32665e-10	3.96e-22	0.983248	0.0167516	1.94589e-09	1.44663e-21	0.19	0.983248	0.0167516	1.94589e-09	1.44663e-21
0.630957	0.251189	0.00437918	5.2054e-10	3.96e-22	0.982865	0.0171351	2.0368e-09	1.54949e-21	0.2	0.982865	0.0171351	2.0368e-09	1.54949e-21
0.616595	0.234423	0.00418208	5.08691e-10	3.96e-22	0.982473	0.0175272	2.13194e-09	1.65965e-21	0.21	0.982473	0.0175272	2.13194e-09	1.65965e-21
0.60256	0.218776	0.00399386	4.97112e-10	3.96e-22	0.982072	0.0179282	2.2315e-09	1.77762e-21	0.22	0.982072	0.0179282	2.2315e-09	1.77762e-21
0.588844	0.204174	0.00381411	4.85796e-10	3.96e-22	0.981662	0.0183381	2.33569e-09	1.90396e-21	0.23	0.981662	0.0183381	2.33569e-09	1.90396e-21
0.57544	0.190546	0.00364244	4.74738e-10	3.96e-22	0.981243	0.0187572	2.44473e-09	2.03926e-21	0.24	0.981243	0.0187572	2.44473e-09	2.03926e-21
0.562341	0.177828	0.00347851	4.63932e-10	3.96e-22	0.980814	0.0191858	2.55883e-09	2.18415e-21	0.25	0.980814	0.0191858	2.55883e-09	2.18415e-21
0.549541	0.165959	0.00332195	4.53371e-10	3.96e-22	0.980376	0.0196239	2.67822e-09	2.33931e-21	0.26	0.980376	0.0196239	2.67822e-09	2.33931e-21
0.537032	0.154882	0.00317243	4.43051e-10	3.96e-22	0.979928	0.0200718	2.80316e-09	2.50547e-21	0.27	0.979928	0.0200718	2.80316e-09	2.50547e-21
0.524807	0.144544	0.00302965	4.32966e-10	3.96e-22	0.97947	0.0205298	2.9339e-09	2.68341e-21	0.28	0.97947	0.0205298	2.9339e-09	2.68341e-21
0.512861	0.134896	0.00289329	4.23111e-10	3.96e-22	0.979002	0.0209979	3.0707e-09	2.87395e-21	0.29	0.979002	0.0209979	3.0707e-09	2.87395e-21
0.501187	0.125893	0.00276308	4.13479e-10	3.96e-22	0.978523	0.0214765	3.21385e-09	3.07798e-21	0.3	0.978523	0.0214765	3.21385e-09	3.07798e-21
0.489779	0.11749	0.00263872	4.04068e-10	3.96e-22	0.978034	0.0219658	3.36363e-09	3.29647e-21	0.31	0.978034	0.0219658	3.36363e-09	3.29647e-21
0.47863	0.109648	0.00251995	3.9487e-10	3.96e-22	0.977534	0.0224659	3.52035e-09	3.53043e-21	0.32	0.977534	0.0224659	3.52035e-09	3.53043e-21
0.467735	0.102329	0.00240654	3.85881e-10	3.96e-22	0.977023	0.0229772	3.68433e-09	3.78094e-21	0.33	0.977023	0.0229772	3.68433e-09	3.78094e-21
0.457088	0.0954993	0.00229823	3.77098e-10	3.96e-22	0.9765	0.0234998	3.8559e-09	4.04918e-21	0.34	0.9765	0.0234998	3.8559e-09	4.04918e-21
0.446684	0.0891251	0.00219479	3.68514e-10	3.96e-22	0.975966	0.0240341	4.03542e-09	4.33641e-21	0.35	0.975966	0.0240341	4.03542e-09	4.33641e-21
0.436516	0.0831764	0.00209601	3.60126e-10	3.96e-22	0.97542	0.0245801	4.22324e-09	4.64394e-21	0.36	0.97542	0.0245801	4.22324e-09	4.64394e-21
0.42658	0.0776247	0.00200167	3.51928e-10	3.96e-22	0.974862	0.0251383	4.41974e-09	4.97323e-21	0.37	0.974862	0.0251383	4.41974e-09	4.97323e-21
0.416869	0.0724436	0.00191158	3.43917e-10	3.96e-22	0.974291	0.0257088	4.62533e-09	5.32579e-21	0.38	0.974291	0.0257088	4.62533e-09	5.32579e-21
0.40738	0.0676083	0.00182555	3.36089e-10	3.96e-22	0.973708	0.0262919	4.84042e-09	5.70327e-21	0.39	0.973708	0.0262919	4.84042e-09	5.70327e-21
0.398107	0.0630957	0.00174338	3.28438e-10	3.96e-22	0.973112	0.0268878	5.06544e-09	6.10742e-21	0.4	0.973112	0.0268878	5.06544e-09	6.10742e-21
0.389045	0.0588844	0.00166492	3.20962e-10	3.96e-22	0.972503	0.0274969	5.30084e-09	6.54013e-21	0.41	0.972503	0.0274969	5.30084e-09	6.54013e-21
0.380189	0.0549541	0.00158998	3.13656e-10	3.96e-22	0.971881	0.0281194	5.54711e-09	7.00339e-21	0.42	0.971881	0.0281194	5.54711e-09	7.00339e-21
0.371535	0.0512861	0.00151842	3.06517e-10	3.96e-22	0.971244	0.0287555	5.80474e-09	7.49935e-21	0.43	0.971244	0.0287555	5.80474e-09	7.49935e-21
0.363078	0.047863	0.00145008	2.99539e-10	3.96e-22	0.970594	0.0294056	6.07424e-09	8.03032e-21	0.44	0.970594	0.0294056	6.07424e-09	8.03032e-21
0.354813	0.0446684	0.00138482	2.92721e-10	3.96e-22	0.96993	0.03007	6.35615e-09	8.59876e-21	0.45	0.96993	0.03007	6.35615e-09	8.59876e-21
0.346737	0.0416869	0.00132249	2.86058e-10	3.96e-22	0.969251	0.0307489	6.65105e-09	9.20728e-21	0.46	0.969251	0.0307489	6.65105e-09	9.20728e-21
0.338844	0.0389045	0.00126297	2.79546e-10	3.96e-22	0.968557	0.0314426	6.95952e-09	9.85872e-21	0.47	0.968557	0.0314426	6.95952e-09	9.85872e-21
0.331131	0.0363078	0.00120613	2.73183e-10	3.96e-22	0.967849	0.0321514	7.28218e-09	1.05561e-20	0.48	0.967849	0.0321514	7.28218e-09	1.05561e-20
0.323594	0.0338844	0.00115184	2.66965e-10	3.96e-22	0.967124	0.0328757	7.61967e-09	1.13026e-20	0.49	0.967124	0.0328757	7.61967e-09	1.13026e-20
0.316228	0.0316228	0.0011	2.60888e-10	3.96e-22	0.966384	0.0336157	7.97267e-09	1.21017e-20	0.5	0.966384	0.0336157	7.97267e-09	1.21017e-20
0.30903	0.0295121	0.00105049	2.54949e-10	3.96e-22	0.965628	0.0343718	8.34188e-09	1.2957e-20	0.51	0.965628	0.0343718	8.34188e-09	1.2957e-20
0.301995	0.0275423	0.00100321	2.49146e-10	3.96e-22	0.964856	0.0351443	8.72803e-09	1.38726e-20	0.52	0.964856	0.0351443	8.72803e-09	1.38726e-20
0.295121	0.025704	0.00095806	2.43475e-10	3.96e-22	0.964066	0.0359335	9.1319e-09	1.48526e-20	0.53	0.964066	0.0359335	9.1319e-09	1.48526e-20
0.288403	0.0239883	0.00091494	2.37933e-10	3.96e-22	0.96326	0.0367398	9.55427e-09	1.59015e-20	0.54	0.96326	0.0367398	9.55427e-09	1.59015e-20
0.281838	0.0223872	0.000873761	2.32517e-10	3.96e-22	0.962437	0.0375634	9.996e-09	1.70242e-20	0.55	0.962437	0.0375634	9.996e-09	1.70242e-20
0.275423	0.020893	0.000834435	2.27224e-10	3.96e-22	0.961595	0.0384048	1.04579e-08	1.82258e-20	0.56	0.961595	0.0384048	1.04579e-08	1.82258e-20
0.269153	0.0194984	0.00079688	2.22052e-10	3.96e-22	0.960736	0.0392642	1.0941e-08	1.95119e-20	0.57	0.960736	0.0392642	1.0941e-08	1.95119e-20
0.263027	0.018197	0.000761014	2.16997e-10	3.96e-22	0.959858	0.0401421	1.14462e-08	2.08883e-20	0.58	0.959858	0.0401421	1.14462e-08	2.08883e-20
0.25704	0.0169824	0.000726763	2.12058e-10	3.96e-22	0.958961	0.0410387	1.19744e-08	2.23613e-20	0.59	0.958961	0.0410387	1.19744e-08	2.23613e-20
0.251189	0.0158489	0.000694053	2.07231e-10	3.96e-22	0.958045	0.0419545	1.25268e-08	2.39376e-20	0.6	0.958045	0.0419545	1.25268e-08	2.39376e-20
0.245471	0.0147911	0.000662816	2.02513e-10	3.96e-22	0.95711	0.0428899	1.31044e-08	2.56246e-20	0.61	0.95711	0.0428899	1.31044e-08	2.56246e-20
0.239883	0.0138038	0.000632984	1.97904e-10	3.96e-22	0.956155	0.0438451	1.37083e-08	2.74299e-20	0.62	0.956155	0.0438451	1.37083e-08	2.74299e-20
0.234423	0.0128825	0.000604495	1.93399e-10	3.96e-22	0.955179	0.0448206	1.43397e-08	2.93616e-20	0.63	0.955179	0.0448206	1.43397e-08	2.93616e-20
0.229087	0.0120226	0.000577288	1.88997e-10	3.96e-22	0.954183	0.0458168	1.49998e-08	3.14287e-20	0.64	0.954183	0.0458168	1.49998e-08	3.14287e-20
0.223872	0.0112202	0.000551306	1.84694e-10	3.96e-22	0.953166	0.046834	1.569e-08	3.36406e-20	0.65	0.953166	0.046834	1.569e-08	3.36406e-20
0.218776	0.0104713	0.000526493	1.8049e-10	3.96e-22	0.952127	0.0478727	1.64115e-08	3.60073e-20	0.66	0.952127	0.0478727	1.64115e-08	3.60073e-20
0.213796	0.00977237	0.000502797	1.76382e-10	3.96e-22	0.951067	0.0489332	1.71658e-08	3.85395e-20	0.67	0.951067	0.0489332	1.71658e-08	3.85395e-20
0.20893	0.00912011	0.000480167	1.72367e-10	3.96e-22	0.949984	0.050016	1.79544e-08	4.12488e-20	0.68	0.949984	0.050016	1.79544e-08	4.12488e-20
0.204174	0.00851138	0.000458556	1.68443e-10	3.96e-22	0.948879	0.0511215	1.87787e-08	4.41475e-20	0.69	0.948879	0.0511215	1.87787e-08	4.41475e-20
0.199526	0.00794328	0.000437918	1.64609e-10	3.96e-22	0.94775	0.05225	1.96403e-08	4.72486e-20	0.7	0.94775	0.05225	1.96403e-08	4.72486e-20
0.194984	0.0074131	0.000418208	1.60862e-10	3.96e-22	0.946598	0.0534021	2.05409e-08	5.05662e-20	0.71	0.946598	0.0534021	2.05409e-08	5.05662e-20
0.190546	0.00691831	0.000399386	1.57201e-10	3.96e-22	0.945422	0.0545781	2.14822e-08	5.41154e-20	0.72	0.945422	0.0545781	2.14822e-08	5.41154e-20
0.186209	0.00645654	0.000381411	1.53622e-10	3.96e-22	0.944222	0.0557785	2.24661e-08	5.79121e-20	0.73	0.944222	0.0557785	2.24661e-08	5.79121e-20
0.18197	0.0060256	0.000364244	1.50125e-10	3.96e-22	0.942996	0.0570037	2.34944e-08	6.19734e-20	0.74	0.942996	0.0570037	2.34944e-08	6.19734e-20
0.177828	0.00562341	0.000347851	1.46708e-10	3.96e-22	0.941746	0.0582541	2.4569e-08	6.63176e-20	0.75	0.941746	0.0582541	2.4569e-08	6.63176e-20
0.17378	0.00524807	0.000332195	1.43369e-10	3.96e-22	0.94047	0.0595302	2.56921e-08	7.09643e-20	0.76	0.94047	0.0595302	2.56921e-08	7.09643e-20
0.169824	0.00489779	0.000317243	1.40105e-10	3.96e-22	0.939167	0.0608325	2.68656e-08	7.59343e-20	0.77	0.939167	0.0608325	2.68656e-08	7.59343e-20
0.165959	0.00457088	0.000302965	1.36916e-10	3.96e-22	0.937839	0.0621614	2.8092e-08	8.125e-20	0.78	0.937839	0.0621614	2.8092e-08	8.125e-20
0.162181	0.0042658	0.000289329	1.33799e-10	3.96e-22	0.936483	0.0635174	2.93734e-08	8.6935e-20	0.79	0.936483	0.0635174	2.93734e-08	8.6935e-20
0.158489	0.00398107	0.000276308	1.30754e-10	3.96e-22	0.935099	0.0649008	3.07122e-08	9.3015e-20	0.8	0.935099	0.0649008	3.07122e-08	9.3015e-20
0.154882	0.00371535	0.000263872	1.27777e-10	3.96e-22	0.933688	0.0663123	3.21111e-08	9.95169e-20	0.81	0.933688	0.0663123	3.21111e-08	9.95169e-20
0.151356	0.00346737	0.000251995	1.24869e-10	3.96e-22	0.932248	0.0677523	3.35726e-08	1.0647e-19	0.82	0.932248	0.0677523	3.35726e-08	1.0647e-19
0.147911	0.00323594	0.000240654	1.22026e-10	3.96e-22	0.930779	0.0692212	3.50995e-08	1.13905e-19	0.83	0.930779	0.0692212	3.50995e-08	1.13905e-19
0.144544	0.00301995	0.000229823	1.19249e-10	3.96e-22	0.92928	0.0707195	3.66945e-08	1.21855e-19	0.84	0.92928	0.0707195	3.66945e-08	1.21855e-19
0.141254	0.00281838	0.000219479	1.16534e-10	3.96e-22	0.927752	0.0722478	3.83606e-08	1.30355e-19	0.85	0.927752	0.0722478	3.83606e-08	1.30355e-19
0.138038	0.00263027	0.000209601	1.13882e-10	3.96e-22	0.926193	0.0738065	4.0101e-08	1.39443e-19	0.86	0.926193	0.0738065	4.0101e-08	1.39443e-19
0.134896	0.00245471	0.000200167	1.11289e-10	3.96e-22	0.924604	0.075396	4.19189e-08	1.4916e-19	0.87	0.924604	0.075396	4.19189e-08	1.4916e-19
0.131826	0.00229087	0.000191158	1.08756e-10	3.96e-22	0.922983	0.077017	4.38175e-08	1.59547e-19	0.88	0.922983	0.077017	4.38175e-08	1.59547e-19
0.128825	0.00213796	0.000182555	1.06281e-10	3.96e-22	0.92133	0.0786698	4.58004e-08	1.70652e-19	0.89	0.92133	0.0786698	4.58004e-08	1.70652e-19
0.125893	0.00199526	0.000174338	1.03861e-10	3.96e-22	0.919645	0.080355	4.78712e-08	1.82522e-19	0.9	0.919645	0.080355	4.78712e-08	1.82522e-19
0.123027	0.00186209	0.000166492	1.01497e-10	3.96e-22	0.917927	0.0820731	5.00336e-08	1.95211e-19	0.91	0.917927	0.0820731	5.00336e-08	1.95211e-19
0.120226	0.0017378	0.000158998	9.91868e-11	3.96e-22	0.916175	0.0838246	5.22917e-08	2.08773e-19	0.92	0.916175	0.0838246	5.22917e-08	2.08773e-19
0.11749	0.00162181	0.000151842	9.6929e-11	3.96e-22	0.91439	0.0856099	5.46494e-08	2.23268e-19	0.93	0.91439	0.0856099	5.46494e-08	2.23268e-19
0.114815	0.00151356	0.000145008	9.47227e-11	3.96e-22	0.91257	0.0874297	5.71111e-08	2.3876e-19	0.94	0.91257	0.0874297	5.71111e-08	2.3876e-19
0.112202	0.00141254	0.000138482	9.25665e-11	3.96e-22	0.910716	0.0892844	5.96811e-08	2.55316e-19	0.95	0.910716	0.0892844	5.96811e-08	2.55316e-19
0.109648	0.00131826	0.000132249	9.04595e-11	3.96e-22	0.908825	0.0911745	6.23641e-08	2.73008e-19	0.96	0.908825	0.0911745	6.23641e-08	2.73008e-19
0.107152	0.00123027	0.000126297	8.84003e-11	3.96e-22	0.906899	0.0931005	6.51648e-08	2.91914e-19	0.97	0.906899	0.0931005	6.51648e-08	2.91914e-19
0.104713	0.00114815	0.000120613	8.63881e-11	3.96e-22	0.904937	0.0950629	6.80883e-08	3.12114e-19	0.98	0.904937	0.0950629	6.80883e-08	3.12114e-19
0.102329	0.00107152	0.000115184	8.44217e-11	3.96e-22	0.902938	0.0970623	7.11396e-08	3.33697e-19	0.99	0.902938	0.0970623	7.11396e-08	3.33697e-19
0.1	0.001	0.00011	8.25e-11	3.96e-22	0.900901	0.0990991	7.43243e-08	3.56757e-19	1	0.900901	0.0990991	7.43243e-08	3.56757e-19
0.0977237	0.000933254	0.000105049	8.06221e-11	3.96e-22	0.898826	0.101174	7.76479e-08	3.81391e-19	1.01	0.898826	0.101174	7.76479e-08	3.81391e-19
0.0954993	0.000870964	0.000100321	7.87869e-11	3.96e-22	0.896713	0.103287	8.11161e-08	4.07707e-19	1.02	0.896713	0.103287	8.11161e-08	4.07707e-19
0.0933254	0.000812831	9.5806e-05	7.69935e-11	3.96e-22	0.894561	0.105439	8.47352e-08	4.35818e-19	1.03	0.894561	0.105439	8.47352e-08	4.35818e-19
0.0912011	0.000758578	9.1494e-05	7.52409e-11	3.96e-22	0.892369	0.107631	8.85112e-08	4.65843e-19	1.04	0.892369	0.107631	8.85112e-08	4.65843e-19
0.0891251	0.000707946	8.73761e-05	7.35282e-11	3.96e-22	0.890137	0.109863	9.24509e-08	4.97912e-19	1.05	0.890137	0.109863	9.24509e-08	4.97912e-19
0.0870964	0.000660693	8.34435e-05	7.18545e-11	3.96e-22	0.887865	0.112135	9.65608e-08	5.3216e-19	1.06	0.887865	0.112135	9.65608e-08	5.3216e-19
0.0851138	0.000616595	7.9688e-05	7.02189e-11	3.96e-22	0.885552	0.114448	1.00848e-07	5.68734e-19	1.07	0.885552	0.114448	1.00848e-07	5.68734e-19
0.0831764	0.00057544	7.61014e-05	6.86205e-11	3.96e-22	0.883198	0.116802	1.0532e-07	6.07789e-19	1.08	0.883198	0.116802	1.0532e-07	6.07789e-19
0.0812831	0.000537032	7.26763e-05	6.70585e-11	3.96e-22	0.880801	0.119198	1.09985e-07	6.49491e-19	1.09	0.880801	0.119198	1.09985e-07	6.49491e-19
0.0794328	0.000501187	6.94053e-05	6.55321e-11	3.96e-22	0.878363	0.121637	1.14849e-07	6.94015e-19	1.1	0.878363	0.121637	1.14849e-07	6.94015e-19
0.0776247	0.000467735	6.62816e-05	6.40404e-11	3.96e-22	0.875881	0.124119	1.19922e-07	7.4155e-19	1.11	0.875881	0.124119	1.19922e-07	7.4155e-19
0.0758578	0.000436516	6.32984e-05	6.25826e-11	3.96e-22	0.873356	0.126644	1.25212e-07	7.92294e-19	1.12	0.873356	0.126644	1.25212e-07	7.92294e-19
0.074131	0.00040738	6.04495e-05	6.11581e-11	3.96e-22	0.870787	0.129213	1.30727e-07	8.46462e-19	1.13	0.870787	0.129213	1.30727e-07	8.46462e-19
0.0724436	0.000380189	5.77288e-05	5.9766e-11	3.96e-22	0.868174	0.131826	1.36477e-07	9.04278e-19	1.14	0.868174	0.131826	1.36477e-07	9.04278e-19
0.0707946	0.000354813	5.51306e-05	5.84055e-11	3.96e-22	0.865517	0.134483	1.42472e-07	9.65985e-19	1.15	0.865517	0.134483	1.42472e-07	9.65985e-19
0.0691831	0.000331131	5.26493e-05	5.70761e-11	3.96e-22	0.862814	0.137186	1.48721e-07	1.03184e-18	1.16	0.862814	0.137186	1.48721e-07	1.03184e-18
0.0676083	0.00030903	5.02797e-05	5.57768e-11	3.96e-22	0.860066	0.139934	1.55234e-07	1.10211e-18	1.17	0.860066	0.139934	1.55234e-07	1.10211e-18
0.0660693	0.000288403	4.80167e-05	5.45072e-11	3.96e-22	0.857271	0.142729	1.62021e-07	1.1771e-18	1.18	0.857271	0.142729	1.62021e-07	1.1771e-18
0.0645654	0.000269153	4.58556e-05	5.32665e-11	3.96e-22	0.854431	0.145569	1.69095e-07	1.25711e-18	1.19	0.854431	0.145569	1.69095e-07	1.25711e-18
0.0630957	0.000251189	4.37918e-05	5.2054e-11	3.96e-22	0.851543	0.148457	1.76466e-07	1.34246e-18	1.2	0.851543	0.148457	1.76466e-07	1.34246e-18
0.0616595	0.000234423	4.18208e-05	5.08691e-11	3.96e-22	0.848609	0.151391	1.84146e-07	1.43352e-18	1.21	0.848609	0.151391	1.84146e-07	1.43352e-18
0.060256	0.000218776	3.99386e-05	4.97112e-11	3.96e-22	0.845627	0.154373	1.92147e-07	1.53064e-18	1.22	0.845627	0.154373	1.92147e-07	1.53064e-18
0.0588844	0.000204174	3.81411e-05	4.85796e-11	3.96e-22	0.842597	0.157403	2.00481e-07	1.63424e-18	1.23	0.842597	0.157403	2.00481e-07	1.63424e-18
0.057544	0.000190546	3.64244e-05	4.74738e-11	3.96e-22	0.839519	0.160481	2.09163e-07	1.74472e-18	1.24	0.839519	0.160481	2.09163e-07	1.74472e-18
0.0562341	0.000177828	3.47851e-05	4.63932e-11	3.96e-22	0.836392	0.163607	2.18205e-07	1.86254e-18	1.25	0.836392	0.163607	2.18205e-07	1.86254e-18
0.0549541	0.000165959	3.32195e-05	4.53371e-11	3.96e-22	0.833217	0.166783	2.27621e-07	1.98817e-18	1.26	0.833217	0.166783	2.27621e-07	1.98817e-18
0.0537032	0.000154882	3.17243e-05	4.43051e-11	3.96e-22	0.829993	0.170007	2.37426e-07	2.12212e-18	1.27	0.829993	0.170007	2.37426e-07	2.12212e-18
0.0524807	0.000144544	3.02965e-05	4.32966e-11	3.96e-22	0.826719	0.173281	2.47635e-07	2.26492e-18	1.28	0.826719	0.173281	2.47635e-07	2.26492e-18
0.0512861	0.000134896	2.89329e-05	4.23111e-11	3.96e-22	0.823395	0.176604	2.58263e-07	2.41715e-18	1.29	0.823395	0.176604	2.58263e-07	2.41715e-18
0.0501187	0.000125893	2.76308e-05	4.13479e-11	3.96e-22	0.820022	0.179978	2.69327e-07	2.57941e-18	1.3	0.820022	0.179978	2.69327e-07	2.57941e-18
0.0489779	0.00011749	2.63872e-05	4.04068e-11	3.96e-22	0.816599	0.183401	2.80842e-07	2.75235e-18	1.31	0.816599	0.183401	2.80842e-07	2.75235e-18
0.047863	0.000109648	2.51995e-05	3.9487e-11	3.96e-22	0.813125	0.186875	2.92827e-07	2.93665e-18	1.32	0.813125	0.186875	2.92827e-07	2.93665e-18
0.0467735	0.000102329	2.40654e-05	3.85881e-11	3.96e-22	0.809601	0.190399	3.05299e-07	3.13304e-18	1.33	0.809601	0.190399	3.05299e-07	3.13304e-18
0.0457088	9.54993e-05	2.29823e-05	3.77098e-11	3.96e-22	0.806026	0.193973	3.18275e-07	3.34229e-18	1.34	0.806026	0.193973	3.18275e-07	3.34229e-18
0.0446684	8.91251e-05	2.19479e-05	3.68514e-11	3.96e-22	0.802401	0.197599	3.31776e-07	3.56522e-18	1.35	0.802401	0.197599	3.31776e-07	3.56522e-18
0.0436516	8.31764e-05	2.09601e-05	3.60126e-11	3.96e-22	0.798725	0.201275	3.45821e-07	3.8027e-18	1.36	0.798725	0.201275	3.45821e-07	3.8027e-18
0.042658	7.76247e-05	2.00167e-05	3.51928e-11	3.96e-22	0.794997	0.205002	3.60429e-07	4.05565e-18	1.37	0.794997	0.205002	3.60429e-07	4.05565e-18
0.0416869	7.24436e-05	1.91158e-05	3.43917e-11	3.96e-22	0.791219	0.20878	3.75622e-07	4.32506e-18	1.38	0.791219	0.20878	3.75622e-07	4.32506e-18
0.040738	6.76083e-05	1.82555e-05	3.36089e-11	3.96e-22	0.78739	0.212609	3.91421e-07	4.61196e-18	1.39	0.78739	0.212609	3.91421e-07	4.61196e-18
0.0398107	6.30957e-05	1.74338e-05	3.28438e-11	3.96e-22	0.78351	0.21649	4.07848e-07	4.91745e-18	1.4	0.78351	0.21649	4.07848e-07	4.91745e-18
0.0389045	5.88844e-05	1.66492e-05	3.20962e-11	3.96e-22	0.779579	0.220421	4.24927e-07	5.2427e-18	1.41	0.779579	0.220421	4.24927e-07	5.2427e-18
0.0380189	5.49541e-05	1.58998e-05	3.13656e-11	3.96e-22	0.775597	0.224403	4.4268e-07	5.58896e-18	1.42	0.775597	0.224403	4.4268e-07	5.58896e-18
0.0371535	5.12861e-05	1.51842e-05	3.06517e-11	3.96e-22	0.771564	0.228436	4.61132e-07	5.95754e-18	1.43	0.771564	0.228436	4.61132e-07	5.95754e-18
0.0363078	4.7863e-05	1.45008e-05	2.99539e-11	3.96e-22	0.76748	0.23252	4.80309e-07	6.34983e-18	1.44	0.76748	0.23252	4.80309e-07	6.34983e-18
0.0354813	4.46684e-05	1.38482e-05	2.92721e-11	3.96e-22	0.763346	0.236654	5.00236e-07	6.76731e-18	1.45	0.763346	0.236654	5.00236e-07	6.76731e-18
0.0346737	4.16869e-05	1.32249e-05	2.86058e-11	3.96e-22	0.759161	0.240839	5.2094e-07	7.21155e-18	1.46	0.759161	0.240839	5.2094e-07	7.21155e-18
0.0338844	3.89045e-05	1.26297e-05	2.79546e-11	3.96e-22	0.754926	0.245074	5.42448e-07	7.68421e-18	1.47	0.754926	0.245074	5.42448e-07	7.68421e-18
0.0331131	3.63078e-05	1.20613e-05	2.73183e-11	3.96e-22	0.750641	0.249359	5.64789e-07	8.18705e-18	1.48	0.750641	0.249359	5.64789e-07	8.18705e-18
0.0323594	3.38844e-05	1.15184e-05	2.66965e-11	3.96e-22	0.746306	0.253694	5.87991e-07	8.72192e-18	1.49	0.746306	0.253694	5.87991e-07	8.72192e-18
0.0316228	3.16228e-05	1.1e-05	2.60888e-11	3.96e-22	0.741922	0.258078	6.12085e-07	9.2908e-18	1.5	0.741922	0.258078	6.12085e-07	9.2908e-18
0.030903	2.95121e-05	1.05049e-05	2.54949e-11	3.96e-22	0.737488	0.262511	6.37102e-07	9.89579e-18	1.51	0.737488	0.262511	6.37102e-07	9.89579e-18
0.0301995	2.75423e-05	1.00321e-05	2.49146e-11	3.96e-22	0.733006	0.266993	6.63073e-07	1.05391e-17	1.52	0.733006	0.266993	6.63073e-07	1.05391e-17
0.0295121	2.5704e-05	9.5806e-06	2.43475e-11	3.96e-22	0.728476	0.271524	6.90032e-07	1.1223e-17	1.53	0.728476	0.271524	6.90032e-07	1.1223e-17
0.0288403	2.39883e-05	9.1494e-06	2.37933e-11	3.96e-22	0.723897	0.276102	7.18011e-07	1.19501e-17	1.54	0.723897	0.276102	7.18011e-07	1.19501e-17
0.0281838	2.23872e-05	8.73761e-06	2.32517e-11	3.96e-22	0.719271	0.280728	7.47045e-07	1.2723e-17	1.55	0.719271	0.280728	7.47045e-07	1.2723e-17
0.0275423	2.0893e-05	8.34435e-06	2.27224e-11	3.96e-22	0.714599	0.285401	7.7717e-07	1.35443e-17	1.56	0.714599	0.285401	7.7717e-07	1.35443e-17
0.0269153	1.94984e-05	7.9688e-06	2.22052e-11	3.96e-22	0.709879	0.29012	8.08423e-07	1.44172e-17	1.57	0.709879	0.29012	8.08423e-07	1.44172e-17
0.0263027	1.8197e-05	7.61014e-06	2.16997e-11	3.96e-22	0.705114	0.294885	8.4084e-07	1.53446e-17	1.58	0.705114	0.294885	8.4084e-07	1.53446e-17
0.025704	1.69824e-05	7.26763e-06	2.12058e-11	3.96e-22	0.700304	0.299695	8.74461e-07	1.63298e-17	1.59	0.700304	0.299695	8.74461e-07	1.63298e-17
0.0251189	1.58489e-05	6.94053e-06	2.07231e-11	3.96e-22	0.695449	0.30455	9.09326e-07	1.73764e-17	1.6	0.695449	0.30455	9.09326e-07	1.73764e-17
0.0245471	1.47911e-05	6.62816e-06	2.02513e-11	3.96e-22	0.690551	0.309448	9.45474e-07	1.8488e-17	1.61	0.690551	0.309448	9.45474e-07	1.8488e-17
0.0239883	1.38038e-05	6.32984e-06	1.97904e-11	3.96e-22	0.685609	0.31439	9.82947e-07	1.96685e-17	1.62	0.685609	0.31439	9.82947e-07	1.96685e-17
0.0234423	1.28825e-05	6.04495e-06	1.93399e-11	3.96e-22	0.680624	0.319375	1.02179e-06	2.0922e-17	1.63	0.680624	0.319375	1.02179e-06	2.0922e-17
0.0229087	1.20226e-05	5.77288e-06	1.88997e-11	3.96e-22	0.675599	0.3244	1.06204e-06	2.22528e-17	1.64	0.675599	0.3244	1.06204e-06	2.22528e-17
0.0223872	1.12202e-05	5.51306e-06	1.84694e-11	3.96e-22	0.670532	0.329467	1.10376e-06	2.36654e-17	1.65	0.670532	0.329467	1.10376e-06	2.36654e-17
0.0218776	1.04713e-05	5.26493e-06	1.8049e-11	3.96e-22	0.665425	0.334574	1.14697e-06	2.51649e-17	1.66	0.665425	0.334574	1.14697e-06	2.51649e-17
0.0213796	9.77237e-06	5.02797e-06	1.76382e-11	3.96e-22	0.660279	0.339719	1.19174e-06	2.67561e-17	1.67	0.660279	0.339719	1.19174e-06	2.67561e-17
0.020893	9.12011e-06	4.80167e-06	1.72367e-11	3.96e-22	0.655096	0.344903	1.23811e-06	2.84446e-17	1.68	0.655096	0.344903	1.23811e-06	2.84446e-17
0.0204174	8.51138e-06	4.58556e-06	1.68443e-11	3.96e-22	0.649874	0.350124	1.28613e-06	3.0236e-17	1.69	0.649874	0.350124	1.28613e-06	3.0236e-17
0.0199526	7.94328e-06	4.37918e-06	1.64609e-11	3.96e-22	0.644617	0.355381	1.33584e-06	3.21364e-17	1.7	0.644617	0.355381	1.33584e-06	3.21364e-17
0.0194984	7.4131e-06	4.18208e-06	1.60862e-11	3.96e-22	0.639325	0.360674	1.38732e-06	3.41521e-17	1.71	0.639325	0.360674	1.38732e-06	3.41521e-17
0.0190546	6.91831e-06	3.99386e-06	1.57201e-11	3.96e-22	0.633999	0.366	1.4406e-06	3.62897e-17	1.72	0.633999	0.366	1.4406e-06	3.62897e-17
0.0186209	6.45654e-06	3.81411e-06	1.53622e-11	3.96e-22	0.628639	0.371359	1.49574e-06	3.85564e-17	1.73	0.628639	0.371359	1.49574e-06	3.85564e-17
0.018197	6.0256e-06	3.64244e-06	1.50125e-11	3.96e-22	0.623248	0.37675	1.5528e-06	4.09596e-17	1.74	0.623248	0.37675	1.5528e-06	4.09596e-17
0.0177828	5.62341e-06	3.47851e-06	1.46708e-11	3.96e-22	0.617826	0.382172	1.61183e-06	4.35072e-17	1.75	0.617826	0.382172	1.61183e-06	4.35072e-17
0.017378	5.24807e-06	3.32195e-06	1.43369e-11	3.96e-22	0.612375	0.387623	1.67291e-06	4.62075e-17	1.76	0.612375	0.387623	1.67291e-06	4.62075e-17
0.0169824	4.89779e-06	3.17243e-06	1.40105e-11	3.96e-22	0.606895	0.393103	1.73607e-06	4.90692e-17	1.77	0.606895	0.393103	1.73607e-06	4.90692e-17
0.0165959	4.57088e-06	3.02965e-06	1.36916e-11	3.96e-22	0.601389	0.39861	1.8014e-06	5.21015e-17	1.78	0.601389	0.39861	1.8014e-06	5.21015e-17
0.0162181	4.2658e-06	2.89329e-06	1.33799e-11	3.96e-22	0.595856	0.404142	1.86894e-06	5.53142e-17	1.79	0.595856	0.404142	1.86894e-06	5.53142e-17
0.0158489	3.98107e-06	2.76308e-06	1.30754e-11	3.96e-22	0.590299	0.409699	1.93877e-06	5.87175e-17	1.8	0.590299	0.409699	1.93877e-06	5.87175e-17
0.0154882	3.71535e-06	2.63872e-06	1.27777e-11	3.96e-22	0.584719	0.415279	2.01095e-06	6.23221e-17	1.81	0.584719	0.415279	2.01095e-06	6.23221e-17
0.0151356	3.46737e-06	2.51995e-06	1.24869e-11	3.96e-22	0.579117	0.420881	2.08555e-06	6.61396e-17	1.82	0.579117	0.420881	2.08555e-06	6.61396e-17
0.0147911	3.23594e-06	2.40654e-06	1.22026e-11	3.96e-22	0.573495	0.426503	2.16264e-06	7.01818e-17	1.83	0.573495	0.426503	2.16264e-06	7.01818e-17
0.0144544	3.01995e-06	2.29823e-06	1.19249e-11	3.96e-22	0.567853	0.432144	2.24228e-06	7.44614e-17	1.84	0.567853	0.432144	2.24228e-06	7.44614e-17
0.0141254	2.81838e-06	2.19479e-06	1.16534e-11	3.96e-22	0.562194	0.437803	2.32456e-06	7.89917e-17	1.85	0.562194	0.437803	2.32456e-06	7.89917e-17
0.0138038	2.63027e-06	2.09601e-06	1.13882e-11	3.96e-22	0.556519	0.443479	2.40954e-06	8.37867e-17	1.86	0.556519	0.443479	2.40954e-06	8.37867e-17
0.0134896	2.45471e-06	2.00167e-06	1.11289e-11	3.96e-22	0.550829	0.449169	2.4973e-06	8.88611e-17	1.87	0.550829	0.449169	2.4973e-06	8.88611e-17
0.0131826	2.29087e-06	1.91158e-06	1.08756e-11	3.96e-22	0.545125	0.454872	2.58792e-06	9.42305e-17	1.88	0.545125	0.454872	2.58792e-06	9.42305e-17
0.0128825	2.13796e-06	1.82555e-06	1.06281e-11	3.96e-22	0.53941	0.460587	2.68147e-06	9.99112e-17	1.89	0.53941	0.460587	2.68147e-06	9.99112e-17
0.0125893	1.99526e-06	1.74338e-06	1.03861e-11	3.96e-22	0.533684	0.466313	2.77804e-06	1.0592e-16	1.9	0.533684	0.466313	2.77804e-06	1.0592e-16
0.0123027	1.86209e-06	1.66492e-06	1.01497e-11	3.96e-22	0.52795	0.472047	2.87771e-06	1.12276e-16	1.91	0.52795	0.472047	2.87771e-06	1.12276e-16
0.0120226	1.7378e-06	1.58998e-06	9.91868e-12	3.96e-22	0.522208	0.477789	2.98056e-06	1.18998e-16	1.92	0.522208	0.477789	2.98056e-06	1.18998e-16
0.011749	1.62181e-06	1.51842e-06	9.6929e-12	3.96e-22	0.51646	0.483537	3.08667e-06	1.26105e-16	1.93	0.51646	0.483537	3.08667e-06	1.26105e-16
0.0114815	1.51356e-06	1.45008e-06	9.47227e-12	3.96e-22	0.510708	0.489289	3.19615e-06	1.33619e-16	1.94	0.510708	0.489289	3.19615e-06	1.33619e-16
0.0112202	1.41254e-06	1.38482e-06	9.25665e-12	3.96e-22	0.504953	0.495044	3.30906e-06	1.41562e-16	1.95	0.504953	0.495044	3.30906e-06	1.41562e-16
0.0109648	1.31826e-06	1.32249e-06	9.04595e-12	3.96e-22	0.499197	0.5008	3.42551e-06	1.49957e-16	1.96	0.499197	0.5008	3.42551e-06	1.49957e-16
0.0107152	1.23027e-06	1.26297e-06	8.84003e-12	3.96e-22	0.49344	0.506556	3.54559e-06	1.58829e-16	1.97	0.49344	0.506556	3.54559e-06	1.58829e-16
0.0104713	1.14815e-06	1.20613e-06	8.63881e-12	3.96e-22	0.487686	0.51231	3.66939e-06	1.68204e-16	1.98	0.487686	0.51231	3.66939e-06	1.68204e-16
0.0102329	1.07152e-06	1.15184e-06	8.44217e-12	3.96e-22	0.481935	0.518061	3.79702e-06	1.78108e-16	1.99	0.481935	0.518061	3.79702e-06	1.78108e-16
0.01	1e-06	1.1e-06	8.25e-12	3.96e-22	0.476189	0.523807	3.92856e-06	1.88571e-16	2	0.476189	0.523807	3.92856e-06	1.88571e-16
0.00977237	9.33254e-07	1.05049e-06	8.06221e-12	3.96e-22	0.470449	0.529547	4.06412e-06	1.99622e-16	2.01	0.470449	0.529547	4.06412e-06	1.99622e-16
0.00954993	8.70964e-07	1.00321e-06	7.87869e-12	3.96e-22	0.464716	0.535279	4.2038e-06	2.11292e-16	2.02	0.464716	0.535279	4.2038e-06	2.11292e-16
0.00933254	8.12831e-07	9.5806e-07	7.69935e-12	3.96e-22	0.458993	0.541002	4.34771e-06	2.23615e-16	2.03	0.458993	0.541002	4.34771e-06	2.23615e-16
0.00912011	7.58578e-07	9.1494e-07	7.52409e-12	3.96e-22	0.453281	0.546714	4.49595e-06	2.36626e-16	2.04	0.453281	0.546714	4.49595e-06	2.36626e-16
0.00891251	7.07946e-07	8.73761e-07	7.35282e-12	3.96e-22	0.447581	0.552414	4.64864e-06	2.50361e-16	2.05	0.447581	0.552414	4.64864e-06	2.50361e-16
0.00870964	6.60693e-07	8.34435e-07	7.18545e-12	3.96e-22	0.441895	0.5581	4.80588e-06	2.64859e-16	2.06	0.441895	0.5581	4.80588e-06	2.64859e-16
0.00851138	6.16595e-07	7.9688e-07	7.02189e-12	3.96e-22	0.436224	0.563771	4.9678e-06	2.80159e-16	2.07	0.436224	0.563771	4.9678e-06	2.80159e-16
0.00831764	5.7544e-07	7.61014e-07	6.86205e-12	3.96e-22	0.43057	0.569425	5.13449e-06	2.96305e-16	2.08	0.43057	0.569425	5.13449e-06	2.96305e-16
0.00812831	5.37032e-07	7.26763e-07	6.70585e-12	3.96e-22	0.424934	0.575061	5.3061e-06	3.1334e-16	2.09	0.424934	0.575061	5.3061e-06	3.1334e-16
0.00794328	5.01187e-07	6.94053e-07	6.55321e-12	3.96e-22	0.419317	0.580678	5.48272e-06	3.31312e-16	2.1	0.419317	0.580678	5.48272e-06	3.31312e-16
0.00776247	4.67735e-07	6.62816e-07	6.40404e-12	3.96e-22	0.413721	0.586273	5.6645e-06	3.5027e-16	2.11	0.413721	0.586273	5.6645e-06	3.5027e-16
0.00758578	4.36516e-07	6.32984e-07	6.25826e-12	3.96e-22	0.408147	0.591847	5.85155e-06	3.70264e-16	2.12	0.408147	0.591847	5.85155e-06	3.70264e-16
0.0074131	4.0738e-07	6.04495e-07	6.11581e-12	3.96e-22	0.402597	0.597397	6.044e-06	3.9135e-16	2.13	0.402597	0.597397	6.044e-06	3.9135e-16
0.00724436	3.80189e-07	5.77288e-07	5.9766e-12	3.96e-22	0.397071	0.602922	6.24198e-06	4.13584e-16	2.14	0.397071	0.602922	6.24198e-06	4.13584e-16
0.00707946	3.54813e-07	5.51306e-07	5.84055e-12	3.96e-22	0.391572	0.608421	6.44564e-06	4.37026e-16	2.15	0.391572	0.608421	6.44564e-06	4.37026e-16
0.00691831	3.31131e-07	5.26493e-07	5.70761e-12	3.96e-22	0.3861	0.613893	6.65509e-06	4.61738e-16	2.16	0.3861	0.613893	6.65509e-06	4.61738e-16
0.00676083	3.0903e-07	5.02797e-07	5.57768e-12	3.96e-22	0.380657	0.619336	6.87049e-06	4.87786e-16	2.17	0.380657	0.619336	6.87049e-06	4.87786e-16
0.00660693	2.88403e-07	4.80167e-07	5.45072e-12	3.96e-22	0.375243	0.624749	7.09197e-06	5.15239e-16	2.18	0.375243	0.624749	7.09197e-06	5.15239e-16
0.00645654	2.69153e-07	4.58556e-07	5.32665e-12	3.96e-22	0.369861	0.630132	7.31969e-06	5.44169e-16	2.19	0.369861	0.630132	7.31969e-06	5.44169e-16
0.00630957	2.51189e-07	4.37918e-07	5.2054e-12	3.96e-22	0.364511	0.635482	7.55378e-06	5.74653e-16	2.2	0.364511	0.635482	7.55378e-06	5.74653e-16
0.00616595	2.34423e-07	4.18208e-07	5.08691e-12	3.96e-22	0.359194	0.640798	7.7944e-06	6.0677e-16	2.21	0.359194	0.640798	7.7944e-06	6.0677e-16
0.0060256	2.18776e-07	3.99386e-07	4.97112e-12	3.96e-22	0.353911	0.646081	8.0417e-06	6.40604e-16	2.22	0.353911	0.646081	8.0417e-06	6.40604e-16
0.00588844	2.04174e-07	3.81411e-07	4.85796e-12	3.96e-22	0.348664	0.651328	8.29585e-06	6.76242e-16	2.23	0.348664	0.651328	8.29585e-06	6.76242e-16
0.0057544	1.90546e-07	3.64244e-07	4.74738e-12	3.96e-22	0.343453	0.656538	8.557e-06	7.13777e-16	2.24	0.343453	0.656538	8.557e-06	7.13777e-16
0.00562341	1.77828e-07	3.47851e-07	4.63932e-12	3.96e-22	0.33828	0.661711	8.82531e-06	7.53306e-16	2.25	0.33828	0.661711	8.82531e-06	7.53306e-16
0.00549541	1.65959e-07	3.32195e-07	4.53371e-12	3.96e-22	0.333145	0.666846	9.10095e-06	7.94929e-16	2.26	0.333145	0.666846	9.10095e-06	7.94929e-16
0.00537032	1.54882e-07	3.17243e-07	4.43051e-12	3.96e-22	0.328049	0.671942	9.3841e-06	8.38753e-16	2.27	0.328049	0.671942	9.3841e-06	8.38753e-16
0.00524807	1.44544e-07	3.02965e-07	4.32966e-12	3.96e-22	0.322994	0.676997	9.67493e-06	8.8489e-16	2.28	0.322994	0.676997	9.67493e-06	8.8489e-16
0.00512861	1.34896e-07	2.89329e-07	4.23111e-12	3.96e-22	0.317979	0.682011	9.97361e-06	9.33456e-16	2.29	0.317979	0.682011	9.97361e-06	9.33456e-16
0.00501187	1.25893e-07	2.76308e-07	4.13479e-12	3.96e-22	0.313007	0.686983	1.02803e-05	9.84575e-16	2.3	0.313007	0.686983	1.02803e-05	9.84575e-16
0.00489779	1.1749e-07	2.63872e-07	4.04068e-12	3.96e-22	0.308077	0.691913	1.05953e-05	1.03837e-15	2.31	0.308077	0.691913	1.05953e-05	1.03837e-15
0.0047863	1.09648e-07	2.51995e-07	3.9487e-12	3.96e-22	0.30319	0.696799	1.09186e-05	1.09499e-15	2.32	0.30319	0.696799	1.09186e-05	1.09499e-15
0.00467735	1.02329e-07	2.40654e-07	3.85881e-12	3.96e-22	0.298348	0.701641	1.12506e-05	1.15456e-15	2.33	0.298348	0.701641	1.12506e-05	1.15456e-15
0.00457088	9.54993e-08	2.29823e-07	3.77098e-12	3.96e-22	0.29355	0.706439	1.15914e-05	1.21724e-15	2.34	0.29355	0.706439	1.15914e-05	1.21724e-15
0.00446684	8.91251e-08	2.19479e-07	3.68514e-12	3.96e-22	0.288797	0.711191	1.19412e-05	1.28318e-15	2.35	0.288797	0.711191	1.19412e-05	1.28318e-15
0.00436516	8.31764e-08	2.09601e-07	3.60126e-12	3.96e-22	0.284091	0.715897	1.23002e-05	1.35255e-15	2.36	0.284091	0.715897	1.23002e-05	1.35255e-15
0.0042658	7.76247e-08	2.00167e-07	3.51928e-12	3.96e-22	0.279431	0.720556	1.26686e-05	1.42551e-15	2.37	0.279431	0.720556	1.26686e-05	1.42551e-15
0.00416869	7.24436e-08	1.91158e-07	3.43917e-12	3.96e-22	0.274819	0.725168	1.30467e-05	1.50225e-15	2.38	0.274819	0.725168	1.30467e-05	1.50225e-15
0.0040738	6.76083e-08	1.82555e-07	3.36089e-12	3.96e-22	0.270254	0.729733	1.34346e-05	1.58295e-15	2.39	0.270254	0.729733	1.34346e-05	1.58295e-15
0.00398107	6.30957e-08	1.74338e-07	3.28438e-12	3.96e-22	0.265736	0.73425	1.38326e-05	1.66781e-15	2.4	0.265736	0.73425	1.38326e-05	1.66781e-15
0.00389045	5.88844e-08	1.66492e-07	3.20962e-12	3.96e-22	0.261268	0.738718	1.4241e-05	1.75704e-15	2.41	0.261268	0.738718	1.4241e-05	1.75704e-15
0.00380189	5.49541e-08	1.58998e-07	3.13656e-12	3.96e-22	0.256848	0.743137	1.46599e-05	1.85085e-15	2.42	0.256848	0.743137	1.46599e-05	1.85085e-15
0.00371535	5.12861e-08	1.51842e-07	3.06517e-12	3.96e-22	0.252478	0.747507	1.50896e-05	1.94948e-15	2.43	0.252478	0.747507	1.50896e-05	1.94948e-15
0.00363078	4.7863e-08	1.45008e-07	2.99539e-12	3.96e-22	0.248157	0.751828	1.55303e-05	2.05315e-15	2.44	0.248157	0.751828	1.55303e-05	2.05315e-15
0.00354813	4.46684e-08	1.38482e-07	2.92721e-12	3.96e-22	0.243885	0.756099	1.59823e-05	2.16213e-15	2.45	0.243885	0.756099	1.59823e-05	2.16213e-15
0.00346737	4.16869e-08	1.32249e-07	2.86058e-12	3.96e-22	0.239664	0.760319	1.64459e-05	2.27666e-15	2.46	0.239664	0.760319	1.64459e-05	2.27666e-15
0.00338844	3.89045e-08	1.26297e-07	2.79546e-12	3.96e-22	0.235493	0.76449	1.69213e-05	2.39703e-15	2.47	0.235493	0.76449	1.69213e-05	2.39703e-15
0.00331131	3.63078e-08	1.20613e-07	2.73183e-12	3.96e-22	0.231373	0.768609	1.74087e-05	2.52353e-15	2.48	0.231373	0.768609	1.74087e-05	2.52353e-15
0.00323594	3.38844e-08	1.15184e-07	2.66965e-12	3.96e-22	0.227304	0.772679	1.79085e-05	2.65645e-15	2.49	0.227304	0.772679	1.79085e-05	2.65645e-15
0.00316228	3.16228e-08	1.1e-07	2.60888e-12	3.96e-22	0.223285	0.776697	1.8421e-05	2.79611e-15	2.5	0.223285	0.776697	1.8421e-05	2.79611e-15
0.0030903	2.95121e-08	1.05049e-07	2.54949e-12	3.96e-22	0.219317	0.780664	1.89464e-05	2.94284e-15	2.51	0.219317	0.780664	1.89464e-05	2.94284e-15
0.00301995	2.75423e-08	1.00321e-07	2.49146e-12	3.96e-22	0.2154	0.784581	1.94849e-05	3.09699e-15	2.52	0.2154	0.784581	1.94849e-05	3.09699e-15
0.00295121	2.5704e-08	9.5806e-08	2.43475e-12	3.96e-22	0.211534	0.788446	2.0037e-05	3.25893e-15	2.53	0.211534	0.788446	2.0037e-05	3.25893e-15
0.00288403	2.39883e-08	9.1494e-08	2.37933e-12	3.96e-22	0.207719	0.792261	2.0603e-05	3.42902e-15	2.54	0.207719	0.792261	2.0603e-05	3.42902e-15
0.00281838	2.23872e-08	8.73761e-08	2.32517e-12	3.96e-22	0.203955	0.796024	2.1183e-05	3.60769e-15	2.55	0.203955	0.796024	2.1183e-05	3.60769e-15
0.00275423	2.0893e-08	8.34435e-08	2.27224e-12	3.96e-22	0.200242	0.799737	2.17775e-05	3.79533e-15	2.56	0.200242	0.799737	2.17775e-05	3.79533e-15
0.00269153	1.94984e-08	7.9688e-08	2.22052e-12	3.96e-22	0.196579	0.803398	2.23868e-05	3.99239e-15	2.57	0.196579	0.803398	2.23868e-05	3.99239e-15
0.00263027	1.8197e-08	7.61014e-08	2.16997e-12	3.96e-22	0.192968	0.807009	2.30112e-05	4.19934e-15	2.58	0.192968	0.807009	2.30112e-05	4.19934e-15
0.0025704	1.69824e-08	7.26763e-08	2.12058e-12	3.96e-22	0.189408	0.810569	2.36511e-05	4.41664e-15	2.59	0.189408	0.810569	2.36511e-05	4.41664e-15
0.00251189	1.58489e-08	6.94053e-08	2.07231e-12	3.96e-22	0.185897	0.814078	2.43068e-05	4.64482e-15	2.6	0.185897	0.814078	2.43068e-05	4.64482e-15
0.00245471	1.47911e-08	6.62816e-08	2.02513e-12	3.96e-22	0.182438	0.817537	2.49786e-05	4.88439e-15	2.61	0.182438	0.817537	2.49786e-05	4.88439e-15
0.00239883	1.38038e-08	6.32984e-08	1.97904e-12	3.96e-22	0.179028	0.820946	2.5667e-05	5.13591e-15	2.62	0.179028	0.820946	2.5667e-05	5.13591e-15
0.00234423	1.28825e-08	6.04495e-08	1.93399e-12	3.96e-22	0.175669	0.824305	2.63724e-05	5.39996e-15	2.63	0.175669	0.824305	2.63724e-05	5.39996e-15
0.00229087	1.20226e-08	5.77288e-08	1.88997e-12	3.96e-22	0.172359	0.827614	2.7095e-05	5.67715e-15	2.64	0.172359	0.827614	2.7095e-05	5.67715e-15
0.00223872	1.12202e-08	5.51306e-08	1.84694e-12	3.96e-22	0.169099	0.830873	2.78353e-05	5.96811e-15	2.65	0.169099	0.830873	2.78353e-05	5.96811e-15
0.00218776	1.04713e-08	5.26493e-08	1.8049e-12	3.96e-22	0.165889	0.834083	2.85937e-05	6.27353e-15	2.66	0.165889	0.834083	2.85937e-05	6.27353e-15
0.00213796	9.77237e-09	5.02797e-08	1.76382e-12	3.96e-22	0.162727	0.837244	2.93706e-05	6.59408e-15	2.67	0.162727	0.837244	2.93706e-05	6.59408e-15
0.0020893	9.12011e-09	4.80167e-08	1.72367e-12	3.96e-22	0.159614	0.840356	3.01665e-05	6.93052e-15	2.68	0.159614	0.840356	3.01665e-05	6.93052e-15
0.00204174	8.51138e-09	4.58556e-08	1.68443e-12	3.96e-22	0.156549	0.84342	3.09817e-05	7.2836e-15	2.69	0.156549	0.84342	3.09817e-05	7.2836e-15
0.00199526	7.94328e-09	4.37918e-08	1.64609e-12	3.96e-22	0.153533	0.846435	3.18167e-05	7.65414e-15	2.7	0.153533	0.846435	3.18167e-05	7.65414e-15
0.00194984	7.4131e-09	4.18208e-08	1.60862e-12	3.96e-22	0.150564	0.849403	3.2672e-05	8.04297e-15	2.71	0.150564	0.849403	3.2672e-05	8.04297e-15
0.00190546	6.91831e-09	3.99386e-08	1.57201e-12	3.96e-22	0.147643	0.852324	3.35479e-05	8.45098e-15	2.72	0.147643	0.852324	3.35479e-05	8.45098e-15
0.00186209	6.45654e-09	3.81411e-08	1.53622e-12	3.96e-22	0.144768	0.855197	3.44451e-05	8.8791e-15	2.73	0.144768	0.855197	3.44451e-05	8.8791e-15
0.0018197	6.0256e-09	3.64244e-08	1.50125e-12	3.96e-22	0.141941	0.858024	3.53639e-05	9.32829e-15	2.74	0.141941	0.858024	3.53639e-05	9.32829e-15
0.00177828	5.62341e-09	3.47851e-08	1.46708e-12	3.96e-22	0.139159	0.860805	3.63049e-05	9.79957e-15	2.75	0.139159	0.860805	3.63049e-05	9.79957e-15
0.0017378	5.24807e-09	3.32195e-08	1.43369e-12	3.96e-22	0.136424	0.863539	3.72686e-05	1.0294e-14	2.76	0.136424	0.863539	3.72686e-05	1.0294e-14
0.00169824	4.89779e-09	3.17243e-08	1.40105e-12	3.96e-22	0.133733	0.866228	3.82555e-05	1.08127e-14	2.77	0.133733	0.866228	3.82555e-05	1.08127e-14
0.00165959	4.57088e-09	3.02965e-08	1.36916e-12	3.96e-22	0.131088	0.868873	3.92661e-05	1.13569e-14	2.78	0.131088	0.868873	3.92661e-05	1.13569e-14
0.00162181	4.2658e-09	2.89329e-08	1.33799e-12	3.96e-22	0.128487	0.871472	4.03009e-05	1.19277e-14	2.79	0.128487	0.871472	4.03009e-05	1.19277e-14
0.00158489	3.98107e-09	2.76308e-08	1.30754e-12	3.96e-22	0.125931	0.874028	4.13606e-05	1.25264e-14	2.8	0.125931	0.874028	4.13606e-05	1.25264e-14
0.00154882	3.71535e-09	2.63872e-08	1.27777e-12	3.96e-22	0.123418	0.876539	4.24456e-05	1.31545e-14	2.81	0.123418	0.876539	4.24456e-05	1.31545e-14
0.00151356	3.46737e-09	2.51995e-08	1.24869e-12	3.96e-22	0.120948	0.879008	4.35566e-05	1.38132e-14	2.82	0.120948	0.879008	4.35566e-05	1.38132e-14
0.00147911	3.23594e-09	2.40654e-08	1.22026e-12	3.96e-22	0.118521	0.881434	4.46942e-05	1.45041e-14	2.83	0.118521	0.881434	4.46942e-05	1.45041e-14
0.00144544	3.01995e-09	2.29823e-08	1.19249e-12	3.96e-22	0.116137	0.883817	4.58589e-05	1.52288e-14	2.84	0.116137	0.883817	4.58589e-05	1.52288e-14
0.00141254	2.81838e-09	2.19479e-08	1.16534e-12	3.96e-22	0.113794	0.886159	4.70514e-05	1.59887e-14	2.85	0.113794	0.886159	4.70514e-05	1.59887e-14
0.00138038	2.63027e-09	2.09601e-08	1.13882e-12	3.96e-22	0.111492	0.888459	4.82724e-05	1.67857e-14	2.86	0.111492	0.888459	4.82724e-05	1.67857e-14
0.00134896	2.45471e-09	2.00167e-08	1.11289e-12	3.96e-22	0.109232	0.890719	4.95224e-05	1.76215e-14	2.87	0.109232	0.890719	4.95224e-05	1.76215e-14
0.00131826	2.29087e-09	1.91158e-08	1.08756e-12	3.96e-22	0.107011	0.892938	5.08022e-05	1.8498e-14	2.88	0.107011	0.892938	5.08022e-05	1.8498e-14
0.00128825	2.13796e-09	1.82555e-08	1.06281e-12	3.96e-22	0.10483	0.895117	5.21124e-05	1.9417e-14	2.89	0.10483	0.895117	5.21124e-05	1.9417e-14
0.00125893	1.99526e-09	1.74338e-08	1.03861e-12	3.96e-22	0.102689	0.897257	5.34538e-05	2.03807e-14	2.9	0.102689	0.897257	5.34538e-05	2.03807e-14
0.00123027	1.86209e-09	1.66492e-08	1.01497e-12	3.96e-22	0.100587	0.899359	5.4827e-05	2.13912e-14	2.91	0.100587	0.899359	5.4827e-05	2.13912e-14
0.00120226	1.7378e-09	1.58998e-08	9.91868e-13	3.96e-22	0.0985224	0.901421	5.62327e-05	2.24507e-14	2.92	0.0985224	0.901421	5.62327e-05	2.24507e-14
0.0011749	1.62181e-09	1.51842e-08	9.6929e-13	3.96e-22	0.0964961	0.903446	5.76718e-05	2.35616e-14	2.93	0.0964961	0.903446	5.76718e-05	2.35616e-14
0.00114815	1.51356e-09	1.45008e-08	9.47227e-13	3.96e-22	0.094507	0.905434	5.9145e-05	2.47263e-14	2.94	0.094507	0.905434	5.9145e-05	2.47263e-14
0.00112202	1.41254e-09	1.38482e-08	9.25665e-13	3.96e-22	0.0925548	0.907385	6.06531e-05	2.59474e-14	2.95	0.0925548	0.907385	6.06531e-05	2.59474e-14
0.00109648	1.31826e-09	1.32249e-08	9.04595e-13	3.96e-22	0.0906388	0.909299	6.21968e-05	2.72276e-14	2.96	0.0906388	0.909299	6.21968e-05	2.72276e-14
0.00107152	1.23027e-09	1.26297e-08	8.84003e-13	3.96e-22	0.0887586	0.911178	6.3777e-05	2.85697e-14	2.97	0.0887586	0.911178	6.3777e-05	2.85697e-14
0.00104713	1.14815e-09	1.20613e-08	8.63881e-13	3.96e-22	0.0869137	0.913021	6.53946e-05	2.99767e-14	2.98	0.0869137	0.913021	6.53946e-05	2.99767e-14
0.00102329	1.07152e-09	1.15184e-08	8.44217e-13	3.96e-22	0.0851035	0.914829	6.70504e-05	3.14516e-14	2.99	0.0851035	0.914829	6.70504e-05	3.14516e-14
0.001	1e-09	1.1e-08	8.25e-13	3.96e-22	0.0833276	0.916604	6.87453e-05	3.29977e-14	3	0.0833276	0.916604	6.87453e-05	3.29977e-14
0.000977237	9.33254e-10	1.05049e-08	8.06221e-13	3.96e-22	0.0815855	0.918344	7.04801e-05	3.46185e-14	3.01	0.0815855	0.918344	7.04801e-05	3.46185e-14
0.000954993	8.70964e-10	1.00321e-08	7.87869e-13	3.96e-22	0.0798766	0.920051	7.22559e-05	3.63174e-14	3.02	0.0798766	0.920051	7.22559e-05	3.63174e-14
0.000933254	8.12831e-10	9.5806e-09	7.69935e-13	3.96e-22	0.0782004	0.921726	7.40735e-05	3.80982e-14	3.03	0.0782004	0.921726	7.40735e-05	3.80982e-14
0.000912011	7.58578e-10	9.1494e-09	7.52409e-13	3.96e-22	0.0765565	0.923368	7.59339e-05	3.99648e-14	3.04	0.0765565	0.923368	7.59339e-05	3.99648e-14
0.000891251	7.07946e-10	8.73761e-09	7.35282e-13	3.96e-22	0.0749443	0.924978	7.78382e-05	4.19212e-14	3.05	0.0749443	0.924978	7.78382e-05	4.19212e-14
0.000870964	6.60693e-10	8.34435e-09	7.18545e-13	3.96e-22	0.0733634	0.926557	7.97872e-05	4.39718e-14	3.06	0.0733634	0.926557	7.97872e-05	4.39718e-14
0.000851138	6.16595e-10	7.9688e-09	7.02189e-13	3.96e-22	0.0718132	0.928105	8.17821e-05	4.61211e-14	3.07	0.0718132	0.928105	8.17821e-05	4.61211e-14
0.000831764	5.7544e-10	7.61014e-09	6.86205e-13	3.96e-22	0.0702933	0.929623	8.38239e-05	4.83737e-14	3.08	0.0702933	0.929623	8.38239e-05	4.83737e-14
0.000812831	5.37032e-10	7.26763e-09	6.70585e-13	3.96e-22	0.0688032	0.931111	8.59137e-05	5.07346e-14	3.09	0.0688032	0.931111	8.59137e-05	5.07346e-14
0.000794328	5.01187e-10	6.94053e-09	6.55321e-13	3.96e-22	0.0673424	0.93257	8.80527e-05	5.32088e-14	3.1	0.0673424	0.93257	8.80527e-05	5.32088e-14
0.000776247	4.67735e-10	6.62816e-09	6.40404e-13	3.96e-22	0.0659104	0.933999	9.02418e-05	5.58019e-14	3.11	0.0659104	0.933999	9.02418e-05	5.58019e-14
0.000758578	4.36516e-10	6.32984e-09	6.25826e-13	3.96e-22	0.0645067	0.935401	9.24824e-05	5.85194e-14	3.12	0.0645067	0.935401	9.24824e-05	5.85194e-14
0.00074131	4.0738e-10	6.04495e-09	6.11581e-13	3.96e-22	0.0631309	0.936774	9.47755e-05	6.13674e-14	3.13	0.0631309	0.936774	9.47755e-05	6.13674e-14
0.000724436	3.80189e-10	5.77288e-09	5.9766e-13	3.96e-22	0.0617826	0.93812	9.71225e-05	6.43519e-14	3.14	0.0617826	0.93812	9.71225e-05	6.43519e-14
0.000707946	3.54813e-10	5.51306e-09	5.84055e-13	3.96e-22	0.0604611	0.939439	9.95245e-05	6.74794e-14	3.15	0.0604611	0.939439	9.95245e-05	6.74794e-14
0.000691831	3.31131e-10	5.26493e-09	5.70761e-13	3.96e-22	0.0591661	0.940732	0.000101983	7.07568e-14	3.16	0.0591661	0.940732	0.000101983	7.07568e-14
0.000676083	3.0903e-10	5.02797e-09	5.57768e-13	3.96e-22	0.0578972	0.941998	0.000104499	7.41912e-14	3.17	0.0578972	0.941998	0.000104499	7.41912e-14
0.000660693	2.88403e-10	4.80167e-09	5.45072e-13	3.96e-22	0.0566538	0.943239	0.000107074	7.77901e-14	3.18	0.0566538	0.943239	0.000107074	7.77901e-14
0.000645654	2.69153e-10	4.58556e-09	5.32665e-13	3.96e-22	0.0554356	0.944455	0.000109709	8.15612e-14	3.19	0.0554356	0.944455	0.000109709	8.15612e-14
0.000630957	2.51189e-10	4.37918e-09	5.2054e-13	3.96e-22	0.054242	0.945646	0.000112406	8.55128e-14	3.2	0.054242	0.945646	0.000112406	8.55128e-14
0.000616595	2.34423e-10	4.18208e-09	5.08691e-13	3.96e-22	0.0530727	0.946812	0.000115166	8.96533e-14	3.21	0.0530727	0.946812	0.000115166	8.96533e-14
0.00060256	2.18776e-10	3.99386e-09	4.97112e-13	3.96e-22	0.0519272	0.947955	0.000117991	9.39918e-14	3.22	0.0519272	0.947955	0.000117991	9.39918e-14
0.000588844	2.04174e-10	3.81411e-09	4.85796e-13	3.96e-22	0.0508051	0.949074	0.000120882	9.85377e-14	3.23	0.0508051	0.949074	0.000120882	9.85377e-14
0.00057544	1.90546e-10	3.64244e-09	4.74738e-13	3.96e-22	0.049706	0.95017	0.00012384	1.03301e-13	3.24	0.049706	0.95017	0.00012384	1.03301e-13
0.000562341	1.77828e-10	3.47851e-09	4.63932e-13	3.96e-22	0.0486294	0.951244	0.000126868	1.08291e-13	3.25	0.0486294	0.951244	0.000126868	1.08291e-13
0.000549541	1.65959e-10	3.32195e-09	4.53371e-13	3.96e-22	0.047575	0.952295	0.000129967	1.1352e-13	3.26	0.047575	0.952295	0.000129967	1.1352e-13
0.000537032	1.54882e-10	3.17243e-09	4.43051e-13	3.96e-22	0.0465423	0.953325	0.000133138	1.18999e-13	3.27	0.0465423	0.953325	0.000133138	1.18999e-13
0.000524807	1.44544e-10	3.02965e-09	4.32966e-13	3.96e-22	0.045531	0.954333	0.000136383	1.24739e-13	3.28	0.045531	0.954333	0.000136383	1.24739e-13
0.000512861	1.34896e-10	2.89329e-09	4.23111e-13	3.96e-22	0.0445406	0.95532	0.000139704	1.30753e-13	3.29	0.0445406	0.95532	0.000139704	1.30753e-13
0.000501187	1.25893e-10	2.76308e-09	4.13479e-13	3.96e-22	0.0435708	0.956286	0.000143103	1.37054e-13	3.3	0.0435708	0.956286	0.000143103	1.37054e-13
0.000489779	1.1749e-10	2.63872e-09	4.04068e-13	3.96e-22	0.0426211	0.957232	0.000146581	1.43655e-13	3.31	0.0426211	0.957232	0.000146581	1.43655e-13
0.00047863	1.09648e-10	2.51995e-09	3.9487e-13	3.96e-22	0.0416912	0.958159	0.000150141	1.50571e-13	3.32	0.0416912	0.958159	0.000150141	1.50571e-13
0.000467735	1.02329e-10	2.40654e-09	3.85881e-13	3.96e-22	0.0407808	0.959065	0.000153783	1.57816e-13	3.33	0.0407808	0.959065	0.000153783	1.57816e-13
0.000457088	9.54993e-11	2.29823e-09	3.77098e-13	3.96e-22	0.0398894	0.959953	0.000157511	1.65406e-13	3.34	0.0398894	0.959953	0.000157511	1.65406e-13
0.000446684	8.91251e-11	2.19479e-09	3.68514e-13	3.96e-22	0.0390167	0.960822	0.000161326	1.73359e-13	3.35	0.0390167	0.960822	0.000161326	1.73359e-13
0.000436516	8.31764e-11	2.09601e-09	3.60126e-13	3.96e-22	0.0381623	0.961672	0.00016523	1.81689e-13	3.36	0.0381623	0.961672	0.00016523	1.81689e-13
0.00042658	7.76247e-11	2.00167e-09	3.51928e-13	3.96e-22	0.0373259	0.962505	0.000169225	1.90417e-13	3.37	0.0373259	0.962505	0.000169225	1.90417e-13
0.000416869	7.24436e-11	1.91158e-09	3.43917e-13	3.96e-22	0.0365071	0.96332	0.000173313	1.9956e-13	3.38	0.0365071	0.96332	0.000173313	1.9956e-13
0.00040738	6.76083e-11	1.82555e-09	3.36089e-13	3.96e-22	0.0357057	0.964117	0.000177497	2.09138e-13	3.39	0.0357057	0.964117	0.000177497	2.09138e-13
0.000398107	6.30957e-11	1.74338e-09	3.28438e-13	3.96e-22	0.0349211	0.964897	0.000181778	2.19171e-13	3.4	0.0349211	0.964897	0.000181778	2.19171e-13
0.000389045	5.88844e-11	1.66492e-09	3.20962e-13	3.96e-22	0.0341532	0.965661	0.00018616	2.29682e-13	3.41	0.0341532	0.965661	0.00018616	2.29682e-13
0.000380189	5.49541e-11	1.58998e-09	3.13656e-13	3.96e-22	0.0334016	0.966408	0.000190643	2.40693e-13	3.42	0.0334016	0.966408	0.000190643	2.40693e-13
0.000371535	5.12861e-11	1.51842e-09	3.06517e-13	3.96e-22	0.032666	0.967139	0.000195232	2.52227e-13	3.43	0.032666	0.967139	0.000195232	2.52227e-13
0.000363078	4.7863e-11	1.45008e-09	2.99539e-13	3.96e-22	0.0319461	0.967854	0.000199927	2.64309e-13	3.44	0.0319461	0.967854	0.000199927	2.64309e-13
0.000354813	4.46684e-11	1.38482e-09	2.92721e-13	3.96e-22	0.0312414	0.968554	0.000204732	2.76966e-13	3.45	0.0312414	0.968554	0.000204732	2.76966e-13
0.000346737	4.16869e-11	1.32249e-09	2.86058e-13	3.96e-22	0.0305519	0.969238	0.000209649	2.90224e-13	3.46	0.0305519	0.969238	0.000209649	2.90224e-13
0.000338844	3.89045e-11	1.26297e-09	2.79546e-13	3.96e-22	0.0298771	0.969908	0.00021468	3.04112e-13	3.47	0.0298771	0.969908	0.00021468	3.04112e-13
0.000331131	3.63078e-11	1.20613e-09	2.73183e-13	3.96e-22	0.0292167	0.970563	0.000219829	3.18659e-13	3.48	0.0292167	0.970563	0.000219829	3.18659e-13
0.000323594	3.38844e-11	1.15184e-09	2.66965e-13	3.96e-22	0.0285705	0.971204	0.000225098	3.33897e-13	3.49	0.0285705	0.971204	0.000225098	3.33897e-13
0.000316228	3.16228e-11	1.1e-09	2.60888e-13	3.96e-22	0.0279382	0.971831	0.00023049	3.49859e-13	3.5	0.0279382	0.971831	0.00023049	3.49859e-13
0.00030903	2.95121e-11	1.05049e-09	2.54949e-13	3.96e-22	0.0273195	0.972445	0.000236008	3.66579e-13	3.51	0.0273195	0.972445	0.000236008	3.66579e-13
0.000301995	2.75423e-11	1.00321e-09	2.49146e-13	3.96e-22	0.0267141	0.973044	0.000241654	3.84092e-13	3.52	0.0267141	0.973044	0.000241654	3.84092e-13
0.000295121	2.5704e-11	9.5806e-10	2.43475e-13	3.96e-22	0.0261217	0.973631	0.000247432	4.02436e-13	3.53	0.0261217	0.973631	0.000247432	4.02436e-13
0.000288403	2.39883e-11	9.1494e-10	2.37933e-13	3.96e-22	0.0255421	0.974205	0.000253344	4.21651e-13	3.54	0.0255421	0.974205	0.000253344	4.21651e-13
0.000281838	2.23872e-11	8.73761e-10	2.32517e-13	3.96e-22	0.0249751	0.974765	0.000259395	4.41777e-13	3.55	0.0249751	0.974765	0.000259395	4.41777e-13
0.000275423	2.0893e-11	8.34435e-10	2.27224e-13	3.96e-22	0.0244203	0.975314	0.000265586	4.62857e-13	3.56	0.0244203	0.975314	0.000265586	4.62857e-13
0.000269153	1.94984e-11	7.9688e-10	2.22052e-13	3.96e-22	0.0238776	0.97585	0.000271922	4.84938e-13	3.57	0.0238776	0.97585	0.000271922	4.84938e-13
0.000263027	1.8197e-11	7.61014e-10	2.16997e-13	3.96e-22	0.0233466	0.976375	0.000278406	5.08065e-13	3.58	0.0233466	0.976375	0.000278406	5.08065e-13
0.00025704	1.69824e-11	7.26763e-10	2.12058e-13	3.96e-22	0.0228272	0.976888	0.00028504	5.32289e-13	3.59	0.0228272	0.976888	0.00028504	5.32289e-13
0.000251189	1.58489e-11	6.94053e-10	2.07231e-13	3.96e-22	0.022319	0.977389	0.000291829	5.57661e-13	3.6	0.022319	0.977389	0.000291829	5.57661e-13
0.000245471	1.47911e-11	6.62816e-10	2.02513e-13	3.96e-22	0.0218219	0.977879	0.000298777	5.84235e-13	3.61	0.0218219	0.977879	0.000298777	5.84235e-13
0.000239883	1.38038e-11	6.32984e-10	1.97904e-13	3.96e-22	0.0213356	0.978358	0.000305886	6.12069e-13	3.62	0.0213356	0.978358	0.000305886	6.12069e-13
0.000234423	1.28825e-11	6.04495e-10	1.93399e-13	3.96e-22	0.0208599	0.978827	0.000313161	6.41222e-13	3.63	0.0208599	0.978827	0.000313161	6.41222e-13
0.000229087	1.20226e-11	5.77288e-10	1.88997e-13	3.96e-22	0.0203947	0.979285	0.000320605	6.71756e-13	3.64	0.0203947	0.979285	0.000320605	6.71756e-13
0.000223872	1.12202e-11	5.51306e-10	1.84694e-13	3.96e-22	0.0199395	0.979732	0.000328223	7.03736e-13	3.65	0.0199395	0.979732	0.000328223	7.03736e-13
0.000218776	1.04713e-11	5.26493e-10	1.8049e-13	3.96e-22	0.0194943	0.98017	0.000336018	7.37231e-13	3.66	0.0194943	0.98017	0.000336018	7.37231e-13
0.000213796	9.77237e-12	5.02797e-10	1.76382e-13	3.96e-22	0.0190589	0.980597	0.000343995	7.72313e-13	3.67	0.0190589	0.980597	0.000343995	7.72313e-13
0.00020893	9.12011e-12	4.80167e-10	1.72367e-13	3.96e-22	0.018633	0.981015	0.000352157	8.09055e-13	3.68	0.018633	0.981015	0.000352157	8.09055e-13
0.000204174	8.51138e-12	4.58556e-10	1.68443e-13	3.96e-22	0.0182164	0.981423	0.00036051	8.47537e-13	3.69	0.0182164	0.981423	0.00036051	8.47537e-13
0.000199526	7.94328e-12	4.37918e-10	1.64609e-13	3.96e-22	0.017809	0.981822	0.000369057	8.87841e-13	3.7	0.017809	0.981822	0.000369057	8.87841e-13
0.000194984	7.4131e-12	4.18208e-10	1.60862e-13	3.96e-22	0.0174105	0.982212	0.000377804	9.30053e-13	3.71	0.0174105	0.982212	0.000377804	9.30053e-13
0.000190546	6.91831e-12	3.99386e-10	1.57201e-13	3.96e-22	0.0170208	0.982592	0.000386754	9.74262e-13	3.72	0.0170208	0.982592	0.000386754	9.74262e-13
0.000186209	6.45654e-12	3.81411e-10	1.53622e-13	3.96e-22	0.0166397	0.982964	0.000395912	1.02056e-12	3.73	0.0166397	0.982964	0.000395912	1.02056e-12
0.00018197	6.0256e-12	3.64244e-10	1.50125e-13	3.96e-22	0.0162669	0.983328	0.000405284	1.06906e-12	3.74	0.0162669	0.983328	0.000405284	1.06906e-12
0.000177828	5.62341e-12	3.47851e-10	1.46708e-13	3.96e-22	0.0159024	0.983683	0.000414874	1.11984e-12	3.75	0.0159024	0.983683	0.000414874	1.11984e-12
0.00017378	5.24807e-12	3.32195e-10	1.43369e-13	3.96e-22	0.0155459	0.984029	0.000424687	1.17303e-12	3.76	0.0155459	0.984029	0.000424687	1.17303e-12
0.000169824	4.89779e-12	3.17243e-10	1.40105e-13	3.96e-22	0.0151972	0.984368	0.000434729	1.22874e-12	3.77	0.0151972	0.984368	0.000434729	1.22874e-12
0.000165959	4.57088e-12	3.02965e-10	1.36916e-13	3.96e-22	0.0148563	0.984699	0.000445005	1.28708e-12	3.78	0.0148563	0.984699	0.000445005	1.28708e-12
0.000162181	4.2658e-12	2.89329e-10	1.33799e-13	3.96e-22	0.0145229	0.985022	0.00045552	1.34818e-12	3.79	0.0145229	0.985022	0.00045552	1.34818e-12
0.000158489	3.98107e-12	2.76308e-10	1.30754e-13	3.96e-22	0.0141969	0.985337	0.000466279	1.41217e-12	3.8	0.0141969	0.985337	0.000466279	1.41217e-12
0.000154882	3.71535e-12	2.63872e-10	1.27777e-13	3.96e-22	0.013878	0.985645	0.000477289	1.47919e-12	3.81	0.013878	0.985645	0.000477289	1.47919e-12
0.000151356	3.46737e-12	2.51995e-10	1.24869e-13	3.96e-22	0.0135663	0.985945	0.000488556	1.54937e-12	3.82	0.0135663	0.985945	0.000488556	1.54937e-12
0.000147911	3.23594e-12	2.40654e-10	1.22026e-13	3.96e-22	0.0132614	0.986239	0.000500084	1.62287e-12	3.83	0.0132614	0.986239	0.000500084	1.62287e-12
0.000144544	3.01995e-12	2.29823e-10	1.19249e-13	3.96e-22	0.0129633	0.986525	0.000511881	1.69985e-12	3.84	0.0129633	0.986525	0.000511881	1.69985e-12
0.000141254	2.81838e-12	2.19479e-10	1.16534e-13	3.96e-22	0.0126718	0.986804	0.000523953	1.78047e-12	3.85	0.0126718	0.986804	0.000523953	1.78047e-12
0.000138038	2.63027e-12	2.09601e-10	1.13882e-13	3.96e-22	0.0123868	0.987077	0.000536306	1.86489e-12	3.86	0.0123868	0.987077	0.000536306	1.86489e-12
0.000134896	2.45471e-12	2.00167e-10	1.11289e-13	3.96e-22	0.0121081	0.987343	0.000548946	1.95331e-12	3.87	0.0121081	0.987343	0.000548946	1.95331e-12
0.000131826	2.29087e-12	1.91158e-10	1.08756e-13	3.96e-22	0.0118356	0.987603	0.00056188	2.0459e-12	3.88	0.0118356	0.987603	0.00056188	2.0459e-12
0.000128825	2.13796e-12	1.82555e-10	1.06281e-13	3.96e-22	0.0115691	0.987856	0.000575115	2.14287e-12	3.89	0.0115691	0.987856	0.000575115	2.14287e-12
0.000125893	1.99526e-12	1.74338e-10	1.03861e-13	3.96e-22	0.0113086	0.988103	0.000588658	2.24442e-12	3.9	0.0113086	0.988103	0.000588658	2.24442e-12
0.000123027	1.86209e-12	1.66492e-10	1.01497e-13	3.96e-22	0.0110539	0.988344	0.000602517	2.35077e-12	3.91	0.0110539	0.988344	0.000602517	2.35077e-12
0.000120226	1.7378e-12	1.58998e-10	9.91868e-14	3.96e-22	0.0108048	0.988578	0.000616698	2.46215e-12	3.92	0.0108048	0.988578	0.000616698	2.46215e-12
0.00011749	1.62181e-12	1.51842e-10	9.6929e-14	3.96e-22	0.0105613	0.988807	0.000631209	2.57878e-12	3.93	0.0105613	0.988807	0.000631209	2.57878e-12
0.000114815	1.51356e-12	1.45008e-10	9.47227e-14	3.96e-22	0.0103233	0.989031	0.000646057	2.70092e-12	3.94	0.0103233	0.989031	0.000646057	2.70092e-12
0.000112202	1.41254e-12	1.38482e-10	9.25665e-14	3.96e-22	0.0100905	0.989248	0.000661251	2.82884e-12	3.95	0.0100905	0.989248	0.000661251	2.82884e-12
0.000109648	1.31826e-12	1.32249e-10	9.04595e-14	3.96e-22	0.00986292	0.98946	0.000676799	2.96279e-12	3.96	0.00986292	0.98946	0.000676799	2.96279e-12
0.000107152	1.23027e-12	1.26297e-10	8.84003e-14	3.96e-22	0.00964043	0.989667	0.000692708	3.10307e-12	3.97	0.00964043	0.989667	0.000692708	3.10307e-12
0.000104713	1.14815e-12	1.20613e-10	8.63881e-14	3.96e-22	0.0094229	0.989868	0.000708988	3.24997e-12	3.98	0.0094229	0.989868	0.000708988	3.24997e-12
0.000102329	1.07152e-12	1.15184e-10	8.44217e-14	3.96e-22	0.00921023	0.990064	0.000725646	3.40381e-12	3.99	0.00921023	0.990064	0.000725646	3.40381e-12
0.0001	1e-12	1.1e-10	8.25e-14	3.96e-22	0.00900232	0.990255	0.000742691	3.56492e-12	4	0.00900232	0.990255	0.000742691	3.56492e-12
9.77237e-05	9.33254e-13	1.05049e-10	8.06221e-14	3.96e-22	0.00879905	0.990441	0.000760133	3.73363e-12	4.01	0.00879905	0.990441	0.000760133	3.73363e-12
9.54993e-05	8.70964e-13	1.00321e-10	7.87869e-14	3.96e-22	0.00860033	0.990622	0.000777981	3.9103e-12	4.02	0.00860033	0.990622	0.000777981	3.9103e-12
9.33254e-05	8.12831e-13	9.5806e-11	7.69935e-14	3.96e-22	0.00840606	0.990798	0.000796244	4.09532e-12	4.03	0.00840606	0.990798	0.000796244	4.09532e-12
9.12011e-05	7.58578e-13	9.1494e-11	7.52409e-14	3.96e-22	0.00821613	0.990969	0.000814932	4.28906e-12	4.04	0.00821613	0.990969	0.000814932	4.28906e-12
8.91251e-05	7.07946e-13	8.73761e-11	7.35282e-14	3.96e-22	0.00803046	0.991135	0.000834054	4.49196e-12	4.05	0.00803046	0.991135	0.000834054	4.49196e-12
8.70964e-05	6.60693e-13	8.34435e-11	7.18545e-14	3.96e-22	0.00784895	0.991297	0.000853621	4.70442e-12	4.06	0.00784895	0.991297	0.000853621	4.70442e-12
8.51138e-05	6.16595e-13	7.9688e-11	7.02189e-14	3.96e-22	0.0076715	0.991455	0.000873643	4.92692e-12	4.07	0.0076715	0.991455	0.000873643	4.92692e-12
8.31764e-05	5.7544e-13	7.61014e-11	6.86205e-14	3.96e-22	0.00749803	0.991608	0.000894131	5.15991e-12	4.08	0.00749803	0.991608	0.000894131	5.15991e-12
8.12831e-05	5.37032e-13	7.26763e-11	6.70585e-14	3.96e-22	0.00732845	0.991756	0.000915095	5.4039e-12	4.09	0.00732845	0.991756	0.000915095	5.4039e-12
7.94328e-05	5.01187e-13	6.94053e-11	6.55321e-14	3.96e-22	0.00716268	0.991901	0.000936547	5.6594e-12	4.1	0.00716268	0.991901	0.000936547	5.6594e-12
7.76247e-05	4.67735e-13	6.62816e-11	6.40404e-14	3.96e-22	0.00700063	0.992041	0.000958497	5.92696e-12	4.11	0.00700063	0.992041	0.000958497	5.92696e-12
7.58578e-05	4.36516e-13	6.32984e-11	6.25826e-14	3.96e-22	0.00684221	0.992177	0.000980958	6.20714e-12	4.12	0.00684221	0.992177	0.000980958	6.20714e-12
7.4131e-05	4.0738e-13	6.04495e-11	6.11581e-14	3.96e-22	0.00668735	0.992309	0.00100394	6.50054e-12	4.13	0.00668735	0.992309	0.00100394	6.50054e-12
7.24436e-05	3.80189e-13	5.77288e-11	5.9766e-14	3.96e-22	0.00653597	0.992437	0.00102746	6.80778e-12	4.14	0.00653597	0.992437	0.00102746	6.80778e-12
7.07946e-05	3.54813e-13	5.51306e-11	5.84055e-14	3.96e-22	0.00638799	0.99256	0.00105152	7.12951e-12	4.15	0.00638799	0.99256	0.00105152	7.12951e-12
6.91831e-05	3.31131e-13	5.26493e-11	5.70761e-14	3.96e-22	0.00624334	0.992681	0.00107614	7.46641e-12	4.16	0.00624334	0.992681	0.00107614	7.46641e-12
6.76083e-05	3.0903e-13	5.02797e-11	5.57768e-14	3.96e-22	0.00610194	0.992797	0.00110134	7.81921e-12	4.17	0.00610194	0.992797	0.00110134	7.81921e-12
6.60693e-05	2.88403e-13	4.80167e-11	5.45072e-14	3.96e-22	0.00596371	0.992909	0.00112712	8.18864e-12	4.18	0.00596371	0.992909	0.00112712	8.18864e-12
6.45654e-05	2.69153e-13	4.58556e-11	5.32665e-14	3.96e-22	0.0058286	0.993018	0.0011535	8.5755e-12	4.19	0.0058286	0.993018	0.0011535	8.5755e-12
6.30957e-05	2.51189e-13	4.37918e-11	5.2054e-14	3.96e-22	0.00569653	0.993123	0.0011805	8.9806e-12	4.2	0.00569653	0.993123	0.0011805	8.9806e-12
6.16595e-05	2.34423e-13	4.18208e-11	5.08691e-14	3.96e-22	0.00556743	0.993224	0.00120812	9.40481e-12	4.21	0.00556743	0.993224	0.00120812	9.40481e-12
6.0256e-05	2.18776e-13	3.99386e-11	4.97112e-14	3.96e-22	0.00544124	0.993322	0.00123638	9.84901e-12	4.22	0.00544124	0.993322	0.00123638	9.84901e-12
5.88844e-05	2.04174e-13	3.81411e-11	4.85796e-14	3.96e-22	0.00531788	0.993417	0.0012653	1.03142e-11	4.23	0.00531788	0.993417	0.0012653	1.03142e-11
5.7544e-05	1.90546e-13	3.64244e-11	4.74738e-14	3.96e-22	0.00519731	0.993508	0.00129489	1.08012e-11	4.24	0.00519731	0.993508	0.00129489	1.08012e-11
5.62341e-05	1.77828e-13	3.47851e-11	4.63932e-14	3.96e-22	0.00507945	0.993595	0.00132517	1.13113e-11	4.25	0.00507945	0.993595	0.00132517	1.13113e-11
5.49541e-05	1.65959e-13	3.32195e-11	4.53371e-14	3.96e-22	0.00496425	0.99368	0.00135615	1.18454e-11	4.26	0.00496425	0.99368	0.00135615	1.18454e-11
5.37032e-05	1.54882e-13	3.17243e-11	4.43051e-14	3.96e-22	0.00485165	0.993761	0.00138785	1.24046e-11	4.27	0.00485165	0.993761	0.00138785	1.24046e-11
5.24807e-05	1.44544e-13	3.02965e-11	4.32966e-14	3.96e-22	0.00474158	0.993838	0.00142029	1.29903e-11	4.28	0.00474158	0.993838	0.00142029	1.29903e-11
5.12861e-05	1.34896e-13	2.89329e-11	4.23111e-14	3.96e-22	0.00463399	0.993913	0.00145348	1.36035e-11	4.29	0.00463399	0.993913	0.00145348	1.36035e-11
5.01187e-05	1.25893e-13	2.76308e-11	4.13479e-14	3.96e-22	0.00452884	0.993984	0.00148744	1.42456e-11	4.3	0.00452884	0.993984	0.00148744	1.42456e-11
4.89779e-05	1.1749e-13	2.63872e-11	4.04068e-14	3.96e-22	0.00442605	0.994052	0.00152219	1.4918e-11	4.31	0.00442605	0.994052	0.00152219	1.4918e-11
4.7863e-05	1.09648e-13	2.51995e-11	3.9487e-14	3.96e-22	0.00432558	0.994117	0.00155775	1.56221e-11	4.32	0.00432558	0.994117	0.00155775	1.56221e-11
4.67735e-05	1.02329e-13	2.40654e-11	3.85881e-14	3.96e-22	0.00422738	0.994178	0.00159414	1.63594e-11	4.33	0.00422738	0.994178	0.00159414	1.63594e-11
4.57088e-05	9.54993e-14	2.29823e-11	3.77098e-14	3.96e-22	0.0041314	0.994237	0.00163137	1.71314e-11	4.34	0.0041314	0.994237	0.00163137	1.71314e-11
4.46684e-05	8.91251e-14	2.19479e-11	3.68514e-14	3.96e-22	0.00403758	0.994293	0.00166946	1.79398e-11	4.35	0.00403758	0.994293	0.00166946	1.79398e-11
4.36516e-05	8.31764e-14	2.09601e-11	3.60126e-14	3.96e-22	0.00394589	0.994346	0.00170844	1.87862e-11	4.36	0.00394589	0.994346	0.00170844	1.87862e-11
4.2658e-05	7.76247e-14	2.00167e-11	3.51928e-14	3.96e-22	0.00385626	0.994395	0.00174832	1.96726e-11	4.37	0.00385626	0.994395	0.00174832	1.96726e-11
4.16869e-05	7.24436e-14	1.91158e-11	3.43917e-14	3.96e-22	0.00376866	0.994442	0.00178913	2.06007e-11	4.38	0.00376866	0.994442	0.00178913	2.06007e-11
4.0738e-05	6.76083e-14	1.82555e-11	3.36089e-14	3.96e-22	0.00368304	0.994486	0.00183088	2.15725e-11	4.39	0.00368304	0.994486	0.00183088	2.15725e-11
3.98107e-05	6.30957e-14	1.74338e-11	3.28438e-14	3.96e-22	0.00359935	0.994527	0.0018736	2.25901e-11	4.4	0.00359935	0.994527	0.0018736	2.25901e-11
3.89045e-05	5.88844e-14	1.66492e-11	3.20962e-14	3.96e-22	0.00351755	0.994565	0.00191732	2.36557e-11	4.41	0.00351755	0.994565	0.00191732	2.36557e-11
3.80189e-05	5.49541e-14	1.58998e-11	3.13656e-14	3.96e-22	0.0034376	0.9946	0.00196205	2.47714e-11	4.42	0.0034376	0.9946	0.00196205	2.47714e-11
3.71535e-05	5.12861e-14	1.51842e-11	3.06517e-14	3.96e-22	0.00335946	0.994633	0.00200782	2.59397e-11	4.43	0.00335946	0.994633	0.00200782	2.59397e-11
3.63078e-05	4.7863e-14	1.45008e-11	2.99539e-14	3.96e-22	0.00328309	0.994662	0.00205465	2.7163e-11	4.44	0.00328309	0.994662	0.00205465	2.7163e-11
3.54813e-05	4.46684e-14	1.38482e-11	2.92721e-14	3.96e-22	0.00320845	0.994689	0.00210256	2.84439e-11	4.45	0.00320845	0.994689	0.00210256	2.84439e-11
3.46737e-05	4.16869e-14	1.32249e-11	2.86058e-14	3.96e-22	0.00313549	0.994713	0.00215159	2.97852e-11	4.46	0.00313549	0.994713	0.00215159	2.97852e-11
3.38844e-05	3.89045e-14	1.26297e-11	2.79546e-14	3.96e-22	0.00306418	0.994734	0.00220175	3.11896e-11	4.47	0.00306418	0.994734	0.00220175	3.11896e-11
3.31131e-05	3.63078e-14	1.20613e-11	2.73183e-14	3.96e-22	0.00299449	0.994752	0.00225308	3.26601e-11	4.48	0.00299449	0.994752	0.00225308	3.26601e-11
3.23594e-05	3.38844e-14	1.15184e-11	2.66965e-14	3.96e-22	0.00292637	0.994768	0.0023056	3.41999e-11	4.49	0.00292637	0.994768	0.0023056	3.41999e-11
3.16228e-05	3.16228e-14	1.1e-11	2.60888e-14	3.96e-22	0.00285979	0.994781	0.00235933	3.58121e-11	4.5	0.00285979	0.994781	0.00235933	3.58121e-11
3.0903e-05	2.95121e-14	1.05049e-11	2.54949e-14	3.96e-22	0.00279473	0.994791	0.00241431	3.75003e-11	4.51	0.00279473	0.994791	0.00241431	3.75003e-11
3.01995e-05	2.75423e-14	1.00321e-11	2.49146e-14	3.96e-22	0.00273113	0.994798	0.00247057	3.92679e-11	4.52	0.00273113	0.994798	0.00247057	3.92679e-11
2.95121e-05	2.5704e-14	9.5806e-12	2.43475e-14	3.96e-22	0.00266897	0.994803	0.00252812	4.11187e-11	4.53	0.00266897	0.994803	0.00252812	4.11187e-11
2.88403e-05	2.39883e-14	9.1494e-12	2.37933e-14	3.96e-22	0.00260823	0.994805	0.00258702	4.30567e-11	4.54	0.00260823	0.994805	0.00258702	4.30567e-11
2.81838e-05	2.23872e-14	8.73761e-12	2.32517e-14	3.96e-22	0.00254885	0.994804	0.00264727	4.50858e-11	4.55	0.00254885	0.994804	0.00264727	4.50858e-11
2.75423e-05	2.0893e-14	8.34435e-12	2.27224e-14	3.96e-22	0.00249082	0.9948	0.00270893	4.72105e-11	4.56	0.00249082	0.9948	0.00270893	4.72105e-11
2.69153e-05	1.94984e-14	7.9688e-12	2.22052e-14	3.96e-22	0.00243411	0.994794	0.00277201	4.94351e-11	4.57	0.00243411	0.994794	0.00277201	4.94351e-11
2.63027e-05	1.8197e-14	7.61014e-12	2.16997e-14	3.96e-22	0.00237868	0.994785	0.00283655	5.17645e-11	4.58	0.00237868	0.994785	0.00283655	5.17645e-11
2.5704e-05	1.69824e-14	7.26763e-12	2.12058e-14	3.96e-22	0.00232451	0.994773	0.00290259	5.42034e-11	4.59	0.00232451	0.994773	0.00290259	5.42034e-11
2.51189e-05	1.58489e-14	6.94053e-12	2.07231e-14	3.96e-22	0.00227156	0.994758	0.00297015	5.67571e-11	4.6	0.00227156	0.994758	0.00297015	5.67571e-11
2.45471e-05	1.47911e-14	6.62816e-12	2.02513e-14	3.96e-22	0.00221982	0.994741	0.00303928	5.94309e-11	4.61	0.00221982	0.994741	0.00303928	5.94309e-11
2.39883e-05	1.38038e-14	6.32984e-12	1.97904e-14	3.96e-22	0.00216924	0.994721	0.00311001	6.22306e-11	4.62	0.00216924	0.994721	0.00311001	6.22306e-11
2.34423e-05	1.28825e-14	6.04495e-12	1.93399e-14	3.96e-22	0.00211982	0.994698	0.00318238	6.51619e-11	4.63	0.00211982	0.994698	0.00318238	6.51619e-11
2.29087e-05	1.20226e-14	5.77288e-12	1.88997e-14	3.96e-22	0.00207151	0.994672	0.00325643	6.82311e-11	4.64	0.00207151	0.994672	0.00325643	6.82311e-11
2.23872e-05	1.12202e-14	5.51306e-12	1.84694e-14	3.96e-22	0.0020243	0.994644	0.00333218	7.14447e-11	4.65	0.0020243	0.994644	0.00333218	7.14447e-11
2.18776e-05	1.04713e-14	5.26493e-12	1.8049e-14	3.96e-22	0.00197816	0.994612	0.00340969	7.48094e-11	4.66	0.00197816	0.994612	0.00340969	7.48094e-11
2.13796e-05	9.77237e-15	5.02797e-12	1.76382e-14	3.96e-22	0.00193306	0.994578	0.00348899	7.83324e-11	4.67	0.00193306	0.994578	0.00348899	7.83324e-11
2.0893e-05	9.12011e-15	4.80167e-12	1.72367e-14	3.96e-22	0.00188899	0.994541	0.00357013	8.2021e-11	4.68	0.00188899	0.994541	0.00357013	8.2021e-11
2.04174e-05	8.51138e-15	4.58556e-12	1.68443e-14	3.96e-22	0.00184592	0.994501	0.00365314	8.58831e-11	4.69	0.00184592	0.994501	0.00365314	8.58831e-11
1.99526e-05	7.94328e-15	4.37918e-12	1.64609e-14	3.96e-22	0.00180382	0.994458	0.00373807	8.99268e-11	4.7	0.00180382	0.994458	0.00373807	8.99268e-11
1.94984e-05	7.4131e-15	4.18208e-12	1.60862e-14	3.96e-22	0.00176268	0.994412	0.00382497	9.41606e-11	4.71	0.00176268	0.994412	0.00382497	9.41606e-11
1.90546e-05	6.91831e-15	3.99386e-12	1.57201e-14	3.96e-22	0.00172247	0.994364	0.00391387	9.85934e-11	4.72	0.00172247	0.994364	0.00391387	9.85934e-11
1.86209e-05	6.45654e-15	3.81411e-12	1.53622e-14	3.96e-22	0.00168318	0.994312	0.00400483	1.03235e-10	4.73	0.00168318	0.994312	0.00400483	1.03235e-10
1.8197e-05	6.0256e-15	3.64244e-12	1.50125e-14	3.96e-22	0.00164477	0.994257	0.00409789	1.08094e-10	4.74	0.00164477	0.994257	0.00409789	1.08094e-10
1.77828e-05	5.62341e-15	3.47851e-12	1.46708e-14	3.96e-22	0.00160724	0.9942	0.0041931	1.13182e-10	4.75	0.00160724	0.9942	0.0041931	1.13182e-10
1.7378e-05	5.24807e-15	3.32195e-12	1.43369e-14	3.96e-22	0.00157056	0.994139	0.0042905	1.18509e-10	4.76	0.00157056	0.994139	0.0042905	1.18509e-10
1.69824e-05	4.89779e-15	3.17243e-12	1.40105e-14	3.96e-22	0.00153471	0.994075	0.00439016	1.24086e-10	4.77	0.00153471	0.994075	0.00439016	1.24086e-10
1.65959e-05	4.57088e-15	3.02965e-12	1.36916e-14	3.96e-22	0.00149968	0.994008	0.00449212	1.29925e-10	4.78	0.00149968	0.994008	0.00449212	1.29925e-10
1.62181e-05	4.2658e-15	2.89329e-12	1.33799e-14	3.96e-22	0.00146544	0.993938	0.00459643	1.36039e-10	4.79	0.00146544	0.993938	0.00459643	1.36039e-10
1.58489e-05	3.98107e-15	2.76308e-12	1.30754e-14	3.96e-22	0.00143197	0.993865	0.00470315	1.42439e-10	4.8	0.00143197	0.993865	0.00470315	1.42439e-10
1.54882e-05	3.71535e-15	2.63872e-12	1.27777e-14	3.96e-22	0.00139927	0.993788	0.00481233	1.49141e-10	4.81	0.00139927	0.993788	0.00481233	1.49141e-10
1.51356e-05	3.46737e-15	2.51995e-12	1.24869e-14	3.96e-22	0.00136731	0.993709	0.00492403	1.56157e-10	4.82	0.00136731	0.993709	0.00492403	1.56157e-10
1.47911e-05	3.23594e-15	2.40654e-12	1.22026e-14	3.96e-22	0.00133607	0.993626	0.0050383	1.63503e-10	4.83	0.00133607	0.993626	0.0050383	1.63503e-10
1.44544e-05	3.01995e-15	2.29823e-12	1.19249e-14	3.96e-22	0.00130555	0.993539	0.00515521	1.71194e-10	4.84	0.00130555	0.993539	0.00515521	1.71194e-10
1.41254e-05	2.81838e-15	2.19479e-12	1.16534e-14	3.96e-22	0.00127571	0.993449	0.00527481	1.79246e-10	4.85	0.00127571	0.993449	0.00527481	1.79246e-10
1.38038e-05	2.63027e-15	2.09601e-12	1.13882e-14	3.96e-22	0.00124656	0.993356	0.00539717	1.87675e-10	4.86	0.00124656	0.993356	0.00539717	1.87675e-10
1.34896e-05	2.45471e-15	2.00167e-12	1.11289e-14	3.96e-22	0.00121806	0.99326	0.00552235	1.96501e-10	4.87	0.00121806	0.99326	0.00552235	1.96501e-10
1.31826e-05	2.29087e-15	1.91158e-12	1.08756e-14	3.96e-22	0.00119022	0.993159	0.00565041	2.05741e-10	4.88	0.00119022	0.993159	0.00565041	2.05741e-10
1.28825e-05	2.13796e-15	1.82555e-12	1.06281e-14	3.96e-22	0.001163	0.993056	0.00578142	2.15415e-10	4.89	0.001163	0.993056	0.00578142	2.15415e-10
1.25893e-05	1.99526e-15	1.74338e-12	1.03861e-14	3.96e-22	0.00113641	0.992948	0.00591545	2.25543e-10	4.9	0.00113641	0.992948	0.00591545	2.25543e-10
1.23027e-05	1.86209e-15	1.66492e-12	1.01497e-14	3.96e-22	0.00111041	0.992837	0.00605256	2.36146e-10	4.91	0.00111041	0.992837	0.00605256	2.36146e-10
1.20226e-05	1.7378e-15	1.58998e-12	9.91868e-15	3.96e-22	0.00108501	0.992722	0.00619283	2.47247e-10	4.92	0.00108501	0.992722	0.00619283	2.47247e-10
1.1749e-05	1.62181e-15	1.51842e-12	9.6929e-15	3.96e-22	0.00106019	0.992603	0.00633632	2.58868e-10	4.93	0.00106019	0.992603	0.00633632	2.58868e-10
1.14815e-05	1.51356e-15	1.45008e-12	9.47227e-15	3.96e-22	0.00103593	0.992481	0.00648311	2.71035e-10	4.94	0.00103593	0.992481	0.00648311	2.71035e-10
1.12202e-05	1.41254e-15	1.38482e-12	9.25665e-15	3.96e-22	0.00101222	0.992355	0.00663328	2.83772e-10	4.95	0.00101222	0.992355	0.00663328	2.83772e-10
1.09648e-05	1.31826e-15	1.32249e-12	9.04595e-15	3.96e-22	0.000989047	0.992224	0.00678689	2.97107e-10	4.96	0.000989047	0.992224	0.00678689	2.97107e-10
1.07152e-05	1.23027e-15	1.26297e-12	8.84003e-15	3.96e-22	0.000966403	0.99209	0.00694404	3.11067e-10	4.97	0.000966403	0.99209	0.00694404	3.11067e-10
1.04713e-05	1.14815e-15	1.20613e-12	8.63881e-15	3.96e-22	0.000944273	0.991951	0.00710479	3.25681e-10	4.98	0.000944273	0.991951	0.00710479	3.25681e-10
1.02329e-05	1.07152e-15	1.15184e-12	8.44217e-15	3.96e-22	0.000922646	0.991808	0.00726924	3.40981e-10	4.99	0.000922646	0.991808	0.00726924	3.40981e-10
1e-05	1e-15	1.1e-12	8.25e-15	3.96e-22	0.00090151	0.991661	0.00743746	3.56998e-10	5	0.00090151	0.991661	0.00743746	3.56998e-10
9.77237e-06	9.33254e-16	1.05049e-12	8.06221e-15	3.96e-22	0.000880855	0.99151	0.00760954	3.73766e-10	5.01	0.000880855	0.99151	0.00760954	3.73766e-10
9.54993e-06	8.70964e-16	1.00321e-12	7.87869e-15	3.96e-22	0.000860669	0.991354	0.00778556	3.91319e-10	5.02	0.000860669	0.991354	0.00778556	3.91319e-10
9.33254e-06	8.12831e-16	9.5806e-13	7.69935e-15	3.96e-22	0.000840941	0.991193	0.00796562	4.09695e-10	5.03	0.000840941	0.991193	0.00796562	4.09695e-10
9.12011e-06	7.58578e-16	9.1494e-13	7.52409e-15	3.96e-22	0.000821663	0.991029	0.00814981	4.28932e-10	5.04	0.000821663	0.991029	0.00814981	4.28932e-10
8.91251e-06	7.07946e-16	8.73761e-13	7.35282e-15	3.96e-22	0.000802822	0.990859	0.00833822	4.4907e-10	5.05	0.000802822	0.990859	0.00833822	4.4907e-10
8.70964e-06	6.60693e-16	8.34435e-13	7.18545e-15	3.96e-22	0.000784409	0.990685	0.00853094	4.70152e-10	5.06	0.000784409	0.990685	0.00853094	4.70152e-10
8.51138e-06	6.16595e-16	7.9688e-13	7.02189e-15	3.96e-22	0.000766415	0.990506	0.00872807	4.9222e-10	5.07	0.000766415	0.990506	0.00872807	4.9222e-10
8.31764e-06	5.7544e-16	7.61014e-13	6.86205e-15	3.96e-22	0.00074883	0.990321	0.00892971	5.15322e-10	5.08	0.00074883	0.990321	0.00892971	5.15322e-10
8.12831e-06	5.37032e-16	7.26763e-13	6.70585e-15	3.96e-22	0.000731645	0.990132	0.00913597	5.39505e-10	5.09	0.000731645	0.990132	0.00913597	5.39505e-10
7.94328e-06	5.01187e-16	6.94053e-13	6.55321e-15	3.96e-22	0.000714851	0.989938	0.00934694	5.64821e-10	5.1	0.000714851	0.989938	0.00934694	5.64821e-10
7.76247e-06	4.67735e-16	6.62816e-13	6.40404e-15	3.96e-22	0.000698438	0.989739	0.00956273	5.91321e-10	5.11	0.000698438	0.989739	0.00956273	5.91321e-10
7.58578e-06	4.36516e-16	6.32984e-13	6.25826e-15	3.96e-22	0.000682399	0.989534	0.00978345	6.19061e-10	5.12	0.000682399	0.989534	0.00978345	6.19061e-10
7.4131e-06	4.0738e-16	6.04495e-13	6.11581e-15	3.96e-22	0.000666724	0.989324	0.0100092	6.48099e-10	5.13	0.000666724	0.989324	0.0100092	6.48099e-10
7.24436e-06	3.80189e-16	5.77288e-13	5.9766e-15	3.96e-22	0.000651405	0.989108	0.0102401	6.78495e-10	5.14	0.000651405	0.989108	0.0102401	6.78495e-10
7.07946e-06	3.54813e-16	5.51306e-13	5.84055e-15	3.96e-22	0.000636435	0.988887	0.0104763	7.10312e-10	5.15	0.000636435	0.988887	0.0104763	7.10312e-10
6.91831e-06	3.31131e-16	5.26493e-13	5.70761e-15	3.96e-22	0.000621805	0.98866	0.0107179	7.43618e-10	5.16	0.000621805	0.98866	0.0107179	7.43618e-10
6.76083e-06	3.0903e-16	5.02797e-13	5.57768e-15	3.96e-22	0.000607508	0.988428	0.0109649	7.7848e-10	5.17	0.000607508	0.988428	0.0109649	7.7848e-10
6.60693e-06	2.88403e-16	4.80167e-13	5.45072e-15	3.96e-22	0.000593536	0.988189	0.0112176	8.14972e-10	5.18	0.000593536	0.988189	0.0112176	8.14972e-10
6.45654e-06	2.69153e-16	4.58556e-13	5.32665e-15	3.96e-22	0.000579882	0.987944	0.0114761	8.53169e-10	5.19	0.000579882	0.987944	0.0114761	8.53169e-10
6.30957e-06	2.51189e-16	4.37918e-13	5.2054e-15	3.96e-22	0.000566538	0.987693	0.0117404	8.9315e-10	5.2	0.000566538	0.987693	0.0117404	8.9315e-10
6.16595e-06	2.34423e-16	4.18208e-13	5.08691e-15	3.96e-22	0.000553498	0.987436	0.0120107	9.34999e-10	5.21	0.000553498	0.987436	0.0120107	9.34999e-10
6.0256e-06	2.18776e-16	3.99386e-13	4.97112e-15	3.96e-22	0.000540755	0.987172	0.0122872	9.78803e-10	5.22	0.000540755	0.987172	0.0122872	9.78803e-10
5.88844e-06	2.04174e-16	3.81411e-13	4.85796e-15	3.96e-22	0.000528301	0.986902	0.01257	1.02465e-09	5.23	0.000528301	0.986902	0.01257	1.02465e-09
5.7544e-06	1.90546e-16	3.64244e-13	4.74738e-15	3.96e-22	0.00051613	0.986625	0.0128592	1.07264e-09	5.24	0.00051613	0.986625	0.0128592	1.07264e-09
5.62341e-06	1.77828e-16	3.47851e-13	4.63932e-15	3.96e-22	0.000504237	0.986341	0.0131549	1.12287e-09	5.25	0.000504237	0.986341	0.0131549	1.12287e-09
5.49541e-06	1.65959e-16	3.32195e-13	4.53371e-15	3.96e-22	0.000492613	0.98605	0.0134574	1.17544e-09	5.26	0.000492613	0.98605	0.0134574	1.17544e-09
5.37032e-06	1.54882e-16	3.17243e-13	4.43051e-15	3.96e-22	0.000481255	0.985752	0.0137667	1.23047e-09	5.27	0.000481255	0.985752	0.0137667	1.23047e-09
5.24807e-06	1.44544e-16	3.02965e-13	4.32966e-15	3.96e-22	0.000470154	0.985447	0.014083	1.28806e-09	5.28	0.000470154	0.985447	0.014083	1.28806e-09
5.12861e-06	1.34896e-16	2.89329e-13	4.23111e-15	3.96e-22	0.000459307	0.985134	0.0144064	1.34834e-09	5.29	0.000459307	0.985134	0.0144064	1.34834e-09
5.01187e-06	1.25893e-16	2.76308e-13	4.13479e-15	3.96e-22	0.000448706	0.984814	0.0147372	1.41142e-09	5.3	0.000448706	0.984814	0.0147372	1.41142e-09
4.89779e-06	1.1749e-16	2.63872e-13	4.04068e-15	3.96e-22	0.000438346	0.984486	0.0150755	1.47745e-09	5.31	0.000438346	0.984486	0.0150755	1.47745e-09
4.7863e-06	1.09648e-16	2.51995e-13	3.9487e-15	3.96e-22	0.000428222	0.98415	0.0154214	1.54655e-09	5.32	0.000428222	0.98415	0.0154214	1.54655e-09
4.67735e-06	1.02329e-16	2.40654e-13	3.85881e-15	3.96e-22	0.000418328	0.983807	0.0157751	1.61887e-09	5.33	0.000418328	0.983807	0.0157751	1.61887e-09
4.57088e-06	9.54993e-17	2.29823e-13	3.77098e-15	3.96e-22	0.00040866	0.983455	0.0161367	1.69456e-09	5.34	0.00040866	0.983455	0.0161367	1.69456e-09
4.46684e-06	8.91251e-17	2.19479e-13	3.68514e-15	3.96e-22	0.000399211	0.983094	0.0165066	1.77377e-09	5.35	0.000399211	0.983094	0.0165066	1.77377e-09
4.36516e-06	8.31764e-17	2.09601e-13	3.60126e-15	3.96e-22	0.000389977	0.982725	0.0168847	1.85667e-09	5.36	0.000389977	0.982725	0.0168847	1.85667e-09
4.2658e-06	7.76247e-17	2.00167e-13	3.51928e-15	3.96e-22	0.000380954	0.982348	0.0172714	1.94342e-09	5.37	0.000380954	0.982348	0.0172714	1.94342e-09
4.16869e-06	7.24436e-17	1.91158e-13	3.43917e-15	3.96e-22	0.000372136	0.981961	0.0176667	2.03421e-09	5.38	0.000372136	0.981961	0.0176667	2.03421e-09
4.0738e-06	6.76083e-17	1.82555e-13	3.36089e-15	3.96e-22	0.000363519	0.981566	0.0180709	2.12923e-09	5.39	0.000363519	0.981566	0.0180709	2.12923e-09
3.98107e-06	6.30957e-17	1.74338e-13	3.28438e-15	3.96e-22	0.000355097	0.981161	0.0184842	2.22865e-09	5.4	0.000355097	0.981161	0.0184842	2.22865e-09
3.89045e-06	5.88844e-17	1.66492e-13	3.20962e-15	3.96e-22	0.000346868	0.980746	0.0189068	2.3327e-09	5.41	0.000346868	0.980746	0.0189068	2.3327e-09
3.80189e-06	5.49541e-17	1.58998e-13	3.13656e-15	3.96e-22	0.000338826	0.980322	0.0193388	2.44158e-09	5.42	0.000338826	0.980322	0.0193388	2.44158e-09
3.71535e-06	5.12861e-17	1.51842e-13	3.06517e-15	3.96e-22	0.000330966	0.979889	0.0197805	2.55552e-09	5.43	0.000330966	0.979889	0.0197805	2.55552e-09
3.63078e-06	4.7863e-17	1.45008e-13	2.99539e-15	3.96e-22	0.000323286	0.979445	0.0202321	2.67474e-09	5.44	0.000323286	0.979445	0.0202321	2.67474e-09
3.54813e-06	4.46684e-17	1.38482e-13	2.92721e-15	3.96e-22	0.000315781	0.97899	0.0206938	2.7995e-09	5.45	0.000315781	0.97899	0.0206938	2.7995e-09
3.46737e-06	4.16869e-17	1.32249e-13	2.86058e-15	3.96e-22	0.000308446	0.978526	0.0211657	2.93005e-09	5.46	0.000308446	0.978526	0.0211657	2.93005e-09
3.38844e-06	3.89045e-17	1.26297e-13	2.79546e-15	3.96e-22	0.000301279	0.97805	0.0216482	3.06665e-09	5.47	0.000301279	0.97805	0.0216482	3.06665e-09
3.31131e-06	3.63078e-17	1.20613e-13	2.73183e-15	3.96e-22	0.000294274	0.977564	0.0221415	3.20958e-09	5.48	0.000294274	0.977564	0.0221415	3.20958e-09
3.23594e-06	3.38844e-17	1.15184e-13	2.66965e-15	3.96e-22	0.00028743	0.977067	0.0226457	3.35913e-09	5.49	0.00028743	0.977067	0.0226457	3.35913e-09
3.16228e-06	3.16228e-17	1.1e-13	2.60888e-15	3.96e-22	0.000280741	0.976558	0.0231611	3.51561e-09	5.5	0.000280741	0.976558	0.0231611	3.51561e-09
3.0903e-06	2.95121e-17	1.05049e-13	2.54949e-15	3.96e-22	0.000274204	0.976038	0.023688	3.67933e-09	5.51	0.000274204	0.976038	0.023688	3.67933e-09
3.01995e-06	2.75423e-17	1.00321e-13	2.49146e-15	3.96e-22	0.000267816	0.975506	0.0242265	3.85063e-09	5.52	0.000267816	0.975506	0.0242265	3.85063e-09
2.95121e-06	2.5704e-17	9.5806e-14	2.43475e-15	3.96e-22	0.000261574	0.974961	0.024777	4.02986e-09	5.53	0.000261574	0.974961	0.024777	4.02986e-09
2.88403e-06	2.39883e-17	9.1494e-14	2.37933e-15	3.96e-22	0.000255474	0.974405	0.0253397	4.21737e-09	5.54	0.000255474	0.974405	0.0253397	4.21737e-09
2.81838e-06	2.23872e-17	8.73761e-14	2.32517e-15	3.96e-22	0.000249513	0.973836	0.0259147	4.41355e-09	5.55	0.000249513	0.973836	0.0259147	4.41355e-09
2.75423e-06	2.0893e-17	8.34435e-14	2.27224e-15	3.96e-22	0.000243688	0.973254	0.0265025	4.61879e-09	5.56	0.000243688	0.973254	0.0265025	4.61879e-09
2.69153e-06	1.94984e-17	7.9688e-14	2.22052e-15	3.96e-22	0.000237995	0.972659	0.0271033	4.83351e-09	5.57	0.000237995	0.972659	0.0271033	4.83351e-09
2.63027e-06	1.8197e-17	7.61014e-14	2.16997e-15	3.96e-22	0.000232432	0.97205	0.0277172	5.05814e-09	5.58	0.000232432	0.97205	0.0277172	5.05814e-09
2.5704e-06	1.69824e-17	7.26763e-14	2.12058e-15	3.96e-22	0.000226996	0.971428	0.0283447	5.29314e-09	5.59	0.000226996	0.971428	0.0283447	5.29314e-09
2.51189e-06	1.58489e-17	6.94053e-14	2.07231e-15	3.96e-22	0.000221684	0.970792	0.028986	5.53897e-09	5.6	0.000221684	0.970792	0.028986	5.53897e-09
2.45471e-06	1.47911e-17	6.62816e-14	2.02513e-15	3.96e-22	0.000216492	0.970142	0.0296413	5.79613e-09	5.61	0.000216492	0.970142	0.0296413	5.79613e-09
2.39883e-06	1.38038e-17	6.32984e-14	1.97904e-15	3.96e-22	0.00021142	0.969478	0.0303109	6.06513e-09	5.62	0.00021142	0.969478	0.0303109	6.06513e-09
2.34423e-06	1.28825e-17	6.04495e-14	1.93399e-15	3.96e-22	0.000206462	0.968798	0.0309952	6.34652e-09	5.63	0.000206462	0.968798	0.0309952	6.34652e-09
2.29087e-06	1.20226e-17	5.77288e-14	1.88997e-15	3.96e-22	0.000201618	0.968104	0.0316945	6.64086e-09	5.64	0.000201618	0.968104	0.0316945	6.64086e-09
2.23872e-06	1.12202e-17	5.51306e-14	1.84694e-15	3.96e-22	0.000196884	0.967394	0.0324089	6.94874e-09	5.65	0.000196884	0.967394	0.0324089	6.94874e-09
2.18776e-06	1.04713e-17	5.26493e-14	1.8049e-15	3.96e-22	0.000192258	0.966669	0.033139	7.27077e-09	5.66	0.000192258	0.966669	0.033139	7.27077e-09
2.13796e-06	9.77237e-18	5.02797e-14	1.76382e-15	3.96e-22	0.000187738	0.965927	0.0338849	7.60759e-09	5.67	0.000187738	0.965927	0.0338849	7.60759e-09
2.0893e-06	9.12011e-18	4.80167e-14	1.72367e-15	3.96e-22	0.00018332	0.96517	0.0346469	7.95987e-09	5.68	0.00018332	0.96517	0.0346469	7.95987e-09
2.04174e-06	8.51138e-18	4.58556e-14	1.68443e-15	3.96e-22	0.000179004	0.964395	0.0354255	8.32832e-09	5.69	0.000179004	0.964395	0.0354255	8.32832e-09
1.99526e-06	7.94328e-18	4.37918e-14	1.64609e-15	3.96e-22	0.000174786	0.963604	0.036221	8.71367e-09	5.7	0.000174786	0.963604	0.036221	8.71367e-09
1.94984e-06	7.4131e-18	4.18208e-14	1.60862e-15	3.96e-22	0.000170664	0.962796	0.0370336	9.11668e-09	5.71	0.000170664	0.962796	0.0370336	9.11668e-09
1.90546e-06	6.91831e-18	3.99386e-14	1.57201e-15	3.96e-22	0.000166636	0.96197	0.0378637	9.53814e-09	5.72	0.000166636	0.96197	0.0378637	9.53814e-09
1.86209e-06	6.45654e-18	3.81411e-14	1.53622e-15	3.96e-22	0.0001627	0.961126	0.0387116	9.9789e-09	5.73	0.0001627	0.961126	0.0387116	9.9789e-09
1.8197e-06	6.0256e-18	3.64244e-14	1.50125e-15	3.96e-22	0.000158854	0.960263	0.0395778	1.04398e-08	5.74	0.000158854	0.960263	0.0395778	1.04398e-08
1.77828e-06	5.62341e-18	3.47851e-14	1.46708e-15	3.96e-22	0.000155095	0.959382	0.0404625	1.09218e-08	5.75	0.000155095	0.959382	0.0404625	1.09218e-08
1.7378e-06	5.24807e-18	3.32195e-14	1.43369e-15	3.96e-22	0.000151423	0.958482	0.0413662	1.14258e-08	5.76	0.000151423	0.958482	0.0413662	1.14258e-08
1.69824e-06	4.89779e-18	3.17243e-14	1.40105e-15	3.96e-22	0.000147834	0.957563	0.0422891	1.19528e-08	5.77	0.000147834	0.957563	0.0422891	1.19528e-08
1.65959e-06	4.57088e-18	3.02965e-14	1.36916e-15	3.96e-22	0.000144327	0.956624	0.0432317	1.25038e-08	5.78	0.000144327	0.956624	0.0432317	1.25038e-08
1.62181e-06	4.2658e-18	2.89329e-14	1.33799e-15	3.96e-22	0.000140901	0.955665	0.0441944	1.308e-08	5.79	0.000140901	0.955665	0.0441944	1.308e-08
1.58489e-06	3.98107e-18	2.76308e-14	1.30754e-15	3.96e-22	0.000137552	0.954685	0.0451774	1.36824e-08	5.8	0.000137552	0.954685	0.0451774	1.36824e-08
1.54882e-06	3.71535e-18	2.63872e-14	1.27777e-15	3.96e-22	0.00013428	0.953684	0.0461813	1.43122e-08	5.81	0.00013428	0.953684	0.0461813	1.43122e-08
1.51356e-06	3.46737e-18	2.51995e-14	1.24869e-15	3.96e-22	0.000131083	0.952663	0.0472063	1.49707e-08	5.82	0.000131083	0.952663	0.0472063	1.49707e-08
1.47911e-06	3.23594e-18	2.40654e-14	1.22026e-15	3.96e-22	0.000127959	0.951619	0.048253	1.56591e-08	5.83	0.000127959	0.951619	0.048253	1.56591e-08
1.44544e-06	3.01995e-18	2.29823e-14	1.19249e-15	3.96e-22	0.000124906	0.950553	0.0493217	1.63787e-08	5.84	0.000124906	0.950553	0.0493217	1.63787e-08
1.41254e-06	2.81838e-18	2.19479e-14	1.16534e-15	3.96e-22	0.000121923	0.949465	0.0504127	1.7131e-08	5.85	0.000121923	0.949465	0.0504127	1.7131e-08
1.38038e-06	2.63027e-18	2.09601e-14	1.13882e-15	3.96e-22	0.000119008	0.948354	0.0515266	1.79173e-08	5.86	0.000119008	0.948354	0.0515266	1.79173e-08
1.34896e-06	2.45471e-18	2.00167e-14	1.11289e-15	3.96e-22	0.00011616	0.94722	0.0526638	1.87393e-08	5.87	0.00011616	0.94722	0.0526638	1.87393e-08
1.31826e-06	2.29087e-18	1.91158e-14	1.08756e-15	3.96e-22	0.000113378	0.946062	0.0538246	1.95985e-08	5.88	0.000113378	0.946062	0.0538246	1.95985e-08
1.28825e-06	2.13796e-18	1.82555e-14	1.06281e-15	3.96e-22	0.000110658	0.94488	0.0550095	2.04965e-08	5.89	0.000110658	0.94488	0.0550095	2.04965e-08
1.25893e-06	1.99526e-18	1.74338e-14	1.03861e-15	3.96e-22	0.000108001	0.943673	0.056219	2.1435e-08	5.9	0.000108001	0.943673	0.056219	2.1435e-08
1.23027e-06	1.86209e-18	1.66492e-14	1.01497e-15	3.96e-22	0.000105405	0.942441	0.0574534	2.24159e-08	5.91	0.000105405	0.942441	0.0574534	2.24159e-08
1.20226e-06	1.7378e-18	1.58998e-14	9.91868e-16	3.96e-22	0.000102868	0.941184	0.0587132	2.3441e-08	5.92	0.000102868	0.941184	0.0587132	2.3441e-08
1.1749e-06	1.62181e-18	1.51842e-14	9.6929e-16	3.96e-22	0.00010039	0.939901	0.0599989	2.45123e-08	5.93	0.00010039	0.939901	0.0599989	2.45123e-08
1.14815e-06	1.51356e-18	1.45008e-14	9.47227e-16	3.96e-22	9.79679e-05	0.938591	0.0613109	2.56318e-08	5.94	9.79679e-05	0.938591	0.0613109	2.56318e-08
1.12202e-06	1.41254e-18	1.38482e-14	9.25665e-16	3.96e-22	9.56016e-05	0.937255	0.0626497	2.68016e-08	5.95	9.56016e-05	0.937255	0.0626497	2.68016e-08
1.09648e-06	1.31826e-18	1.32249e-14	9.04595e-16	3.96e-22	9.32895e-05	0.935891	0.0640157	2.80238e-08	5.96	9.32895e-05	0.935891	0.0640157	2.80238e-08
1.07152e-06	1.23027e-18	1.26297e-14	8.84003e-16	3.96e-22	9.10304e-05	0.9345	0.0654094	2.93009e-08	5.97	9.10304e-05	0.9345	0.0654094	2.93009e-08
1.04713e-06	1.14815e-18	1.20613e-14	8.63881e-16	3.96e-22	8.88231e-05	0.93308	0.0668313	3.06352e-08	5.98	8.88231e-05	0.93308	0.0668313	3.06352e-08
1.02329e-06	1.07152e-18	1.15184e-14	8.44217e-16	3.96e-22	8.66665e-05	0.931631	0.0682819	3.20292e-08	5.99	8.66665e-05	0.931631	0.0682819	3.20292e-08
1e-06	1e-18	1.1e-14	8.25e-16	3.96e-22	8.45594e-05	0.930154	0.0697615	3.34855e-08	6	8.45594e-05	0.930154	0.0697615	3.34855e-08
9.77237e-07	9.33254e-19	1.05049e-14	8.06221e-16	3.96e-22	8.25007e-05	0.928647	0.0712708	3.50068e-08	6.01	8.25007e-05	0.928647	0.0712708	3.50068e-08
9.54993e-07	8.70964e-19	1.00321e-14	7.87869e-16	3.96e-22	8.04893e-05	0.927109	0.0728102	3.6596e-08	6.02	8.04893e-05	0.927109	0.0728102	3.6596e-08
9.33254e-07	8.12831e-19	9.5806e-15	7.69935e-16	3.96e-22	7.85241e-05	0.925541	0.0743802	3.82559e-08	6.03	7.85241e-05	0.925541	0.0743802	3.82559e-08
9.12011e-07	7.58578e-19	9.1494e-15	7.52409e-16	3.96e-22	7.66041e-05	0.923942	0.0759812	3.99896e-08	6.04	7.66041e-05	0.923942	0.0759812	3.99896e-08
8.91251e-07	7.07946e-19	8.73761e-15	7.35282e-16	3.96e-22	7.47283e-05	0.922311	0.0776138	4.18004e-08	6.05	7.47283e-05	0.922311	0.0776138	4.18004e-08
8.70964e-07	6.60693e-19	8.34435e-15	7.18545e-16	3.96e-22	7.28956e-05	0.920649	0.0792785	4.36914e-08	6.06	7.28956e-05	0.920649	0.0792785	4.36914e-08
8.51138e-07	6.16595e-19	7.9688e-15	7.02189e-16	3.96e-22	7.11051e-05	0.918953	0.0809757	4.56663e-08	6.07	7.11051e-05	0.918953	0.0809757	4.56663e-08
8.31764e-07	5.7544e-19	7.61014e-15	6.86205e-16	3.96e-22	6.93558e-05	0.917225	0.082706	4.77285e-08	6.08	6.93558e-05	0.917225	0.082706	4.77285e-08
8.12831e-07	5.37032e-19	7.26763e-15	6.70585e-16	3.96e-22	6.76469e-05	0.915462	0.0844699	4.98819e-08	6.09	6.76469e-05	0.915462	0.0844699	4.98819e-08
7.94328e-07	5.01187e-19	6.94053e-15	6.55321e-16	3.96e-22	6.59773e-05	0.913666	0.0862678	5.21303e-08	6.1	6.59773e-05	0.913666	0.0862678	5.21303e-08
7.76247e-07	4.67735e-19	6.62816e-15	6.40404e-16	3.96e-22	6.43463e-05	0.911835	0.0881004	5.44777e-08	6.11	6.43463e-05	0.911835	0.0881004	5.44777e-08
7.58578e-07	4.36516e-19	6.32984e-15	6.25826e-16	3.96e-22	6.27529e-05	0.909969	0.089968	5.69284e-08	6.12	6.27529e-05	0.909969	0.089968	5.69284e-08
7.4131e-07	4.0738e-19	6.04495e-15	6.11581e-16	3.96e-22	6.11963e-05	0.908068	0.0918712	5.94868e-08	6.13	6.11963e-05	0.908068	0.0918712	5.94868e-08
7.24436e-07	3.80189e-19	5.77288e-15	5.9766e-16	3.96e-22	5.96757e-05	0.90613	0.0938105	6.21574e-08	6.14	5.96757e-05	0.90613	0.0938105	6.21574e-08
7.07946e-07	3.54813e-19	5.51306e-15	5.84055e-16	3.96e-22	5.81903e-05	0.904155	0.0957865	6.4945e-08	6.15	5.81903e-05	0.904155	0.0957865	6.4945e-08
6.91831e-07	3.31131e-19	5.26493e-15	5.70761e-16	3.96e-22	5.67392e-05	0.902144	0.0977996	6.78544e-08	6.16	5.67392e-05	0.902144	0.0977996	6.78544e-08
6.76083e-07	3.0903e-19	5.02797e-15	5.57768e-16	3.96e-22	5.53217e-05	0.900094	0.0998503	7.08909e-08	6.17	5.53217e-05	0.900094	0.0998503	7.08909e-08
6.60693e-07	2.88403e-19	4.80167e-15	5.45072e-16	3.96e-22	5.3937e-05	0.898007	0.101939	7.40597e-08	6.18	5.3937e-05	0.898007	0.101939	7.40597e-08
6.45654e-07	2.69153e-19	4.58556e-15	5.32665e-16	3.96e-22	5.25845e-05	0.895881	0.104067	7.73665e-08	6.19	5.25845e-05	0.895881	0.104067	7.73665e-08
6.30957e-07	2.51189e-19	4.37918e-15	5.2054e-16	3.96e-22	5.12633e-05	0.893715	0.106233	8.08168e-08	6.2	5.12633e-05	0.893715	0.106233	8.08168e-08
6.16595e-07	2.34423e-19	4.18208e-15	5.08691e-16	3.96e-22	4.99728e-05	0.89151	0.10844	8.44168e-08	6.21	4.99728e-05	0.89151	0.10844	8.44168e-08
6.0256e-07	2.18776e-19	3.99386e-15	4.97112e-16	3.96e-22	4.87123e-05	0.889265	0.110686	8.81726e-08	6.22	4.87123e-05	0.889265	0.110686	8.81726e-08
5.88844e-07	2.04174e-19	3.81411e-15	4.85796e-16	3.96e-22	4.74811e-05	0.886979	0.112973	9.20908e-08	6.23	4.74811e-05	0.886979	0.112973	9.20908e-08
5.7544e-07	1.90546e-19	3.64244e-15	4.74738e-16	3.96e-22	4.62786e-05	0.884652	0.115301	9.61779e-08	6.24	4.62786e-05	0.884652	0.115301	9.61779e-08
5.62341e-07	1.77828e-19	3.47851e-15	4.63932e-16	3.96e-22	4.51041e-05	0.882284	0.117671	1.00441e-07	6.25	4.51041e-05	0.882284	0.117671	1.00441e-07
5.49541e-07	1.65959e-19	3.32195e-15	4.53371e-16	3.96e-22	4.39569e-05	0.879873	0.120083	1.04887e-07	6.26	4.39569e-05	0.879873	0.120083	1.04887e-07
5.37032e-07	1.54882e-19	3.17243e-15	4.43051e-16	3.96e-22	4.28366e-05	0.87742	0.122537	1.09524e-07	6.27	4.28366e-05	0.87742	0.122537	1.09524e-07
5.24807e-07	1.44544e-19	3.02965e-15	4.32966e-16	3.96e-22	4.17424e-05	0.874923	0.125035	1.1436e-07	6.28	4.17424e-05	0.874923	0.125035	1.1436e-07
5.12861e-07	1.34896e-19	2.89329e-15	4.23111e-16	3.96e-22	4.06738e-05	0.872383	0.127576	1.19402e-07	6.29	4.06738e-05	0.872383	0.127576	1.19402e-07
5.01187e-07	1.25893e-19	2.76308e-15	4.13479e-16	3.96e-22	3.96302e-05	0.869799	0.130161	1.24658e-07	6.3	3.96302e-05	0.869799	0.130161	1.24658e-07
4.89779e-07	1.1749e-19	2.63872e-15	4.04068e-16	3.96e-22	3.86111e-05	0.867171	0.13279	1.30139e-07	6.31	3.86111e-05	0.867171	0.13279	1.30139e-07
4.7863e-07	1.09648e-19	2.51995e-15	3.9487e-16	3.96e-22	3.76159e-05	0.864498	0.135464	1.35852e-07	6.32	3.76159e-05	0.864498	0.135464	1.35852e-07
4.67735e-07	1.02329e-19	2.40654e-15	3.85881e-16	3.96e-22	3.6644e-05	0.861779	0.138184	1.41807e-07	6.33	3.6644e-05	0.861779	0.138184	1.41807e-07
4.57088e-07	9.54993e-20	2.29823e-15	3.77098e-16	3.96e-22	3.56951e-05	0.859015	0.140949	1.48014e-07	6.34	3.56951e-05	0.859015	0.140949	1.48014e-07
4.46684e-07	8.91251e-20	2.19479e-15	3.68514e-16	3.96e-22	3.47684e-05	0.856205	0.14376	1.54483e-07	6.35	3.47684e-05	0.856205	0.14376	1.54483e-07
4.36516e-07	8.31764e-20	2.09601e-15	3.60126e-16	3.96e-22	3.38636e-05	0.853348	0.146618	1.61224e-07	6.36	3.38636e-05	0.853348	0.146618	1.61224e-07
4.2658e-07	7.76247e-20	2.00167e-15	3.51928e-16	3.96e-22	3.29802e-05	0.850444	0.149523	1.68247e-07	6.37	3.29802e-05	0.850444	0.149523	1.68247e-07
4.16869e-07	7.24436e-20	1.91158e-15	3.43917e-16	3.96e-22	3.21176e-05	0.847493	0.152475	1.75565e-07	6.38	3.21176e-05	0.847493	0.152475	1.75565e-07
4.0738e-07	6.76083e-20	1.82555e-15	3.36089e-16	3.96e-22	3.12755e-05	0.844494	0.155474	1.83189e-07	6.39	3.12755e-05	0.844494	0.155474	1.83189e-07
3.98107e-07	6.30957e-20	1.74338e-15	3.28438e-16	3.96e-22	3.04533e-05	0.841448	0.158522	1.9113e-07	6.4	3.04533e-05	0.841448	0.158522	1.9113e-07
3.89045e-07	5.88844e-20	1.66492e-15	3.20962e-16	3.96e-22	2.96506e-05	0.838353	0.161617	1.99402e-07	6.41	2.96506e-05	0.838353	0.161617	1.99402e-07
3.80189e-07	5.49541e-20	1.58998e-15	3.13656e-16	3.96e-22	2.88671e-05	0.835209	0.164762	2.08016e-07	6.42	2.88671e-05	0.835209	0.164762	2.08016e-07
3.71535e-07	5.12861e-20	1.51842e-15	3.06517e-16	3.96e-22	2.81021e-05	0.832017	0.167955	2.16987e-07	6.43	2.81021e-05	0.832017	0.167955	2.16987e-07
3.63078e-07	4.7863e-20	1.45008e-15	2.99539e-16	3.96e-22	2.73554e-05	0.828775	0.171198	2.26328e-07	6.44	2.73554e-05	0.828775	0.171198	2.26328e-07
3.54813e-07	4.46684e-20	1.38482e-15	2.92721e-16	3.96e-22	2.66266e-05	0.825483	0.17449	2.36054e-07	6.45	2.66266e-05	0.825483	0.17449	2.36054e-07
3.46737e-07	4.16869e-20	1.32249e-15	2.86058e-16	3.96e-22	2.59152e-05	0.822142	0.177831	2.46178e-07	6.46	2.59152e-05	0.822142	0.177831	2.46178e-07
3.38844e-07	3.89045e-20	1.26297e-15	2.79546e-16	3.96e-22	2.52208e-05	0.818751	0.181223	2.56717e-07	6.47	2.52208e-05	0.818751	0.181223	2.56717e-07
3.31131e-07	3.63078e-20	1.20613e-15	2.73183e-16	3.96e-22	2.45431e-05	0.81531	0.184665	2.67686e-07	6.48	2.45431e-05	0.81531	0.184665	2.67686e-07
3.23594e-07	3.38844e-20	1.15184e-15	2.66965e-16	3.96e-22	2.38818e-05	0.811819	0.188157	2.79101e-07	6.49	2.38818e-05	0.811819	0.188157	2.79101e-07
3.16228e-07	3.16228e-20	1.1e-15	2.60888e-16	3.96e-22	2.32363e-05	0.808277	0.1917	2.9098e-07	6.5	2.32363e-05	0.808277	0.1917	2.9098e-07
3.0903e-07	2.95121e-20	1.05049e-15	2.54949e-16	3.96e-22	2.26065e-05	0.804684	0.195293	3.03339e-07	6.51	2.26065e-05	0.804684	0.195293	3.03339e-07
3.01995e-07	2.75423e-20	1.00321e-15	2.49146e-16	3.96e-22	2.19919e-05	0.801041	0.198937	3.16196e-07	6.52	2.19919e-05	0.801041	0.198937	3.16196e-07
2.95121e-07	2.5704e-20	9.5806e-16	2.43475e-16	3.96e-22	2.13921e-05	0.797346	0.202632	3.29571e-07	6.53	2.13921e-05	0.797346	0.202632	3.29571e-07
2.88403e-07	2.39883e-20	9.1494e-16	2.37933e-16	3.96e-22	2.0807e-05	0.793601	0.206378	3.43483e-07	6.54	2.0807e-05	0.793601	0.206378	3.43483e-07
2.81838e-07	2.23872e-20	8.73761e-16	2.32517e-16	3.96e-22	2.02361e-05	0.789804	0.210175	3.5795e-07	6.55	2.02361e-05	0.789804	0.210175	3.5795e-07
2.75423e-07	2.0893e-20	8.34435e-16	2.27224e-16	3.96e-22	1.96791e-05	0.785957	0.214023	3.72994e-07	6.56	1.96791e-05	0.785957	0.214023	3.72994e-07
2.69153e-07	1.94984e-20	7.9688e-16	2.22052e-16	3.96e-22	1.91358e-05	0.782059	0.217922	3.88635e-07	6.57	1.91358e-05	0.782059	0.217922	3.88635e-07
2.63027e-07	1.8197e-20	7.61014e-16	2.16997e-16	3.96e-22	1.86058e-05	0.778109	0.221872	4.04896e-07	6.58	1.86058e-05	0.778109	0.221872	4.04896e-07
2.5704e-07	1.69824e-20	7.26763e-16	2.12058e-16	3.96e-22	1.80888e-05	0.774109	0.225873	4.21798e-07	6.59	1.80888e-05	0.774109	0.225873	4.21798e-07
2.51189e-07	1.58489e-20	6.94053e-16	2.07231e-16	3.96e-22	1.75845e-05	0.770058	0.229924	4.39365e-07	6.6	1.75845e-05	0.770058	0.229924	4.39365e-07
2.45471e-07	1.47911e-20	6.62816e-16	2.02513e-16	3.96e-22	1.70927e-05	0.765956	0.234027	4.57621e-07	6.61	1.70927e-05	0.765956	0.234027	4.57621e-07
2.39883e-07	1.38038e-20	6.32984e-16	1.97904e-16	3.96e-22	1.66131e-05	0.761803	0.238179	4.76591e-07	6.62	1.66131e-05	0.761803	0.238179	4.76591e-07
2.34423e-07	1.28825e-20	6.04495e-16	1.93399e-16	3.96e-22	1.61454e-05	0.757601	0.242383	4.96298e-07	6.63	1.61454e-05	0.757601	0.242383	4.96298e-07
2.29087e-07	1.20226e-20	5.77288e-16	1.88997e-16	3.96e-22	1.56893e-05	0.753348	0.246636	5.16771e-07	6.64	1.56893e-05	0.753348	0.246636	5.16771e-07
2.23872e-07	1.12202e-20	5.51306e-16	1.84694e-16	3.96e-22	1.52446e-05	0.749045	0.250939	5.38035e-07	6.65	1.52446e-05	0.749045	0.250939	5.38035e-07
2.18776e-07	1.04713e-20	5.26493e-16	1.8049e-16	3.96e-22	1.4811e-05	0.744692	0.255292	5.60118e-07	6.66	1.4811e-05	0.744692	0.255292	5.60118e-07
2.13796e-07	9.77237e-21	5.02797e-16	1.76382e-16	3.96e-22	1.43883e-05	0.74029	0.259695	5.83048e-07	6.67	1.43883e-05	0.74029	0.259695	5.83048e-07
2.0893e-07	9.12011e-21	4.80167e-16	1.72367e-16	3.96e-22	1.39762e-05	0.735839	0.264146	6.06856e-07	6.68	1.39762e-05	0.735839	0.264146	6.06856e-07
2.04174e-07	8.51138e-21	4.58556e-16	1.68443e-16	3.96e-22	1.35746e-05	0.73134	0.268646	6.3157e-07	6.69	1.35746e-05	0.73134	0.268646	6.3157e-07
1.99526e-07	7.94328e-21	4.37918e-16	1.64609e-16	3.96e-22	1.31831e-05	0.726792	0.273194	6.57223e-07	6.7	1.31831e-05	0.726792	0.273194	6.57223e-07
1.94984e-07	7.4131e-21	4.18208e-16	1.60862e-16	3.96e-22	1.28016e-05	0.722196	0.27779	6.83845e-07	6.71	1.28016e-05	0.722196	0.27779	6.83845e-07
1.90546e-07	6.91831e-21	3.99386e-16	1.57201e-16	3.96e-22	1.24297e-05	0.717554	0.282433	7.11471e-07	6.72	1.24297e-05	0.717554	0.282433	7.11471e-07
1.86209e-07	6.45654e-21	3.81411e-16	1.53622e-16	3.96e-22	1.20674e-05	0.712864	0.287123	7.40132e-07	6.73	1.20674e-05	0.712864	0.287123	7.40132e-07
1.8197e-07	6.0256e-21	3.64244e-16	1.50125e-16	3.96e-22	1.17144e-05	0.708128	0.291859	7.69865e-07	6.74	1.17144e-05	0.708128	0.291859	7.69865e-07
1.77828e-07	5.62341e-21	3.47851e-16	1.46708e-16	3.96e-22	1.13704e-05	0.703347	0.296641	8.00704e-07	6.75	1.13704e-05	0.703347	0.296641	8.00704e-07
1.7378e-07	5.24807e-21	3.32195e-16	1.43369e-16	3.96e-22	1.10354e-05	0.698521	0.301468	8.32687e-07	6.76	1.10354e-05	0.698521	0.301468	8.32687e-07
1.69824e-07	4.89779e-21	3.17243e-16	1.40105e-16	3.96e-22	1.0709e-05	0.69365	0.306339	8.6585e-07	6.77	1.0709e-05	0.69365	0.306339	8.6585e-07
1.65959e-07	4.57088e-21	3.02965e-16	1.36916e-16	3.96e-22	1.03911e-05	0.688736	0.311253	9.00233e-07	6.78	1.03911e-05	0.688736	0.311253	9.00233e-07
1.62181e-07	4.2658e-21	2.89329e-16	1.33799e-16	3.96e-22	1.00814e-05	0.683778	0.316211	9.35875e-07	6.79	1.00814e-05	0.683778	0.316211	9.35875e-07
1.58489e-07	3.98107e-21	2.76308e-16	1.30754e-16	3.96e-22	9.77993e-06	0.678779	0.32121	9.72816e-07	6.8	9.77993e-06	0.678779	0.32121	9.72816e-07
1.54882e-07	3.71535e-21	2.63872e-16	1.27777e-16	3.96e-22	9.48633e-06	0.673738	0.326251	1.0111e-06	6.81	9.48633e-06	0.673738	0.326251	1.0111e-06
1.51356e-07	3.46737e-21	2.51995e-16	1.24869e-16	3.96e-22	9.20048e-06	0.668657	0.331333	1.05077e-06	6.82	9.20048e-06	0.668657	0.331333	1.05077e-06
1.47911e-07	3.23594e-21	2.40654e-16	1.22026e-16	3.96e-22	8.9222e-06	0.663536	0.336454	1.09186e-06	6.83	8.9222e-06	0.663536	0.336454	1.09186e-06
1.44544e-07	3.01995e-21	2.29823e-16	1.19249e-16	3.96e-22	8.6513e-06	0.658376	0.341614	1.13443e-06	6.84	8.6513e-06	0.658376	0.341614	1.13443e-06
1.41254e-07	2.81838e-21	2.19479e-16	1.16534e-16	3.96e-22	8.38763e-06	0.653179	0.346811	1.17851e-06	6.85	8.38763e-06	0.653179	0.346811	1.17851e-06
1.38038e-07	2.63027e-21	2.09601e-16	1.13882e-16	3.96e-22	8.13103e-06	0.647945	0.352046	1.22417e-06	6.86	8.13103e-06	0.647945	0.352046	1.22417e-06
1.34896e-07	2.45471e-21	2.00167e-16	1.11289e-16	3.96e-22	7.88131e-06	0.642675	0.357316	1.27143e-06	6.87	7.88131e-06	0.642675	0.357316	1.27143e-06
1.31826e-07	2.29087e-21	1.91158e-16	1.08756e-16	3.96e-22	7.63834e-06	0.63737	0.362621	1.32037e-06	6.88	7.63834e-06	0.63737	0.362621	1.32037e-06
1.28825e-07	2.13796e-21	1.82555e-16	1.06281e-16	3.96e-22	7.40195e-06	0.632032	0.36796	1.37101e-06	6.89	7.40195e-06	0.632032	0.36796	1.37101e-06
1.25893e-07	1.99526e-21	1.74338e-16	1.03861e-16	3.96e-22	7.17199e-06	0.626661	0.373331	1.42343e-06	6.9	7.17199e-06	0.626661	0.373331	1.42343e-06
1.23027e-07	1.86209e-21	1.66492e-16	1.01497e-16	3.96e-22	6.94832e-06	0.621258	0.378733	1.47766e-06	6.91	6.94832e-06	0.621258	0.378733	1.47766e-06
1.20226e-07	1.7378e-21	1.58998e-16	9.91868e-17	3.96e-22	6.73078e-06	0.615826	0.384166	1.53377e-06	6.92	6.73078e-06	0.615826	0.384166	1.53377e-06
1.1749e-07	1.62181e-21	1.51842e-16	9.6929e-17	3.96e-22	6.51923e-06	0.610364	0.389628	1.59181e-06	6.93	6.51923e-06	0.610364	0.389628	1.59181e-06
1.14815e-07	1.51356e-21	1.45008e-16	9.47227e-17	3.96e-22	6.31353e-06	0.604874	0.395118	1.65184e-06	6.94	6.31353e-06	0.604874	0.395118	1.65184e-06
1.12202e-07	1.41254e-21	1.38482e-16	9.25665e-17	3.96e-22	6.11355e-06	0.599358	0.400634	1.71391e-06	6.95	6.11355e-06	0.599358	0.400634	1.71391e-06
1.09648e-07	1.31826e-21	1.32249e-16	9.04595e-17	3.96e-22	5.91916e-06	0.593817	0.406176	1.7781e-06	6.96	5.91916e-06	0.593817	0.406176	1.7781e-06
1.07152e-07	1.23027e-21	1.26297e-16	8.84003e-17	3.96e-22	5.73021e-06	0.588251	0.411741	1.84444e-06	6.97	5.73021e-06	0.588251	0.411741	1.84444e-06
1.04713e-07	1.14815e-21	1.20613e-16	8.63881e-17	3.96e-22	5.54658e-06	0.582663	0.417329	1.91302e-06	6.98	5.54658e-06	0.582663	0.417329	1.91302e-06
1.02329e-07	1.07152e-21	1.15184e-16	8.44217e-17	3.96e-22	5.36814e-06	0.577054	0.422939	1.9839e-06	6.99	5.36814e-06	0.577054	0.422939	1.9839e-06
1e-07	1e-21	1.1e-16	8.25e-17	3.96e-22	5.19477e-06	0.571424	0.428568	2.05713e-06	7	5.19477e-06	0.571424	0.428568	2.05713e-06
9.77237e-08	9.33254e-22	1.05049e-16	8.06221e-17	3.96e-22	5.02634e-06	0.565776	0.434216	2.13279e-06	7.01	5.02634e-06	0.565776	0.434216	2.13279e-06
9.54993e-08	8.70964e-22	1.00321e-16	7.87869e-17	3.96e-22	4.86275e-06	0.560111	0.439881	2.21094e-06	7.02	4.86275e-06	0.560111	0.439881	2.21094e-06
9.33254e-08	8.12831e-22	9.5806e-17	7.69935e-17	3.96e-22	4.70386e-06	0.554431	0.445562	2.29166e-06	7.03	4.70386e-06	0.554431	0.445562	2.29166e-06
9.12011e-08	7.58578e-22	9.1494e-17	7.52409e-17	3.96e-22	4.54957e-06	0.548736	0.451257	2.37501e-06	7.04	4.54957e-06	0.548736	0.451257	2.37501e-06
8.91251e-08	7.07946e-22	8.73761e-17	7.35282e-17	3.96e-22	4.39976e-06	0.543028	0.456965	2.46107e-06	7.05	4.39976e-06	0.543028	0.456965	2.46107e-06
8.70964e-08	6.60693e-22	8.34435e-17	7.18545e-17	3.96e-22	4.25433e-06	0.537309	0.462685	2.54992e-06	7.06	4.25433e-06	0.537309	0.462685	2.54992e-06
8.51138e-08	6.16595e-22	7.9688e-17	7.02189e-17	3.96e-22	4.11316e-06	0.53158	0.468414	2.64162e-06	7.07	4.11316e-06	0.53158	0.468414	2.64162e-06
8.31764e-08	5.7544e-22	7.61014e-17	6.86205e-17	3.96e-22	3.97615e-06	0.525842	0.474151	2.73626e-06	7.08	3.97615e-06	0.525842	0.474151	2.73626e-06
8.12831e-08	5.37032e-22	7.26763e-17	6.70585e-17	3.96e-22	3.8432e-06	0.520098	0.479895	2.83392e-06	7.09	3.8432e-06	0.520098	0.479895	2.83392e-06
7.94328e-08	5.01187e-22	6.94053e-17	6.55321e-17	3.96e-22	3.7142e-06	0.514349	0.485645	2.93467e-06	7.1	3.7142e-06	0.514349	0.485645	2.93467e-06
7.76247e-08	4.67735e-22	6.62816e-17	6.40404e-17	3.96e-22	3.58905e-06	0.508595	0.491398	3.03861e-06	7.11	3.58905e-06	0.508595	0.491398	3.03861e-06
7.58578e-08	4.36516e-22	6.32984e-17	6.25826e-17	3.96e-22	3.46766e-06	0.50284	0.497154	3.14581e-06	7.12	3.46766e-06	0.50284	0.497154	3.14581e-06
7.4131e-08	4.0738e-22	6.04495e-17	6.11581e-17	3.96e-22	3.34994e-06	0.497083	0.50291	3.25635e-06	7.13	3.34994e-06	0.497083	0.50291	3.25635e-06
7.24436e-08	3.80189e-22	5.77288e-17	5.9766e-17	3.96e-22	3.23578e-06	0.491328	0.508666	3.37034e-06	7.14	3.23578e-06	0.491328	0.508666	3.37034e-06
7.07946e-08	3.54813e-22	5.51306e-17	5.84055e-17	3.96e-22	3.12509e-06	0.485574	0.514419	3.48785e-06	7.15	3.12509e-06	0.485574	0.514419	3.48785e-06
6.91831e-08	3.31131e-22	5.26493e-17	5.70761e-17	3.96e-22	3.0178e-06	0.479825	0.520168	3.60899e-06	7.16	3.0178e-06	0.479825	0.520168	3.60899e-06
6.76083e-08	3.0903e-22	5.02797e-17	5.57768e-17	3.96e-22	2.9138e-06	0.474081	0.525913	3.73383e-06	7.17	2.9138e-06	0.474081	0.525913	3.73383e-06
6.60693e-08	2.88403e-22	4.80167e-17	5.45072e-17	3.96e-22	2.81301e-06	0.468343	0.53165	3.86249e-06	7.18	2.81301e-06	0.468343	0.53165	3.86249e-06
6.45654e-08	2.69153e-22	4.58556e-17	5.32665e-17	3.96e-22	2.71535e-06	0.462615	0.537379	3.99505e-06	7.19	2.71535e-06	0.462615	0.537379	3.99505e-06
6.30957e-08	2.51189e-22	4.37918e-17	5.2054e-17	3.96e-22	2.62074e-06	0.456895	0.543098	4.13161e-06	7.2	2.62074e-06	0.456895	0.543098	4.13161e-06
6.16595e-08	2.34423e-22	4.18208e-17	5.08691e-17	3.96e-22	2.52909e-06	0.451188	0.548806	4.27228e-06	7.21	2.52909e-06	0.451188	0.548806	4.27228e-06
6.0256e-08	2.18776e-22	3.99386e-17	4.97112e-17	3.96e-22	2.44033e-06	0.445493	0.5545	4.41716e-06	7.22	2.44033e-06	0.445493	0.5545	4.41716e-06
5.88844e-08	2.04174e-22	3.81411e-17	4.85796e-17	3.96e-22	2.35437e-06	0.439812	0.560181	4.56635e-06	7.23	2.35437e-06	0.439812	0.560181	4.56635e-06
5.7544e-08	1.90546e-22	3.64244e-17	4.74738e-17	3.96e-22	2.27114e-06	0.434147	0.565846	4.71997e-06	7.24	2.27114e-06	0.434147	0.565846	4.71997e-06
5.62341e-08	1.77828e-22	3.47851e-17	4.63932e-17	3.96e-22	2.19057e-06	0.428499	0.571494	4.87812e-06	7.25	2.19057e-06	0.428499	0.571494	4.87812e-06
5.49541e-08	1.65959e-22	3.32195e-17	4.53371e-17	3.96e-22	2.11259e-06	0.42287	0.577123	5.04092e-06	7.26	2.11259e-06	0.42287	0.577123	5.04092e-06
5.37032e-08	1.54882e-22	3.17243e-17	4.43051e-17	3.96e-22	2.03711e-06	0.417261	0.582732	5.20847e-06	7.27	2.03711e-06	0.417261	0.582732	5.20847e-06
5.24807e-08	1.44544e-22	3.02965e-17	4.32966e-17	3.96e-22	1.96408e-06	0.411673	0.58832	5.3809e-06	7.28	1.96408e-06	0.411673	0.58832	5.3809e-06
5.12861e-08	1.34896e-22	2.89329e-17	4.23111e-17	3.96e-22	1.89343e-06	0.406108	0.593885	5.55832e-06	7.29	1.89343e-06	0.406108	0.593885	5.55832e-06
5.01187e-08	1.25893e-22	2.76308e-17	4.13479e-17	3.96e-22	1.82508e-06	0.400566	0.599426	5.74086e-06	7.3	1.82508e-06	0.400566	0.599426	5.74086e-06
4.89779e-08	1.1749e-22	2.63872e-17	4.04068e-17	3.96e-22	1.75898e-06	0.39505	0.604942	5.92864e-06	7.31	1.75898e-06	0.39505	0.604942	5.92864e-06
4.7863e-08	1.09648e-22	2.51995e-17	3.9487e-17	3.96e-22	1.69505e-06	0.389561	0.610431	6.12178e-06	7.32	1.69505e-06	0.389561	0.610431	6.12178e-06
4.67735e-08	1.02329e-22	2.40654e-17	3.85881e-17	3.96e-22	1.63324e-06	0.384099	0.615893	6.32042e-06	7.33	1.63324e-06	0.384099	0.615893	6.32042e-06
4.57088e-08	9.54993e-23	2.29823e-17	3.77098e-17	3.96e-22	1.57349e-06	0.378667	0.621325	6.52469e-06	7.34	1.57349e-06	0.378667	0.621325	6.52469e-06
4.46684e-08	8.91251e-23	2.19479e-17	3.68514e-17	3.96e-22	1.51574e-06	0.373265	0.626727	6.73472e-06	7.35	1.51574e-06	0.373265	0.626727	6.73472e-06
4.36516e-08	8.31764e-23	2.09601e-17	3.60126e-17	3.96e-22	1.45992e-06	0.367894	0.632098	6.95065e-06	7.36	1.45992e-06	0.367894	0.632098	6.95065e-06
4.2658e-08	7.76247e-23	2.00167e-17	3.51928e-17	3.96e-22	1.40599e-06	0.362556	0.637436	7.17261e-06	7.37	1.40599e-06	0.362556	0.637436	7.17261e-06
4.16869e-08	7.24436e-23	1.91158e-17	3.43917e-17	3.96e-22	1.35388e-06	0.357251	0.64274	7.40076e-06	7.38	1.35388e-06	0.357251	0.64274	7.40076e-06
4.0738e-08	6.76083e-23	1.82555e-17	3.36089e-17	3.96e-22	1.30355e-06	0.351982	0.648009	7.63524e-06	7.39	1.30355e-06	0.351982	0.648009	7.63524e-06
3.98107e-08	6.30957e-23	1.74338e-17	3.28438e-17	3.96e-22	1.25493e-06	0.346748	0.653243	7.87619e-06	7.4	1.25493e-06	0.346748	0.653243	7.87619e-06
3.89045e-08	5.88844e-23	1.66492e-17	3.20962e-17	3.96e-22	1.20799e-06	0.341551	0.65844	8.12377e-06	7.41	1.20799e-06	0.341551	0.65844	8.12377e-06
3.80189e-08	5.49541e-23	1.58998e-17	3.13656e-17	3.96e-22	1.16266e-06	0.336391	0.663599	8.37813e-06	7.42	1.16266e-06	0.336391	0.663599	8.37813e-06
3.71535e-08	5.12861e-23	1.51842e-17	3.06517e-17	3.96e-22	1.1189e-06	0.331271	0.66872	8.63944e-06	7.43	1.1189e-06	0.331271	0.66872	8.63944e-06
3.63078e-08	4.7863e-23	1.45008e-17	2.99539e-17	3.96e-22	1.07666e-06	0.32619	0.6738	8.90784e-06	7.44	1.07666e-06	0.32619	0.6738	8.90784e-06
3.54813e-08	4.46684e-23	1.38482e-17	2.92721e-17	3.96e-22	1.03589e-06	0.321149	0.678841	9.18352e-06	7.45	1.03589e-06	0.321149	0.678841	9.18352e-06
3.46737e-08	4.16869e-23	1.32249e-17	2.86058e-17	3.96e-22	9.96553e-07	0.31615	0.68384	9.46663e-06	7.46	9.96553e-07	0.31615	0.68384	9.46663e-06
3.38844e-08	3.89045e-23	1.26297e-17	2.79546e-17	3.96e-22	9.58599e-07	0.311193	0.688796	9.75736e-06	7.47	9.58599e-07	0.311193	0.688796	9.75736e-06
3.31131e-08	3.63078e-23	1.20613e-17	2.73183e-17	3.96e-22	9.21986e-07	0.306279	0.69371	1.00559e-05	7.48	9.21986e-07	0.306279	0.69371	1.00559e-05
3.23594e-08	3.38844e-23	1.15184e-17	2.66965e-17	3.96e-22	8.86671e-07	0.301408	0.69858	1.03623e-05	7.49	8.86671e-07	0.301408	0.69858	1.03623e-05
3.16228e-08	3.16228e-23	1.1e-17	2.60888e-17	3.96e-22	8.52614e-07	0.296582	0.703406	1.0677e-05	7.5	8.52614e-07	0.296582	0.703406	1.0677e-05
3.0903e-08	2.95121e-23	1.05049e-17	2.54949e-17	3.96e-22	8.19774e-07	0.291801	0.708187	1.09999e-05	7.51	8.19774e-07	0.291801	0.708187	1.09999e-05
3.01995e-08	2.75423e-23	1.00321e-17	2.49146e-17	3.96e-22	7.88113e-07	0.287065	0.712922	1.13314e-05	7.52	7.88113e-07	0.287065	0.712922	1.13314e-05
2.95121e-08	2.5704e-23	9.5806e-18	2.43475e-17	3.96e-22	7.57592e-07	0.282376	0.717611	1.16716e-05	7.53	7.57592e-07	0.282376	0.717611	1.16716e-05
2.88403e-08	2.39883e-23	9.1494e-18	2.37933e-17	3.96e-22	7.28175e-07	0.277734	0.722254	1.20207e-05	7.54	7.28175e-07	0.277734	0.722254	1.20207e-05
2.81838e-08	2.23872e-23	8.73761e-18	2.32517e-17	3.96e-22	6.99826e-07	0.273138	0.726849	1.2379e-05	7.55	6.99826e-07	0.273138	0.726849	1.2379e-05
2.75423e-08	2.0893e-23	8.34435e-18	2.27224e-17	3.96e-22	6.7251e-07	0.268591	0.731396	1.27466e-05	7.56	6.7251e-07	0.268591	0.731396	1.27466e-05
2.69153e-08	1.94984e-23	7.9688e-18	2.22052e-17	3.96e-22	6.46192e-07	0.264092	0.735895	1.31237e-05	7.57	6.46192e-07	0.264092	0.735895	1.31237e-05
2.63027e-08	1.8197e-23	7.61014e-18	2.16997e-17	3.96e-22	6.20841e-07	0.259641	0.740345	1.35106e-05	7.58	6.20841e-07	0.259641	0.740345	1.35106e-05
2.5704e-08	1.69824e-23	7.26763e-18	2.12058e-17	3.96e-22	5.96423e-07	0.255239	0.744746	1.39075e-05	7.59	5.96423e-07	0.255239	0.744746	1.39075e-05
2.51189e-08	1.58489e-23	6.94053e-18	2.07231e-17	3.96e-22	5.72908e-07	0.250887	0.749098	1.43146e-05	7.6	5.72908e-07	0.250887	0.749098	1.43146e-05
2.45471e-08	1.47911e-23	6.62816e-18	2.02513e-17	3.96e-22	5.50265e-07	0.246584	0.753401	1.47322e-05	7.61	5.50265e-07	0.246584	0.753401	1.47322e-05
2.39883e-08	1.38038e-23	6.32984e-18	1.97904e-17	3.96e-22	5.28465e-07	0.242331	0.757653	1.51604e-05	7.62	5.28465e-07	0.242331	0.757653	1.51604e-05
2.34423e-08	1.28825e-23	6.04495e-18	1.93399e-17	3.96e-22	5.0748e-07	0.238128	0.761855	1.55996e-05	7.63	5.0748e-07	0.238128	0.761855	1.55996e-05
2.29087e-08	1.20226e-23	5.77288e-18	1.88997e-17	3.96e-22	4.8728e-07	0.233976	0.766007	1.605e-05	7.64	4.8728e-07	0.233976	0.766007	1.605e-05
2.23872e-08	1.12202e-23	5.51306e-18	1.84694e-17	3.96e-22	4.67841e-07	0.229874	0.770109	1.65118e-05	7.65	4.67841e-07	0.229874	0.770109	1.65118e-05
2.18776e-08	1.04713e-23	5.26493e-18	1.8049e-17	3.96e-22	4.49134e-07	0.225823	0.774159	1.69852e-05	7.66	4.49134e-07	0.225823	0.774159	1.69852e-05
2.13796e-08	9.77237e-24	5.02797e-18	1.76382e-17	3.96e-22	4.31136e-07	0.221823	0.778159	1.74707e-05	7.67	4.31136e-07	0.221823	0.778159	1.74707e-05
2.0893e-08	9.12011e-24	4.80167e-18	1.72367e-17	3.96e-22	4.13821e-07	0.217874	0.782108	1.79683e-05	7.68	4.13821e-07	0.217874	0.782108	1.79683e-05
2.04174e-08	8.51138e-24	4.58556e-18	1.68443e-17	3.96e-22	3.97166e-07	0.213976	0.786005	1.84785e-05	7.69	3.97166e-07	0.213976	0.786005	1.84785e-05
1.99526e-08	7.94328e-24	4.37918e-18	1.64609e-17	3.96e-22	3.81146e-07	0.210128	0.789852	1.90015e-05	7.7	3.81146e-07	0.210128	0.789852	1.90015e-05
1.94984e-08	7.4131e-24	4.18208e-18	1.60862e-17	3.96e-22	3.65741e-07	0.206332	0.793648	1.95375e-05	7.71	3.65741e-07	0.206332	0.793648	1.95375e-05
1.90546e-08	6.91831e-24	3.99386e-18	1.57201e-17	3.96e-22	3.50928e-07	0.202587	0.797393	2.00869e-05	7.72	3.50928e-07	0.202587	0.797393	2.00869e-05
1.86209e-08	6.45654e-24	3.81411e-18	1.53622e-17	3.96e-22	3.36686e-07	0.198892	0.801087	2.065e-05	7.73	3.36686e-07	0.198892	0.801087	2.065e-05
1.8197e-08	6.0256e-24	3.64244e-18	1.50125e-17	3.96e-22	3.22995e-07	0.195249	0.80473	2.12271e-05	7.74	3.22995e-07	0.195249	0.80473	2.12271e-05
1.77828e-08	5.62341e-24	3.47851e-18	1.46708e-17	3.96e-22	3.09835e-07	0.191656	0.808322	2.18185e-05	7.75	3.09835e-07	0.191656	0.808322	2.18185e-05
1.7378e-08	5.24807e-24	3.32195e-18	1.43369e-17	3.96e-22	2.97186e-07	0.188114	0.811863	2.24246e-05	7.76	2.97186e-07	0.188114	0.811863	2.24246e-05
1.69824e-08	4.89779e-24	3.17243e-18	1.40105e-17	3.96e-22	2.85031e-07	0.184623	0.815354	2.30456e-05	7.77	2.85031e-07	0.184623	0.815354	2.30456e-05
1.65959e-08	4.57088e-24	3.02965e-18	1.36916e-17	3.96e-22	2.73351e-07	0.181181	0.818795	2.36819e-05	7.78	2.73351e-07	0.181181	0.818795	2.36819e-05
1.62181e-08	4.2658e-24	2.89329e-18	1.33799e-17	3.96e-22	2.62129e-07	0.17779	0.822185	2.43338e-05	7.79	2.62129e-07	0.17779	0.822185	2.43338e-05
1.58489e-08	3.98107e-24	2.76308e-18	1.30754e-17	3.96e-22	2.51349e-07	0.174449	0.825525	2.50018e-05	7.8	2.51349e-07	0.174449	0.825525	2.50018e-05
1.54882e-08	3.71535e-24	2.63872e-18	1.27777e-17	3.96e-22	2.40993e-07	0.171158	0.828816	2.56862e-05	7.81	2.40993e-07	0.171158	0.828816	2.56862e-05
1.51356e-08	3.46737e-24	2.51995e-18	1.24869e-17	3.96e-22	2.31046e-07	0.167916	0.832057	2.63873e-05	7.82	2.31046e-07	0.167916	0.832057	2.63873e-05
1.47911e-08	3.23594e-24	2.40654e-18	1.22026e-17	3.96e-22	2.21494e-07	0.164723	0.835249	2.71055e-05	7.83	2.21494e-07	0.164723	0.835249	2.71055e-05
1.44544e-08	3.01995e-24	2.29823e-18	1.19249e-17	3.96e-22	2.12321e-07	0.161579	0.838392	2.78412e-05	7.84	2.12321e-07	0.161579	0.838392	2.78412e-05
1.41254e-08	2.81838e-24	2.19479e-18	1.16534e-17	3.96e-22	2.03514e-07	0.158484	0.841487	2.85949e-05	7.85	2.03514e-07	0.158484	0.841487	2.85949e-05
1.38038e-08	2.63027e-24	2.09601e-18	1.13882e-17	3.96e-22	1.95058e-07	0.155437	0.844533	2.93669e-05	7.86	1.95058e-07	0.155437	0.844533	2.93669e-05
1.34896e-08	2.45471e-24	2.00167e-18	1.11289e-17	3.96e-22	1.8694e-07	0.152438	0.847531	3.01576e-05	7.87	1.8694e-07	0.152438	0.847531	3.01576e-05
1.31826e-08	2.29087e-24	1.91158e-18	1.08756e-17	3.96e-22	1.79148e-07	0.149487	0.850482	3.09675e-05	7.88	1.79148e-07	0.149487	0.850482	3.09675e-05
1.28825e-08	2.13796e-24	1.82555e-18	1.06281e-17	3.96e-22	1.71669e-07	0.146583	0.853385	3.1797e-05	7.89	1.71669e-07	0.146583	0.853385	3.1797e-05
1.25893e-08	1.99526e-24	1.74338e-18	1.03861e-17	3.96e-22	1.64491e-07	0.143726	0.856241	3.26466e-05	7.9	1.64491e-07	0.143726	0.856241	3.26466e-05
1.23027e-08	1.86209e-24	1.66492e-18	1.01497e-17	3.96e-22	1.57603e-07	0.140915	0.859051	3.35166e-05	7.91	1.57603e-07	0.140915	0.859051	3.35166e-05
1.20226e-08	1.7378e-24	1.58998e-18	9.91868e-18	3.96e-22	1.50994e-07	0.138151	0.861815	3.44077e-05	7.92	1.50994e-07	0.138151	0.861815	3.44077e-05
1.1749e-08	1.62181e-24	1.51842e-18	9.6929e-18	3.96e-22	1.44653e-07	0.135432	0.864533	3.53202e-05	7.93	1.44653e-07	0.135432	0.864533	3.53202e-05
1.14815e-08	1.51356e-24	1.45008e-18	9.47227e-18	3.96e-22	1.3857e-07	0.132758	0.867206	3.62546e-05	7.94	1.3857e-07	0.132758	0.867206	3.62546e-05
1.12202e-08	1.41254e-24	1.38482e-18	9.25665e-18	3.96e-22	1.32734e-07	0.130129	0.869833	3.72115e-05	7.95	1.32734e-07	0.130129	0.869833	3.72115e-05
1.09648e-08	1.31826e-24	1.32249e-18	9.04595e-18	3.96e-22	1.27136e-07	0.127545	0.872417	3.81914e-05	7.96	1.27136e-07	0.127545	0.872417	3.81914e-05
1.07152e-08	1.23027e-24	1.26297e-18	8.84003e-18	3.96e-22	1.21768e-07	0.125004	0.874956	3.91947e-05	7.97	1.21768e-07	0.125004	0.874956	3.91947e-05
1.04713e-08	1.14815e-24	1.20613e-18	8.63881e-18	3.96e-22	1.16619e-07	0.122507	0.877452	4.02221e-05	7.98	1.16619e-07	0.122507	0.877452	4.02221e-05
1.02329e-08	1.07152e-24	1.15184e-18	8.44217e-18	3.96e-22	1.11682e-07	0.120053	0.879905	4.12741e-05	7.99	1.11682e-07	0.120053	0.879905	4.12741e-05
1e-08	1e-24	1.1e-18	8.25e-18	3.96e-22	1.06947e-07	0.117642	0.882315	4.23511e-05	8	1.06947e-07	0.117642	0.882315	4.23511e-05
9.77237e-09	9.33254e-25	1.05049e-18	8.06221e-18	3.96e-22	1.02408e-07	0.115273	0.884684	4.34539e-05	8.01	1.02408e-07	0.115273	0.884684	4.34539e-05
9.54993e-09	8.70964e-25	1.00321e-18	7.87869e-18	3.96e-22	9.80561e-08	0.112945	0.88701	4.45831e-05	8.02	9.80561e-08	0.112945	0.88701	4.45831e-05
9.33254e-09	8.12831e-25	9.5806e-19	7.69935e-18	3.96e-22	9.38841e-08	0.110659	0.889296	4.57391e-05	8.03	9.38841e-08	0.110659	0.889296	4.57391e-05
9.12011e-09	7.58578e-25	9.1494e-19	7.52409e-18	3.96e-22	8.9885e-08	0.108413	0.89154	4.69226e-05	8.04	8.9885e-08	0.108413	0.89154	4.69226e-05
8.91251e-09	7.07946e-25	8.73761e-19	7.35282e-18	3.96e-22	8.60517e-08	0.106207	0.893745	4.81343e-05	8.05	8.60517e-08	0.106207	0.893745	4.81343e-05
8.70964e-09	6.60693e-25	8.34435e-19	7.18545e-18	3.96e-22	8.23778e-08	0.104041	0.89591	4.93748e-05	8.06	8.23778e-08	0.104041	0.89591	4.93748e-05
8.51138e-09	6.16595e-25	7.9688e-19	7.02189e-18	3.96e-22	7.88569e-08	0.101914	0.898036	5.06448e-05	8.07	7.88569e-08	0.101914	0.898036	5.06448e-05
8.31764e-09	5.7544e-25	7.61014e-19	6.86205e-18	3.96e-22	7.54828e-08	0.0998253	0.900123	5.19449e-05	8.08	7.54828e-08	0.0998253	0.900123	5.19449e-05
8.12831e-09	5.37032e-25	7.26763e-19	6.70585e-18	3.96e-22	7.22496e-08	0.097775	0.902172	5.32759e-05	8.09	7.22496e-08	0.097775	0.902172	5.32759e-05
7.94328e-09	5.01187e-25	6.94053e-19	6.55321e-18	3.96e-22	6.91516e-08	0.0957624	0.904183	5.46383e-05	8.1	6.91516e-08	0.0957624	0.904183	5.46383e-05
7.76247e-09	4.67735e-25	6.62816e-19	6.40404e-18	3.96e-22	6.61835e-08	0.0937869	0.906157	5.60331e-05	8.11	6.61835e-08	0.0937869	0.906157	5.60331e-05
7.58578e-09	4.36516e-25	6.32984e-19	6.25826e-18	3.96e-22	6.33399e-08	0.091848	0.908094	5.74609e-05	8.12	6.33399e-08	0.091848	0.908094	5.74609e-05
7.4131e-09	4.0738e-25	6.04495e-19	6.11581e-18	3.96e-22	6.06157e-08	0.0899452	0.909996	5.89224e-05	8.13	6.06157e-08	0.0899452	0.909996	5.89224e-05
7.24436e-09	3.80189e-25	5.77288e-19	5.9766e-18	3.96e-22	5.80063e-08	0.088078	0.911861	6.04185e-05	8.14	5.80063e-08	0.088078	0.911861	6.04185e-05
7.07946e-09	3.54813e-25	5.51306e-19	5.84055e-18	3.96e-22	5.55068e-08	0.0862459	0.913692	6.195e-05	8.15	5.55068e-08	0.0862459	0.913692	6.195e-05
6.91831e-09	3.31131e-25	5.26493e-19	5.70761e-18	3.96e-22	5.31127e-08	0.0844484	0.915488	6.35176e-05	8.16	5.31127e-08	0.0844484	0.915488	6.35176e-05
6.76083e-09	3.0903e-25	5.02797e-19	5.57768e-18	3.96e-22	5.08199e-08	0.0826849	0.91725	6.51222e-05	8.17	5.08199e-08	0.0826849	0.91725	6.51222e-05
6.60693e-09	2.88403e-25	4.80167e-19	5.45072e-18	3.96e-22	4.86241e-08	0.080955	0.918978	6.67646e-05	8.18	4.86241e-08	0.080955	0.918978	6.67646e-05
6.45654e-09	2.69153e-25	4.58556e-19	5.32665e-18	3.96e-22	4.65213e-08	0.0792582	0.920673	6.84458e-05	8.19	4.65213e-08	0.0792582	0.920673	6.84458e-05
6.30957e-09	2.51189e-25	4.37918e-19	5.2054e-18	3.96e-22	4.45077e-08	0.0775939	0.922336	7.01666e-05	8.2	4.45077e-08	0.0775939	0.922336	7.01666e-05
6.16595e-09	2.34423e-25	4.18208e-19	5.08691e-18	3.96e-22	4.25797e-08	0.0759617	0.923966	7.19279e-05	8.21	4.25797e-08	0.0759617	0.923966	7.19279e-05
6.0256e-09	2.18776e-25	3.99386e-19	4.97112e-18	3.96e-22	4.07336e-08	0.0743611	0.925565	7.37307e-05	8.22	4.07336e-08	0.0743611	0.925565	7.37307e-05
5.88844e-09	2.04174e-25	3.81411e-19	4.85796e-18	3.96e-22	3.89662e-08	0.0727915	0.927133	7.55759e-05	8.23	3.89662e-08	0.0727915	0.927133	7.55759e-05
5.7544e-09	1.90546e-25	3.64244e-19	4.74738e-18	3.96e-22	3.72741e-08	0.0712525	0.92867	7.74645e-05	8.24	3.72741e-08	0.0712525	0.92867	7.74645e-05
5.62341e-09	1.77828e-25	3.47851e-19	4.63932e-18	3.96e-22	3.56543e-08	0.0697436	0.930177	7.93975e-05	8.25	3.56543e-08	0.0697436	0.930177	7.93975e-05
5.49541e-09	1.65959e-25	3.32195e-19	4.53371e-18	3.96e-22	3.41036e-08	0.0682643	0.931654	8.13759e-05	8.26	3.41036e-08	0.0682643	0.931654	8.13759e-05
5.37032e-09	1.54882e-25	3.17243e-19	4.43051e-18	3.96e-22	3.26194e-08	0.0668141	0.933102	8.34009e-05	8.27	3.26194e-08	0.0668141	0.933102	8.34009e-05
5.24807e-09	1.44544e-25	3.02965e-19	4.32966e-18	3.96e-22	3.11986e-08	0.0653925	0.934522	8.54734e-05	8.28	3.11986e-08	0.0653925	0.934522	8.54734e-05
5.12861e-09	1.34896e-25	2.89329e-19	4.23111e-18	3.96e-22	2.98388e-08	0.0639992	0.935913	8.75945e-05	8.29	2.98388e-08	0.0639992	0.935913	8.75945e-05
5.01187e-09	1.25893e-25	2.76308e-19	4.13479e-18	3.96e-22	2.85374e-08	0.0626335	0.937277	8.97654e-05	8.3	2.85374e-08	0.0626335	0.937277	8.97654e-05
4.89779e-09	1.1749e-25	2.63872e-19	4.04068e-18	3.96e-22	2.72918e-08	0.061295	0.938613	9.19873e-05	8.31	2.72918e-08	0.061295	0.938613	9.19873e-05
4.7863e-09	1.09648e-25	2.51995e-19	3.9487e-18	3.96e-22	2.60999e-08	0.0599834	0.939922	9.42613e-05	8.32	2.60999e-08	0.0599834	0.939922	9.42613e-05
4.67735e-09	1.02329e-25	2.40654e-19	3.85881e-18	3.96e-22	2.49592e-08	0.058698	0.941205	9.65886e-05	8.33	2.49592e-08	0.058698	0.941205	9.65886e-05
4.57088e-09	9.54993e-26	2.29823e-19	3.77098e-18	3.96e-22	2.38677e-08	0.0574385	0.942463	9.89704e-05	8.34	2.38677e-08	0.0574385	0.942463	9.89704e-05
4.46684e-09	8.91251e-26	2.19479e-19	3.68514e-18	3.96e-22	2.28232e-08	0.0562044	0.943694	0.000101408	8.35	2.28232e-08	0.0562044	0.943694	0.000101408
4.36516e-09	8.31764e-26	2.09601e-19	3.60126e-18	3.96e-22	2.18239e-08	0.0549952	0.944901	0.000103903	8.36	2.18239e-08	0.0549952	0.944901	0.000103903
4.2658e-09	7.76247e-26	2.00167e-19	3.51928e-18	3.96e-22	2.08677e-08	0.0538106	0.946083	0.000106456	8.37	2.08677e-08	0.0538106	0.946083	0.000106456
4.16869e-09	7.24436e-26	1.91158e-19	3.43917e-18	3.96e-22	1.99529e-08	0.0526501	0.947241	0.000109069	8.38	1.99529e-08	0.0526501	0.947241	0.000109069
4.0738e-09	6.76083e-26	1.82555e-19	3.36089e-18	3.96e-22	1.90777e-08	0.0515132	0.948375	0.000111743	8.39	1.90777e-08	0.0515132	0.948375	0.000111743
3.98107e-09	6.30957e-26	1.74338e-19	3.28438e-18	3.96e-22	1.82404e-08	0.0503996	0.949486	0.00011448	8.4	1.82404e-08	0.0503996	0.949486	0.00011448
3.89045e-09	5.88844e-26	1.66492e-19	3.20962e-18	3.96e-22	1.74394e-08	0.0493088	0.950574	0.000117281	8.41	1.74394e-08	0.0493088	0.950574	0.000117281
3.80189e-09	5.49541e-26	1.58998e-19	3.13656e-18	3.96e-22	1.66732e-08	0.0482404	0.951639	0.000120147	8.42	1.66732e-08	0.0482404	0.951639	0.000120147
3.71535e-09	5.12861e-26	1.51842e-19	3.06517e-18	3.96e-22	1.59402e-08	0.047194	0.952683	0.000123081	8.43	1.59402e-08	0.047194	0.952683	0.000123081
3.63078e-09	4.7863e-26	1.45008e-19	2.99539e-18	3.96e-22	1.52391e-08	0.0461692	0.953705	0.000126083	8.44	1.52391e-08	0.0461692	0.953705	0.000126083
3.54813e-09	4.46684e-26	1.38482e-19	2.92721e-18	3.96e-22	1.45685e-08	0.0451656	0.954705	0.000129155	8.45	1.45685e-08	0.0451656	0.954705	0.000129155
3.46737e-09	4.16869e-26	1.32249e-19	2.86058e-18	3.96e-22	1.39271e-08	0.0441828	0.955685	0.000132299	8.46	1.39271e-08	0.0441828	0.955685	0.000132299
3.38844e-09	3.89045e-26	1.26297e-19	2.79546e-18	3.96e-22	1.33136e-08	0.0432204	0.956644	0.000135516	8.47	1.33136e-08	0.0432204	0.956644	0.000135516
3.31131e-09	3.63078e-26	1.20613e-19	2.73183e-18	3.96e-22	1.27269e-08	0.0422781	0.957583	0.000138809	8.48	1.27269e-08	0.0422781	0.957583	0.000138809
3.23594e-09	3.38844e-26	1.15184e-19	2.66965e-18	3.96e-22	1.21658e-08	0.0413554	0.958502	0.000142179	8.49	1.21658e-08	0.0413554	0.958502	0.000142179
3.16228e-09	3.16228e-26	1.1e-19	2.60888e-18	3.96e-22	1.16291e-08	0.040452	0.959402	0.000145627	8.5	1.16291e-08	0.040452	0.959402	0.000145627
3.0903e-09	2.95121e-26	1.05049e-19	2.54949e-18	3.96e-22	1.11159e-08	0.0395675	0.960283	0.000149156	8.51	1.11159e-08	0.0395675	0.960283	0.000149156
3.01995e-09	2.75423e-26	1.00321e-19	2.49146e-18	3.96e-22	1.06252e-08	0.0387015	0.961146	0.000152767	8.52	1.06252e-08	0.0387015	0.961146	0.000152767
2.95121e-09	2.5704e-26	9.5806e-20	2.43475e-18	3.96e-22	1.01559e-08	0.0378538	0.96199	0.000156463	8.53	1.01559e-08	0.0378538	0.96199	0.000156463
2.88403e-09	2.39883e-26	9.1494e-20	2.37933e-18	3.96e-22	9.7071e-09	0.0370239	0.962816	0.000160245	8.54	9.7071e-09	0.0370239	0.962816	0.000160245
2.81838e-09	2.23872e-26	8.73761e-20	2.32517e-18	3.96e-22	9.27799e-09	0.0362115	0.963624	0.000164115	8.55	9.27799e-09	0.0362115	0.963624	0.000164115
2.75423e-09	2.0893e-26	8.34435e-20	2.27224e-18	3.96e-22	8.86769e-09	0.0354163	0.964416	0.000168076	8.56	8.86769e-09	0.0354163	0.964416	0.000168076
2.69153e-09	1.94984e-26	7.9688e-20	2.22052e-18	3.96e-22	8.47537e-09	0.0346379	0.96519	0.000172129	8.57	8.47537e-09	0.0346379	0.96519	0.000172129
2.63027e-09	1.8197e-26	7.61014e-20	2.16997e-18	3.96e-22	8.10027e-09	0.033876	0.965948	0.000176277	8.58	8.10027e-09	0.033876	0.965948	0.000176277
2.5704e-09	1.69824e-26	7.26763e-20	2.12058e-18	3.96e-22	7.74164e-09	0.0331303	0.966689	0.000180521	8.59	7.74164e-09	0.0331303	0.966689	0.000180521
2.51189e-09	1.58489e-26	6.94053e-20	2.07231e-18	3.96e-22	7.39876e-09	0.0324005	0.967415	0.000184865	8.6	7.39876e-09	0.0324005	0.967415	0.000184865
2.45471e-09	1.47911e-26	6.62816e-20	2.02513e-18	3.96e-22	7.07094e-09	0.0316862	0.968124	0.00018931	8.61	7.07094e-09	0.0316862	0.968124	0.00018931
2.39883e-09	1.38038e-26	6.32984e-20	1.97904e-18	3.96e-22	6.75754e-09	0.0309871	0.968819	0.000193858	8.62	6.75754e-09	0.0309871	0.968819	0.000193858
2.34423e-09	1.28825e-26	6.04495e-20	1.93399e-18	3.96e-22	6.45793e-09	0.030303	0.969498	0.000198513	8.63	6.45793e-09	0.030303	0.969498	0.000198513
2.29087e-09	1.20226e-26	5.77288e-20	1.88997e-18	3.96e-22	6.1715e-09	0.0296335	0.970163	0.000203276	8.64	6.1715e-09	0.0296335	0.970163	0.000203276
2.23872e-09	1.12202e-26	5.51306e-20	1.84694e-18	3.96e-22	5.89769e-09	0.0289784	0.970813	0.00020815	8.65	5.89769e-09	0.0289784	0.970813	0.00020815
2.18776e-09	1.04713e-26	5.26493e-20	1.8049e-18	3.96e-22	5.63594e-09	0.0283373	0.97145	0.000213138	8.66	5.63594e-09	0.0283373	0.97145	0.000213138
2.13796e-09	9.77237e-27	5.02797e-20	1.76382e-18	3.96e-22	5.38573e-09	0.02771	0.972072	0.000218243	8.67	5.38573e-09	0.02771	0.972072	0.000218243
2.0893e-09	9.12011e-27	4.80167e-20	1.72367e-18	3.96e-22	5.14655e-09	0.0270962	0.97268	0.000223466	8.68	5.14655e-09	0.0270962	0.97268	0.000223466
2.04174e-09	8.51138e-27	4.58556e-20	1.68443e-18	3.96e-22	4.91792e-09	0.0264956	0.973276	0.000228811	8.69	4.91792e-09	0.0264956	0.973276	0.000228811
1.99526e-09	7.94328e-27	4.37918e-20	1.64609e-18	3.96e-22	4.69939e-09	0.025908	0.973858	0.000234281	8.7	4.69939e-09	0.025908	0.973858	0.000234281
1.94984e-09	7.4131e-27	4.18208e-20	1.60862e-18	3.96e-22	4.49051e-09	0.0253331	0.974427	0.000239878	8.71	4.49051e-09	0.0253331	0.974427	0.000239878
1.90546e-09	6.91831e-27	3.99386e-20	1.57201e-18	3.96e-22	4.29085e-09	0.0247706	0.974984	0.000245606	8.72	4.29085e-09	0.0247706	0.974984	0.000245606
1.86209e-09	6.45654e-27	3.81411e-20	1.53622e-18	3.96e-22	4.10002e-09	0.0242202	0.975528	0.000251467	8.73	4.10002e-09	0.0242202	0.975528	0.000251467
1.8197e-09	6.0256e-27	3.64244e-20	1.50125e-18	3.96e-22	3.91763e-09	0.0236818	0.976061	0.000257465	8.74	3.91763e-09	0.0236818	0.976061	0.000257465
1.77828e-09	5.62341e-27	3.47851e-20	1.46708e-18	3.96e-22	3.7433e-09	0.0231551	0.976581	0.000263603	8.75	3.7433e-09	0.0231551	0.976581	0.000263603
1.7378e-09	5.24807e-27	3.32195e-20	1.43369e-18	3.96e-22	3.57669e-09	0.0226398	0.97709	0.000269883	8.76	3.57669e-09	0.0226398	0.97709	0.000269883
1.69824e-09	4.89779e-27	3.17243e-20	1.40105e-18	3.96e-22	3.41745e-09	0.0221358	0.977588	0.00027631	8.77	3.41745e-09	0.0221358	0.977588	0.00027631
1.65959e-09	4.57088e-27	3.02965e-20	1.36916e-18	3.96e-22	3.26526e-09	0.0216427	0.978074	0.000282887	8.78	3.26526e-09	0.0216427	0.978074	0.000282887
1.62181e-09	4.2658e-27	2.89329e-20	1.33799e-18	3.96e-22	3.11982e-09	0.0211603	0.97855	0.000289617	8.79	3.11982e-09	0.0211603	0.97855	0.000289617
1.58489e-09	3.98107e-27	2.76308e-20	1.30754e-18	3.96e-22	2.98082e-09	0.0206885	0.979015	0.000296504	8.8	2.98082e-09	0.0206885	0.979015	0.000296504
1.54882e-09	3.71535e-27	2.63872e-20	1.27777e-18	3.96e-22	2.84798e-09	0.0202269	0.97947	0.000303551	8.81	2.84798e-09	0.0202269	0.97947	0.000303551
1.51356e-09	3.46737e-27	2.51995e-20	1.24869e-18	3.96e-22	2.72103e-09	0.0197755	0.979914	0.000310763	8.82	2.72103e-09	0.0197755	0.979914	0.000310763
1.47911e-09	3.23594e-27	2.40654e-20	1.22026e-18	3.96e-22	2.59972e-09	0.0193339	0.980348	0.000318142	8.83	2.59972e-09	0.0193339	0.980348	0.000318142
1.44544e-09	3.01995e-27	2.29823e-20	1.19249e-18	3.96e-22	2.48379e-09	0.018902	0.980772	0.000325694	8.84	2.48379e-09	0.018902	0.980772	0.000325694
1.41254e-09	2.81838e-27	2.19479e-20	1.16534e-18	3.96e-22	2.373e-09	0.0184795	0.981187	0.000333421	8.85	2.373e-09	0.0184795	0.981187	0.000333421
1.38038e-09	2.63027e-27	2.09601e-20	1.13882e-18	3.96e-22	2.26713e-09	0.0180663	0.981592	0.000341328	8.86	2.26713e-09	0.0180663	0.981592	0.000341328
1.34896e-09	2.45471e-27	2.00167e-20	1.11289e-18	3.96e-22	2.16597e-09	0.0176622	0.981988	0.00034942	8.87	2.16597e-09	0.0176622	0.981988	0.00034942
1.31826e-09	2.29087e-27	1.91158e-20	1.08756e-18	3.96e-22	2.0693e-09	0.017267	0.982375	0.0003577	8.88	2.0693e-09	0.017267	0.982375	0.0003577
1.28825e-09	2.13796e-27	1.82555e-20	1.06281e-18	3.96e-22	1.97693e-09	0.0168804	0.982753	0.000366173	8.89	1.97693e-09	0.0168804	0.982753	0.000366173
1.25893e-09	1.99526e-27	1.74338e-20	1.03861e-18	3.96e-22	1.88866e-09	0.0165024	0.983123	0.000374843	8.9	1.88866e-09	0.0165024	0.983123	0.000374843
1.23027e-09	1.86209e-27	1.66492e-20	1.01497e-18	3.96e-22	1.80432e-09	0.0161327	0.983484	0.000383715	8.91	1.80432e-09	0.0161327	0.983484	0.000383715
1.20226e-09	1.7378e-27	1.58998e-20	9.91868e-19	3.96e-22	1.72373e-09	0.0157711	0.983836	0.000392793	8.92	1.72373e-09	0.0157711	0.983836	0.000392793
1.1749e-09	1.62181e-27	1.51842e-20	9.6929e-19	3.96e-22	1.64672e-09	0.0154175	0.98418	0.000402083	8.93	1.64672e-09	0.0154175	0.98418	0.000402083
1.14815e-09	1.51356e-27	1.45008e-20	9.47227e-19	3.96e-22	1.57315e-09	0.0150717	0.984517	0.00041159	8.94	1.57315e-09	0.0150717	0.984517	0.00041159
1.12202e-09	1.41254e-27	1.38482e-20	9.25665e-19	3.96e-22	1.50284e-09	0.0147335	0.984845	0.000421317	8.95	1.50284e-09	0.0147335	0.984845	0.000421317
1.09648e-09	1.31826e-27	1.32249e-20	9.04595e-19	3.96e-22	1.43567e-09	0.0144028	0.985166	0.000431271	8.96	1.43567e-09	0.0144028	0.985166	0.000431271
1.07152e-09	1.23027e-27	1.26297e-20	8.84003e-19	3.96e-22	1.37149e-09	0.0140795	0.985479	0.000441457	8.97	1.37149e-09	0.0140795	0.985479	0.000441457
1.04713e-09	1.14815e-27	1.20613e-20	8.63881e-19	3.96e-22	1.31017e-09	0.0137632	0.985785	0.00045188	8.98	1.31017e-09	0.0137632	0.985785	0.00045188
1.02329e-09	1.07152e-27	1.15184e-20	8.44217e-19	3.96e-22	1.25158e-09	0.013454	0.986083	0.000462546	8.99	1.25158e-09	0.013454	0.986083	0.000462546
1e-09	1e-27	1.1e-20	8.25e-19	3.96e-22	1.19561e-09	0.0131517	0.986375	0.00047346	9	1.19561e-09	0.0131517	0.986375	0.00047346
9.77237e-10	9.33254e-28	1.05049e-20	8.06221e-19	3.96e-22	1.14212e-09	0.012856	0.986659	0.000484628	9.01	1.14212e-09	0.012856	0.986659	0.000484628
9.54993e-10	8.70964e-28	1.00321e-20	7.87869e-19	3.96e-22	1.09103e-09	0.0125669	0.986937	0.000496056	9.02	1.09103e-09	0.0125669	0.986937	0.000496056
9.33254e-10	8.12831e-28	9.5806e-21	7.69935e-19	3.96e-22	1.04221e-09	0.0122842	0.987208	0.00050775	9.03	1.04221e-09	0.0122842	0.987208	0.00050775
9.12011e-10	7.58578e-28	9.1494e-21	7.52409e-19	3.96e-22	9.95568e-10	0.0120078	0.987472	0.000519716	9.04	9.95568e-10	0.0120078	0.987472	0.000519716
8.91251e-10	7.07946e-28	8.73761e-21	7.35282e-19	3.96e-22	9.51009e-10	0.0117375	0.98773	0.000531961	9.05	9.51009e-10	0.0117375	0.98773	0.000531961
8.70964e-10	6.60693e-28	8.34435e-21	7.18545e-19	3.96e-22	9.08438e-10	0.0114733	0.987982	0.000544491	9.06	9.08438e-10	0.0114733	0.987982	0.000544491
8.51138e-10	6.16595e-28	7.9688e-21	7.02189e-19	3.96e-22	8.67767e-10	0.0112149	0.988228	0.000557312	9.07	8.67767e-10	0.0112149	0.988228	0.000557312
8.31764e-10	5.7544e-28	7.61014e-21	6.86205e-19	3.96e-22	8.28912e-10	0.0109623	0.988467	0.000570432	9.08	8.28912e-10	0.0109623	0.988467	0.000570432
8.12831e-10	5.37032e-28	7.26763e-21	6.70585e-19	3.96e-22	7.91792e-10	0.0107153	0.988701	0.000583857	9.09	7.91792e-10	0.0107153	0.988701	0.000583857
7.94328e-10	5.01187e-28	6.94053e-21	6.55321e-19	3.96e-22	7.56329e-10	0.0104738	0.988929	0.000597594	9.1	7.56329e-10	0.0104738	0.988929	0.000597594
7.76247e-10	4.67735e-28	6.62816e-21	6.40404e-19	3.96e-22	7.22451e-10	0.0102377	0.989151	0.000611651	9.11	7.22451e-10	0.0102377	0.989151	0.000611651
7.58578e-10	4.36516e-28	6.32984e-21	6.25826e-19	3.96e-22	6.90087e-10	0.0100068	0.989367	0.000626035	9.12	6.90087e-10	0.0100068	0.989367	0.000626035
7.4131e-10	4.0738e-28	6.04495e-21	6.11581e-19	3.96e-22	6.59168e-10	0.00978113	0.989578	0.000640754	9.13	6.59168e-10	0.00978113	0.989578	0.000640754
7.24436e-10	3.80189e-28	5.77288e-21	5.9766e-19	3.96e-22	6.29631e-10	0.00956047	0.989784	0.000655815	9.14	6.29631e-10	0.00956047	0.989784	0.000655815
7.07946e-10	3.54813e-28	5.51306e-21	5.84055e-19	3.96e-22	6.01415e-10	0.00934473	0.989984	0.000671227	9.15	6.01415e-10	0.00934473	0.989984	0.000671227
6.91831e-10	3.31131e-28	5.26493e-21	5.70761e-19	3.96e-22	5.7446e-10	0.00913382	0.990179	0.000686997	9.16	5.7446e-10	0.00913382	0.990179	0.000686997
6.76083e-10	3.0903e-28	5.02797e-21	5.57768e-19	3.96e-22	5.4871e-10	0.00892762	0.990369	0.000703134	9.17	5.4871e-10	0.00892762	0.990369	0.000703134
6.60693e-10	2.88403e-28	4.80167e-21	5.45072e-19	3.96e-22	5.24112e-10	0.00872604	0.990554	0.000719647	9.18	5.24112e-10	0.00872604	0.990554	0.000719647
6.45654e-10	2.69153e-28	4.58556e-21	5.32665e-19	3.96e-22	5.00614e-10	0.00852896	0.990734	0.000736544	9.19	5.00614e-10	0.00852896	0.990734	0.000736544
6.30957e-10	2.51189e-28	4.37918e-21	5.2054e-19	3.96e-22	4.78168e-10	0.00833629	0.99091	0.000753833	9.2	4.78168e-10	0.00833629	0.99091	0.000753833
6.16595e-10	2.34423e-28	4.18208e-21	5.08691e-19	3.96e-22	4.56725e-10	0.00814794	0.991081	0.000771525	9.21	4.56725e-10	0.00814794	0.991081	0.000771525
6.0256e-10	2.18776e-28	3.99386e-21	4.97112e-19	3.96e-22	4.36242e-10	0.0079638	0.991247	0.000789629	9.22	4.36242e-10	0.0079638	0.991247	0.000789629
5.88844e-10	2.04174e-28	3.81411e-21	4.85796e-19	3.96e-22	4.16676e-10	0.00778379	0.991408	0.000808153	9.23	4.16676e-10	0.00778379	0.991408	0.000808153
5.7544e-10	1.90546e-28	3.64244e-21	4.74738e-19	3.96e-22	3.97986e-10	0.00760782	0.991565	0.000827108	9.24	3.97986e-10	0.00760782	0.991565	0.000827108
5.62341e-10	1.77828e-28	3.47851e-21	4.63932e-19	3.96e-22	3.80132e-10	0.00743578	0.991718	0.000846505	9.25	3.80132e-10	0.00743578	0.991718	0.000846505
5.49541e-10	1.65959e-28	3.32195e-21	4.53371e-19	3.96e-22	3.63077e-10	0.00726761	0.991866	0.000866352	9.26	3.63077e-10	0.00726761	0.991866	0.000866352
5.37032e-10	1.54882e-28	3.17243e-21	4.43051e-19	3.96e-22	3.46786e-10	0.00710321	0.99201	0.00088666	9.27	3.46786e-10	0.00710321	0.99201	0.00088666
5.24807e-10	1.44544e-28	3.02965e-21	4.32966e-19	3.96e-22	3.31225e-10	0.0069425	0.99215	0.000907441	9.28	3.31225e-10	0.0069425	0.99215	0.000907441
5.12861e-10	1.34896e-28	2.89329e-21	4.23111e-19	3.96e-22	3.16361e-10	0.0067854	0.992286	0.000928706	9.29	3.16361e-10	0.0067854	0.992286	0.000928706
5.01187e-10	1.25893e-28	2.76308e-21	4.13479e-19	3.96e-22	3.02162e-10	0.00663183	0.992418	0.000950464	9.3	3.02162e-10	0.00663183	0.992418	0.000950464
4.89779e-10	1.1749e-28	2.63872e-21	4.04068e-19	3.96e-22	2.886e-10	0.0064817	0.992546	0.000972729	9.31	2.886e-10	0.0064817	0.992546	0.000972729
4.7863e-10	1.09648e-28	2.51995e-21	3.9487e-19	3.96e-22	2.75645e-10	0.00633495	0.99267	0.000995511	9.32	2.75645e-10	0.00633495	0.99267	0.000995511
4.67735e-10	1.02329e-28	2.40654e-21	3.85881e-19	3.96e-22	2.63271e-10	0.0061915	0.99279	0.00101882	9.33	2.63271e-10	0.0061915	0.99279	0.00101882
4.57088e-10	9.54993e-29	2.29823e-21	3.77098e-19	3.96e-22	2.51451e-10	0.00605128	0.992906	0.00104268	9.34	2.51451e-10	0.00605128	0.992906	0.00104268
4.46684e-10	8.91251e-29	2.19479e-21	3.68514e-19	3.96e-22	2.40162e-10	0.0059142	0.993019	0.00106708	9.35	2.40162e-10	0.0059142	0.993019	0.00106708
4.36516e-10	8.31764e-29	2.09601e-21	3.60126e-19	3.96e-22	2.29378e-10	0.00578021	0.993128	0.00109206	9.36	2.29378e-10	0.00578021	0.993128	0.00109206
4.2658e-10	7.76247e-29	2.00167e-21	3.51928e-19	3.96e-22	2.19077e-10	0.00564924	0.993233	0.00111762	9.37	2.19077e-10	0.00564924	0.993233	0.00111762
4.16869e-10	7.24436e-29	1.91158e-21	3.43917e-19	3.96e-22	2.09239e-10	0.00552121	0.993335	0.00114377	9.38	2.09239e-10	0.00552121	0.993335	0.00114377
4.0738e-10	6.76083e-29	1.82555e-21	3.36089e-19	3.96e-22	1.99841e-10	0.00539607	0.993433	0.00117052	9.39	1.99841e-10	0.00539607	0.993433	0.00117052
3.98107e-10	6.30957e-29	1.74338e-21	3.28438e-19	3.96e-22	1.90865e-10	0.00527374	0.993528	0.0011979	9.4	1.90865e-10	0.00527374	0.993528	0.0011979
3.89045e-10	5.88844e-29	1.66492e-21	3.20962e-19	3.96e-22	1.82291e-10	0.00515417	0.99362	0.00122592	9.41	1.82291e-10	0.00515417	0.99362	0.00122592
3.80189e-10	5.49541e-29	1.58998e-21	3.13656e-19	3.96e-22	1.74102e-10	0.0050373	0.993708	0.00125458	9.42	1.74102e-10	0.0050373	0.993708	0.00125458
3.71535e-10	5.12861e-29	1.51842e-21	3.06517e-19	3.96e-22	1.66281e-10	0.00492305	0.993793	0.00128392	9.43	1.66281e-10	0.00492305	0.993793	0.00128392
3.63078e-10	4.7863e-29	1.45008e-21	2.99539e-19	3.96e-22	1.5881e-10	0.00481139	0.993875	0.00131393	9.44	1.5881e-10	0.00481139	0.993875	0.00131393
3.54813e-10	4.46684e-29	1.38482e-21	2.92721e-19	3.96e-22	1.51674e-10	0.00470224	0.993953	0.00134464	9.45	1.51674e-10	0.00470224	0.993953	0.00134464
3.46737e-10	4.16869e-29	1.32249e-21	2.86058e-19	3.96e-22	1.44859e-10	0.00459555	0.994028	0.00137607	9.46	1.44859e-10	0.00459555	0.994028	0.00137607
3.38844e-10	3.89045e-29	1.26297e-21	2.79546e-19	3.96e-22	1.38349e-10	0.00449127	0.994101	0.00140822	9.47	1.38349e-10	0.00449127	0.994101	0.00140822
3.31131e-10	3.63078e-29	1.20613e-21	2.73183e-19	3.96e-22	1.32132e-10	0.00438934	0.99417	0.00144113	9.48	1.32132e-10	0.00438934	0.99417	0.00144113
3.23594e-10	3.38844e-29	1.15184e-21	2.66965e-19	3.96e-22	1.26193e-10	0.00428971	0.994235	0.00147479	9.49	1.26193e-10	0.00428971	0.994235	0.00147479
3.16228e-10	3.16228e-29	1.1e-21	2.60888e-19	3.96e-22	1.20521e-10	0.00419233	0.994298	0.00150924	9.5	1.20521e-10	0.00419233	0.994298	0.00150924
3.0903e-10	2.95121e-29	1.05049e-21	2.54949e-19	3.96e-22	1.15104e-10	0.00409715	0.994358	0.00154449	9.51	1.15104e-10	0.00409715	0.994358	0.00154449
3.01995e-10	2.75423e-29	1.00321e-21	2.49146e-19	3.96e-22	1.09929e-10	0.00400412	0.994415	0.00158055	9.52	1.09929e-10	0.00400412	0.994415	0.00158055
2.95121e-10	2.5704e-29	9.5806e-22	2.43475e-19	3.96e-22	1.04987e-10	0.00391318	0.994469	0.00161746	9.53	1.04987e-10	0.00391318	0.994469	0.00161746
2.88403e-10	2.39883e-29	9.1494e-22	2.37933e-19	3.96e-22	1.00267e-10	0.0038243	0.99452	0.00165522	9.54	1.00267e-10	0.0038243	0.99452	0.00165522
2.81838e-10	2.23872e-29	8.73761e-22	2.32517e-19	3.96e-22	9.57593e-11	0.00373743	0.994569	0.00169385	9.55	9.57593e-11	0.00373743	0.994569	0.00169385
2.75423e-10	2.0893e-29	8.34435e-22	2.27224e-19	3.96e-22	9.14536e-11	0.00365253	0.994614	0.00173339	9.56	9.14536e-11	0.00365253	0.994614	0.00173339
2.69153e-10	1.94984e-29	7.9688e-22	2.22052e-19	3.96e-22	8.73412e-11	0.00356954	0.994657	0.00177384	9.57	8.73412e-11	0.00356954	0.994657	0.00177384
2.63027e-10	1.8197e-29	7.61014e-22	2.16997e-19	3.96e-22	8.34135e-11	0.00348842	0.994696	0.00181523	9.58	8.34135e-11	0.00348842	0.994696	0.00181523
2.5704e-10	1.69824e-29	7.26763e-22	2.12058e-19	3.96e-22	7.96623e-11	0.00340914	0.994733	0.00185758	9.59	7.96623e-11	0.00340914	0.994733	0.00185758
2.51189e-10	1.58489e-29	6.94053e-22	2.07231e-19	3.96e-22	7.60795e-11	0.00333166	0.994767	0.00190092	9.6	7.60795e-11	0.00333166	0.994767	0.00190092
2.45471e-10	1.47911e-29	6.62816e-22	2.02513e-19	3.96e-22	7.26576e-11	0.00325592	0.994799	0.00194525	9.61	7.26576e-11	0.00325592	0.994799	0.00194525
2.39883e-10	1.38038e-29	6.32984e-22	1.97904e-19	3.96e-22	6.93895e-11	0.0031819	0.994827	0.00199062	9.62	6.93895e-11	0.0031819	0.994827	0.00199062
2.34423e-10	1.28825e-29	6.04495e-22	1.93399e-19	3.96e-22	6.62682e-11	0.00310955	0.994853	0.00203704	9.63	6.62682e-11	0.00310955	0.994853	0.00203704
2.29087e-10	1.20226e-29	5.77288e-22	1.88997e-19	3.96e-22	6.32871e-11	0.00303884	0.994877	0.00208454	9.64	6.32871e-11	0.00303884	0.994877	0.00208454
2.23872e-10	1.12202e-29	5.51306e-22	1.84694e-19	3.96e-22	6.044e-11	0.00296973	0.994897	0.00213314	9.65	6.044e-11	0.00296973	0.994897	0.00213314
2.18776e-10	1.04713e-29	5.26493e-22	1.8049e-19	3.96e-22	5.77208e-11	0.00290218	0.994915	0.00218287	9.66	5.77208e-11	0.00290218	0.994915	0.00218287
2.13796e-10	9.77237e-30	5.02797e-22	1.76382e-19	3.96e-22	5.51237e-11	0.00283616	0.99493	0.00223375	9.67	5.51237e-11	0.00283616	0.99493	0.00223375
2.0893e-10	9.12011e-30	4.80167e-22	1.72367e-19	3.96e-22	5.26434e-11	0.00277164	0.994943	0.00228581	9.68	5.26434e-11	0.00277164	0.994943	0.00228581
2.04174e-10	8.51138e-30	4.58556e-22	1.68443e-19	3.96e-22	5.02746e-11	0.00270858	0.994952	0.00233907	9.69	5.02746e-11	0.00270858	0.994952	0.00233907
1.99526e-10	7.94328e-30	4.37918e-22	1.64609e-19	3.96e-22	4.80122e-11	0.00264694	0.994959	0.00239357	9.7	4.80122e-11	0.00264694	0.994959	0.00239357
1.94984e-10	7.4131e-30	4.18208e-22	1.60862e-19	3.96e-22	4.58515e-11	0.0025867	0.994964	0.00244934	9.71	4.58515e-11	0.0025867	0.994964	0.00244934
1.90546e-10	6.91831e-30	3.99386e-22	1.57201e-19	3.96e-22	4.37879e-11	0.00252782	0.994966	0.00250639	9.72	4.37879e-11	0.00252782	0.994966	0.00250639
1.86209e-10	6.45654e-30	3.81411e-22	1.53622e-19	3.96e-22	4.18171e-11	0.00247028	0.994965	0.00256477	9.73	4.18171e-11	0.00247028	0.994965	0.00256477
1.8197e-10	6.0256e-30	3.64244e-22	1.50125e-19	3.96e-22	3.99349e-11	0.00241404	0.994961	0.00262451	9.74	3.99349e-11	0.00241404	0.994961	0.00262451
1.77828e-10	5.62341e-30	3.47851e-22	1.46708e-19	3.96e-22	3.81373e-11	0.00235908	0.994955	0.00268562	9.75	3.81373e-11	0.00235908	0.994955	0.00268562
1.7378e-10	5.24807e-30	3.32195e-22	1.43369e-19	3.96e-22	3.64205e-11	0.00230536	0.994946	0.00274815	9.76	3.64205e-11	0.00230536	0.994946	0.00274815
1.69824e-10	4.89779e-30	3.17243e-22	1.40105e-19	3.96e-22	3.47809e-11	0.00225286	0.994935	0.00281213	9.77	3.47809e-11	0.00225286	0.994935	0.00281213
1.65959e-10	4.57088e-30	3.02965e-22	1.36916e-19	3.96e-22	3.3215e-11	0.00220154	0.994921	0.0028776	9.78	3.3215e-11	0.00220154	0.994921	0.0028776
1.62181e-10	4.2658e-30	2.89329e-22	1.33799e-19	3.96e-22	3.17196e-11	0.00215139	0.994904	0.00294457	9.79	3.17196e-11	0.00215139	0.994904	0.00294457
1.58489e-10	3.98107e-30	2.76308e-22	1.30754e-19	3.96e-22	3.02914e-11	0.00210238	0.994885	0.0030131	9.8	3.02914e-11	0.00210238	0.994885	0.0030131
1.54882e-10	3.71535e-30	2.63872e-22	1.27777e-19	3.96e-22	2.89274e-11	0.00205448	0.994862	0.00308322	9.81	2.89274e-11	0.00205448	0.994862	0.00308322
1.51356e-10	3.46737e-30	2.51995e-22	1.24869e-19	3.96e-22	2.76247e-11	0.00200766	0.994837	0.00315496	9.82	2.76247e-11	0.00200766	0.994837	0.00315496
1.47911e-10	3.23594e-30	2.40654e-22	1.22026e-19	3.96e-22	2.63807e-11	0.00196191	0.99481	0.00322835	9.83	2.63807e-11	0.00196191	0.99481	0.00322835
1.44544e-10	3.01995e-30	2.29823e-22	1.19249e-19	3.96e-22	2.51926e-11	0.00191719	0.994779	0.00330345	9.84	2.51926e-11	0.00191719	0.994779	0.00330345
1.41254e-10	2.81838e-30	2.19479e-22	1.16534e-19	3.96e-22	2.40579e-11	0.00187349	0.994746	0.00338029	9.85	2.40579e-11	0.00187349	0.994746	0.00338029
1.38038e-10	2.63027e-30	2.09601e-22	1.13882e-19	3.96e-22	2.29743e-11	0.00183078	0.99471	0.0034589	9.86	2.29743e-11	0.00183078	0.99471	0.0034589
1.34896e-10	2.45471e-30	2.00167e-22	1.11289e-19	3.96e-22	2.19395e-11	0.00178903	0.994672	0.00353933	9.87	2.19395e-11	0.00178903	0.994672	0.00353933
1.31826e-10	2.29087e-30	1.91158e-22	1.08756e-19	3.96e-22	2.09511e-11	0.00174824	0.99463	0.00362162	9.88	2.09511e-11	0.00174824	0.99463	0.00362162
1.28825e-10	2.13796e-30	1.82555e-22	1.06281e-19	3.96e-22	2.00073e-11	0.00170837	0.994586	0.00370581	9.89	2.00073e-11	0.00170837	0.994586	0.00370581
1.25893e-10	1.99526e-30	1.74338e-22	1.03861e-19	3.96e-22	1.91059e-11	0.0016694	0.994539	0.00379195	9.9	1.91059e-11	0.0016694	0.994539	0.00379195
1.23027e-10	1.86209e-30	1.66492e-22	1.01497e-19	3.96e-22	1.82451e-11	0.00163132	0.994489	0.00388008	9.91	1.82451e-11	0.00163132	0.994489	0.00388008
1.20226e-10	1.7378e-30	1.58998e-22	9.91868e-20	3.96e-22	1.7423e-11	0.0015941	0.994436	0.00397025	9.92	1.7423e-11	0.0015941	0.994436	0.00397025
1.1749e-10	1.62181e-30	1.51842e-22	9.6929e-20	3.96e-22	1.66379e-11	0.00155773	0.99438	0.0040625	9.93	1.66379e-11	0.00155773	0.99438	0.0040625
1.14815e-10	1.51356e-30	1.45008e-22	9.47227e-20	3.96e-22	1.58881e-11	0.00152218	0.994321	0.00415688	9.94	1.58881e-11	0.00152218	0.994321	0.00415688
1.12202e-10	1.41254e-30	1.38482e-22	9.25665e-20	3.96e-22	1.51721e-11	0.00148744	0.994259	0.00425344	9.95	1.51721e-11	0.00148744	0.994259	0.00425344
1.09648e-10	1.31826e-30	1.32249e-22	9.04595e-20	3.96e-22	1.44883e-11	0.00145348	0.994194	0.00435224	9.96	1.44883e-11	0.00145348	0.994194	0.00435224
1.07152e-10	1.23027e-30	1.26297e-22	8.84003e-20	3.96e-22	1.38353e-11	0.0014203	0.994126	0.00445331	9.97	1.38353e-11	0.0014203	0.994126	0.00445331
1.04713e-10	1.14815e-30	1.20613e-22	8.63881e-20	3.96e-22	1.32116e-11	0.00138787	0.994055	0.00455671	9.98	1.32116e-11	0.00138787	0.994055	0.00455671
1.02329e-10	1.07152e-30	1.15184e-22	8.44217e-20	3.96e-22	1.26161e-11	0.00135618	0.993981	0.00466251	9.99	1.26161e-11	0.00135618	0.993981	0.00466251
1e-10	1e-30	1.1e-22	8.25e-20	3.96e-22	1.20473e-11	0.00132521	0.993904	0.00477074	10	1.20473e-11	0.00132521	0.993904	0.00477074
9.77237e-11	9.33254e-31	1.05049e-22	8.06221e-20	3.96e-22	1.15042e-11	0.00129494	0.993824	0.00488147	10.01	1.15042e-11	0.00129494	0.993824	0.00488147
9.54993e-11	8.70964e-31	1.00321e-22	7.87869e-20	3.96e-22	1.09855e-11	0.00126535	0.99374	0.00499475	10.02	1.09855e-11	0.00126535	0.99374	0.00499475
9.33254e-11	8.12831e-31	9.5806e-23	7.69935e-20	3.96e-22	1.04901e-11	0.00123644	0.993653	0.00511065	10.03	1.04901e-11	0.00123644	0.993653	0.00511065
9.12011e-11	7.58578e-31	9.1494e-23	7.52409e-20	3.96e-22	1.00171e-11	0.00120819	0.993563	0.00522921	10.04	1.00171e-11	0.00120819	0.993563	0.00522921
8.91251e-11	7.07946e-31	8.73761e-23	7.35282e-20	3.96e-22	9.56534e-12	0.00118057	0.993469	0.00535051	10.05	9.56534e-12	0.00118057	0.993469	0.00535051
8.70964e-11	6.60693e-31	8.34435e-23	7.18545e-20	3.96e-22	9.13393e-12	0.00115359	0.993372	0.00547461	10.06	9.13393e-12	0.00115359	0.993372	0.00547461
8.51138e-11	6.16595e-31	7.9688e-23	7.02189e-20	3.96e-22	8.72196e-12	0.00112721	0.993271	0.00560156	10.07	8.72196e-12	0.00112721	0.993271	0.00560156
8.31764e-11	5.7544e-31	7.61014e-23	6.86205e-20	3.96e-22	8.32853e-12	0.00110144	0.993167	0.00573144	10.08	8.32853e-12	0.00110144	0.993167	0.00573144
8.12831e-11	5.37032e-31	7.26763e-23	6.70585e-20	3.96e-22	7.95282e-12	0.00107625	0.993059	0.0058643	10.09	7.95282e-12	0.00107625	0.993059	0.0058643
7.94328e-11	5.01187e-31	6.94053e-23	6.55321e-20	3.96e-22	7.59404e-12	0.00105164	0.992948	0.00600023	10.1	7.59404e-12	0.00105164	0.992948	0.00600023
7.76247e-11	4.67735e-31	6.62816e-23	6.40404e-20	3.96e-22	7.25141e-12	0.00102758	0.992833	0.00613928	10.11	7.25141e-12	0.00102758	0.992833	0.00613928
7.58578e-11	4.36516e-31	6.32984e-23	6.25826e-20	3.96e-22	6.92421e-12	0.00100407	0.992714	0.00628153	10.12	6.92421e-12	0.00100407	0.992714	0.00628153
7.4131e-11	4.0738e-31	6.04495e-23	6.11581e-20	3.96e-22	6.61176e-12	0.000981091	0.992592	0.00642705	10.13	6.61176e-12	0.000981091	0.992592	0.00642705
7.24436e-11	3.80189e-31	5.77288e-23	5.9766e-20	3.96e-22	6.31337e-12	0.000958637	0.992465	0.00657592	10.14	6.31337e-12	0.000958637	0.992465	0.00657592
7.07946e-11	3.54813e-31	5.51306e-23	5.84055e-20	3.96e-22	6.02843e-12	0.000936693	0.992335	0.00672821	10.15	6.02843e-12	0.000936693	0.992335	0.00672821
6.91831e-11	3.31131e-31	5.26493e-23	5.70761e-20	3.96e-22	5.75633e-12	0.000915247	0.992201	0.006884	10.16	5.75633e-12	0.000915247	0.992201	0.006884
6.76083e-11	3.0903e-31	5.02797e-23	5.57768e-20	3.96e-22	5.49648e-12	0.000894289	0.992062	0.00704337	10.17	5.49648e-12	0.000894289	0.992062	0.00704337
6.60693e-11	2.88403e-31	4.80167e-23	5.45072e-20	3.96e-22	5.24835e-12	0.000873807	0.99192	0.00720639	10.18	5.24835e-12	0.000873807	0.99192	0.00720639
6.45654e-11	2.69153e-31	4.58556e-23	5.32665e-20	3.96e-22	5.01139e-12	0.00085379	0.991773	0.00737316	10.19	5.01139e-12	0.00085379	0.991773	0.00737316
6.30957e-11	2.51189e-31	4.37918e-23	5.2054e-20	3.96e-22	4.78511e-12	0.000834228	0.991622	0.00754375	10.2	4.78511e-12	0.000834228	0.991622	0.00754375
6.16595e-11	2.34423e-31	4.18208e-23	5.08691e-20	3.96e-22	4.56903e-12	0.000815111	0.991467	0.00771826	10.21	4.56903e-12	0.000815111	0.991467	0.00771826
6.0256e-11	2.18776e-31	3.99386e-23	4.97112e-20	3.96e-22	4.36269e-12	0.000796429	0.991307	0.00789677	10.22	4.36269e-12	0.000796429	0.991307	0.00789677
5.88844e-11	2.04174e-31	3.81411e-23	4.85796e-20	3.96e-22	4.16564e-12	0.000778171	0.991142	0.00807937	10.23	4.16564e-12	0.000778171	0.991142	0.00807937
5.7544e-11	1.90546e-31	3.64244e-23	4.74738e-20	3.96e-22	3.97748e-12	0.000760328	0.990974	0.00826615	10.24	3.97748e-12	0.000760328	0.990974	0.00826615
5.62341e-11	1.77828e-31	3.47851e-23	4.63932e-20	3.96e-22	3.7978e-12	0.00074289	0.9908	0.00845721	10.25	3.7978e-12	0.00074289	0.9908	0.00845721
5.49541e-11	1.65959e-31	3.32195e-23	4.53371e-20	3.96e-22	3.62622e-12	0.000725849	0.990622	0.00865265	10.26	3.62622e-12	0.000725849	0.990622	0.00865265
5.37032e-11	1.54882e-31	3.17243e-23	4.43051e-20	3.96e-22	3.46237e-12	0.000709196	0.990438	0.00885256	10.27	3.46237e-12	0.000709196	0.990438	0.00885256
5.24807e-11	1.44544e-31	3.02965e-23	4.32966e-20	3.96e-22	3.30591e-12	0.000692921	0.99025	0.00905704	10.28	3.30591e-12	0.000692921	0.99025	0.00905704
5.12861e-11	1.34896e-31	2.89329e-23	4.23111e-20	3.96e-22	3.1565e-12	0.000677016	0.990057	0.00926619	10.29	3.1565e-12	0.000677016	0.990057	0.00926619
5.01187e-11	1.25893e-31	2.76308e-23	4.13479e-20	3.96e-22	3.01383e-12	0.000661473	0.989858	0.00948013	10.3	3.01383e-12	0.000661473	0.989858	0.00948013
4.89779e-11	1.1749e-31	2.63872e-23	4.04068e-20	3.96e-22	2.8776e-12	0.000646283	0.989655	0.00969896	10.31	2.8776e-12	0.000646283	0.989655	0.00969896
4.7863e-11	1.09648e-31	2.51995e-23	3.9487e-20	3.96e-22	2.7475e-12	0.000631438	0.989446	0.00992278	10.32	2.7475e-12	0.000631438	0.989446	0.00992278
4.67735e-11	1.02329e-31	2.40654e-23	3.85881e-20	3.96e-22	2.62328e-12	0.000616931	0.989231	0.0101517	10.33	2.62328e-12	0.000616931	0.989231	0.0101517
4.57088e-11	9.54993e-32	2.29823e-23	3.77098e-20	3.96e-22	2.50465e-12	0.000602754	0.989011	0.0103859	10.34	2.50465e-12	0.000602754	0.989011	0.0103859
4.46684e-11	8.91251e-32	2.19479e-23	3.68514e-20	3.96e-22	2.39138e-12	0.000588899	0.988786	0.0106254	10.35	2.39138e-12	0.000588899	0.988786	0.0106254
4.36516e-11	8.31764e-32	2.09601e-23	3.60126e-20	3.96e-22	2.28321e-12	0.000575359	0.988554	0.0108703	10.36	2.28321e-12	0.000575359	0.988554	0.0108703
4.2658e-11	7.76247e-32	2.00167e-23	3.51928e-20	3.96e-22	2.17993e-12	0.000562128	0.988317	0.0111208	10.37	2.17993e-12	0.000562128	0.988317	0.0111208
4.16869e-11	7.24436e-32	1.91158e-23	3.43917e-20	3.96e-22	2.0813e-12	0.000549197	0.988074	0.0113771	10.38	2.0813e-12	0.000549197	0.988074	0.0113771
4.0738e-11	6.76083e-32	1.82555e-23	3.36089e-20	3.96e-22	1.98713e-12	0.00053656	0.987824	0.0116391	10.39	1.98713e-12	0.00053656	0.987824	0.0116391
3.98107e-11	6.30957e-32	1.74338e-23	3.28438e-20	3.96e-22	1.8972e-12	0.000524211	0.987569	0.0119072	10.4	1.8972e-12	0.000524211	0.987569	0.0119072
3.89045e-11	5.88844e-32	1.66492e-23	3.20962e-20	3.96e-22	1.81133e-12	0.000512142	0.987307	0.0121813	10.41	1.81133e-12	0.000512142	0.987307	0.0121813
3.80189e-11	5.49541e-32	1.58998e-23	3.13656e-20	3.96e-22	1.72934e-12	0.000500349	0.987038	0.0124616	10.42	1.72934e-12	0.000500349	0.987038	0.0124616
3.71535e-11	5.12861e-32	1.51842e-23	3.06517e-20	3.96e-22	1.65104e-12	0.000488823	0.986763	0.0127484	10.43	1.65104e-12	0.000488823	0.986763	0.0127484
3.63078e-11	4.7863e-32	1.45008e-23	2.99539e-20	3.96e-22	1.57628e-12	0.000477559	0.986481	0.0130416	10.44	1.57628e-12	0.000477559	0.986481	0.0130416
3.54813e-11	4.46684e-32	1.38482e-23	2.92721e-20	3.96e-22	1.5049e-12	0.000466552	0.986192	0.0133414	10.45	1.5049e-12	0.000466552	0.986192	0.0133414
3.46737e-11	4.16869e-32	1.32249e-23	2.86058e-20	3.96e-22	1.43674e-12	0.000455795	0.985896	0.0136481	10.46	1.43674e-12	0.000455795	0.985896	0.0136481
3.38844e-11	3.89045e-32	1.26297e-23	2.79546e-20	3.96e-22	1.37165e-12	0.000445283	0.985593	0.0139617	10.47	1.37165e-12	0.000445283	0.985593	0.0139617
3.31131e-11	3.63078e-32	1.20613e-23	2.73183e-20	3.96e-22	1.3095e-12	0.00043501	0.985283	0.0142824	10.48	1.3095e-12	0.00043501	0.985283	0.0142824
3.23594e-11	3.38844e-32	1.15184e-23	2.66965e-20	3.96e-22	1.25016e-12	0.000424971	0.984965	0.0146104	10.49	1.25016e-12	0.000424971	0.984965	0.0146104
3.16228e-11	3.16228e-32	1.1e-23	2.60888e-20	3.96e-22	1.1935e-12	0.00041516	0.984639	0.0149458	10.5	1.1935e-12	0.00041516	0.984639	0.0149458
3.0903e-11	2.95121e-32	1.05049e-23	2.54949e-20	3.96e-22	1.1394e-12	0.000405573	0.984306	0.0152887	10.51	1.1394e-12	0.000405573	0.984306	0.0152887
3.01995e-11	2.75423e-32	1.00321e-23	2.49146e-20	3.96e-22	1.08774e-12	0.000396203	0.983964	0.0156394	10.52	1.08774e-12	0.000396203	0.983964	0.0156394
2.95121e-11	2.5704e-32	9.5806e-24	2.43475e-20	3.96e-22	1.03842e-12	0.000387047	0.983615	0.015998	10.53	1.03842e-12	0.000387047	0.983615	0.015998
2.88403e-11	2.39883e-32	9.1494e-24	2.37933e-20	3.96e-22	9.91318e-13	0.000378099	0.983257	0.0163647	10.54	9.91318e-13	0.000378099	0.983257	0.0163647
2.81838e-11	2.23872e-32	8.73761e-24	2.32517e-20	3.96e-22	9.46349e-13	0.000369355	0.982891	0.0167397	10.55	9.46349e-13	0.000369355	0.982891	0.0167397
2.75423e-11	2.0893e-32	8.34435e-24	2.27224e-20	3.96e-22	9.03412e-13	0.00036081	0.982516	0.017123	10.56	9.03412e-13	0.00036081	0.982516	0.017123
2.69153e-11	1.94984e-32	7.9688e-24	2.22052e-20	3.96e-22	8.62415e-13	0.000352459	0.982132	0.017515	10.57	8.62415e-13	0.000352459	0.982132	0.017515
2.63027e-11	1.8197e-32	7.61014e-24	2.16997e-20	3.96e-22	8.2327e-13	0.000344299	0.98174	0.0179159	10.58	8.2327e-13	0.000344299	0.98174	0.0179159
2.5704e-11	1.69824e-32	7.26763e-24	2.12058e-20	3.96e-22	7.85895e-13	0.000336324	0.981338	0.0183257	10.59	7.85895e-13	0.000336324	0.981338	0.0183257
2.51189e-11	1.58489e-32	6.94053e-24	2.07231e-20	3.96e-22	7.5021e-13	0.00032853	0.980927	0.0187447	10.6	7.5021e-13	0.00032853	0.980927	0.0187447
2.45471e-11	1.47911e-32	6.62816e-24	2.02513e-20	3.96e-22	7.16137e-13	0.000320914	0.980506	0.0191731	10.61	7.16137e-13	0.000320914	0.980506	0.0191731
2.39883e-11	1.38038e-32	6.32984e-24	1.97904e-20	3.96e-22	6.83606e-13	0.000313472	0.980075	0.019611	10.62	6.83606e-13	0.000313472	0.980075	0.019611
2.34423e-11	1.28825e-32	6.04495e-24	1.93399e-20	3.96e-22	6.52545e-13	0.000306198	0.979635	0.0200588	10.63	6.52545e-13	0.000306198	0.979635	0.0200588
2.29087e-11	1.20226e-32	5.77288e-24	1.88997e-20	3.96e-22	6.22889e-13	0.000299091	0.979184	0.0205166	10.64	6.22889e-13	0.000299091	0.979184	0.0205166
2.23872e-11	1.12202e-32	5.51306e-24	1.84694e-20	3.96e-22	5.94574e-13	0.000292145	0.978723	0.0209846	10.65	5.94574e-13	0.000292145	0.978723	0.0209846
2.18776e-11	1.04713e-32	5.26493e-24	1.8049e-20	3.96e-22	5.6754e-13	0.000285358	0.978252	0.0214631	10.66	5.6754e-13	0.000285358	0.978252	0.0214631
2.13796e-11	9.77237e-33	5.02797e-24	1.76382e-20	3.96e-22	5.41729e-13	0.000278724	0.977769	0.0219522	10.67	5.41729e-13	0.000278724	0.977769	0.0219522
2.0893e-11	9.12011e-33	4.80167e-24	1.72367e-20	3.96e-22	5.17086e-13	0.000272242	0.977276	0.0224522	10.68	5.17086e-13	0.000272242	0.977276	0.0224522
2.04174e-11	8.51138e-33	4.58556e-24	1.68443e-20	3.96e-22	4.93559e-13	0.000265908	0.976771	0.0229633	10.69	4.93559e-13	0.000265908	0.976771	0.0229633
1.99526e-11	7.94328e-33	4.37918e-24	1.64609e-20	3.96e-22	4.71096e-13	0.000259718	0.976255	0.0234857	10.7	4.71096e-13	0.000259718	0.976255	0.0234857
1.94984e-11	7.4131e-33	4.18208e-24	1.60862e-20	3.96e-22	4.4965e-13	0.000253669	0.975727	0.0240198	10.71	4.4965e-13	0.000253669	0.975727	0.0240198
1.90546e-11	6.91831e-33	3.99386e-24	1.57201e-20	3.96e-22	4.29174e-13	0.000247757	0.975187	0.0245657	10.72	4.29174e-13	0.000247757	0.975187	0.0245657
1.86209e-11	6.45654e-33	3.81411e-24	1.53622e-20	3.96e-22	4.09626e-13	0.000241981	0.974634	0.0251237	10.73	4.09626e-13	0.000241981	0.974634	0.0251237
1.8197e-11	6.0256e-33	3.64244e-24	1.50125e-20	3.96e-22	3.90963e-13	0.000236335	0.97407	0.025694	10.74	3.90963e-13	0.000236335	0.97407	0.025694
1.77828e-11	5.62341e-33	3.47851e-24	1.46708e-20	3.96e-22	3.73146e-13	0.000230819	0.973492	0.0262769	10.75	3.73146e-13	0.000230819	0.973492	0.0262769
1.7378e-11	5.24807e-33	3.32195e-24	1.43369e-20	3.96e-22	3.56135e-13	0.000225428	0.972902	0.0268726	10.76	3.56135e-13	0.000225428	0.972902	0.0268726
1.69824e-11	4.89779e-33	3.17243e-24	1.40105e-20	3.96e-22	3.39896e-13	0.00022016	0.972298	0.0274815	10.77	3.39896e-13	0.00022016	0.972298	0.0274815
1.65959e-11	4.57088e-33	3.02965e-24	1.36916e-20	3.96e-22	3.24392e-13	0.000215012	0.971681	0.0281038	10.78	3.24392e-13	0.000215012	0.971681	0.0281038
1.62181e-11	4.2658e-33	2.89329e-24	1.33799e-20	3.96e-22	3.09591e-13	0.000209981	0.97105	0.0287397	10.79	3.09591e-13	0.000209981	0.97105	0.0287397
1.58489e-11	3.98107e-33	2.76308e-24	1.30754e-20	3.96e-22	2.9546e-13	0.000205065	0.970405	0.0293896	10.8	2.9546e-13	0.000205065	0.970405	0.0293896
1.54882e-11	3.71535e-33	2.63872e-24	1.27777e-20	3.96e-22	2.81971e-13	0.000200261	0.969746	0.0300538	10.81	2.81971e-13	0.000200261	0.969746	0.0300538
1.51356e-11	3.46737e-33	2.51995e-24	1.24869e-20	3.96e-22	2.69093e-13	0.000195567	0.969072	0.0307325	10.82	2.69093e-13	0.000195567	0.969072	0.0307325
1.47911e-11	3.23594e-33	2.40654e-24	1.22026e-20	3.96e-22	2.56799e-13	0.000190979	0.968383	0.031426	10.83	2.56799e-13	0.000190979	0.968383	0.031426
1.44544e-11	3.01995e-33	2.29823e-24	1.19249e-20	3.96e-22	2.45063e-13	0.000186496	0.967679	0.0321346	10.84	2.45063e-13	0.000186496	0.967679	0.0321346
1.41254e-11	2.81838e-33	2.19479e-24	1.16534e-20	3.96e-22	2.33859e-13	0.000182116	0.966959	0.0328586	10.85	2.33859e-13	0.000182116	0.966959	0.0328586
1.38038e-11	2.63027e-33	2.09601e-24	1.13882e-20	3.96e-22	2.23164e-13	0.000177835	0.966224	0.0335984	10.86	2.23164e-13	0.000177835	0.966224	0.0335984
1.34896e-11	2.45471e-33	2.00167e-24	1.11289e-20	3.96e-22	2.12954e-13	0.000173651	0.965472	0.0343543	10.87	2.12954e-13	0.000173651	0.965472	0.0343543
1.31826e-11	2.29087e-33	1.91158e-24	1.08756e-20	3.96e-22	2.03208e-13	0.000169564	0.964704	0.0351265	10.88	2.03208e-13	0.000169564	0.964704	0.0351265
1.28825e-11	2.13796e-33	1.82555e-24	1.06281e-20	3.96e-22	1.93904e-13	0.000165569	0.963919	0.0359155	10.89	1.93904e-13	0.000165569	0.963919	0.0359155
1.25893e-11	1.99526e-33	1.74338e-24	1.03861e-20	3.96e-22	1.85023e-13	0.000161666	0.963117	0.0367215	10.9	1.85023e-13	0.000161666	0.963117	0.0367215
1.23027e-11	1.86209e-33	1.66492e-24	1.01497e-20	3.96e-22	1.76545e-13	0.000157851	0.962297	0.0375449	10.91	1.76545e-13	0.000157851	0.962297	0.0375449
1.20226e-11	1.7378e-33	1.58998e-24	9.91868e-21	3.96e-22	1.68452e-13	0.000154124	0.96146	0.038386	10.92	1.68452e-13	0.000154124	0.96146	0.038386
1.1749e-11	1.62181e-33	1.51842e-24	9.6929e-21	3.96e-22	1.60728e-13	0.000150482	0.960604	0.0392451	10.93	1.60728e-13	0.000150482	0.960604	0.0392451
1.14815e-11	1.51356e-33	1.45008e-24	9.47227e-21	3.96e-22	1.53354e-13	0.000146922	0.95973	0.0401227	10.94	1.53354e-13	0.000146922	0.95973	0.0401227
1.12202e-11	1.41254e-33	1.38482e-24	9.25665e-21	3.96e-22	1.46316e-13	0.000143444	0.958837	0.0410191	10.95	1.46316e-13	0.000143444	0.958837	0.0410191
1.09648e-11	1.31826e-33	1.32249e-24	9.04595e-21	3.96e-22	1.39598e-13	0.000140046	0.957925	0.0419346	10.96	1.39598e-13	0.000140046	0.957925	0.0419346
1.07152e-11	1.23027e-33	1.26297e-24	8.84003e-21	3.96e-22	1.33185e-13	0.000136725	0.956994	0.0428697	10.97	1.33185e-13	0.000136725	0.956994	0.0428697
1.04713e-11	1.14815e-33	1.20613e-24	8.63881e-21	3.96e-22	1.27064e-13	0.00013348	0.956042	0.0438246	10.98	1.27064e-13	0.00013348	0.956042	0.0438246
1.02329e-11	1.07152e-33	1.15184e-24	8.44217e-21	3.96e-22	1.21222e-13	0.000130309	0.95507	0.0447998	10.99	1.21222e-13	0.000130309	0.95507	0.0447998
1e-11	1e-33	1.1e-24	8.25e-21	3.96e-22	1.15646e-13	0.00012721	0.954077	0.0457957	11	1.15646e-13	0.00012721	0.954077	0.0457957
9.77237e-12	9.33254e-34	1.05049e-24	8.06221e-21	3.96e-22	1.10323e-13	0.000124183	0.953063	0.0468126	11.01	1.10323e-13	0.000124183	0.953063	0.0468126
9.54993e-12	8.70964e-34	1.00321e-24	7.87869e-21	3.96e-22	1.05244e-13	0.000121224	0.952028	0.047851	11.02	1.05244e-13	0.000121224	0.952028	0.047851
9.33254e-12	8.12831e-34	9.5806e-25	7.69935e-21	3.96e-22	1.00395e-13	0.000118333	0.95097	0.0489112	11.03	1.00395e-13	0.000118333	0.95097	0.0489112
9.12011e-12	7.58578e-34	9.1494e-25	7.52409e-21	3.96e-22	9.57679e-14	0.000115508	0.949891	0.0499937	11.04	9.57679e-14	0.000115508	0.949891	0.0499937
8.91251e-12	7.07946e-34	8.73761e-25	7.35282e-21	3.96e-22	9.13515e-14	0.000112748	0.948788	0.0510988	11.05	9.13515e-14	0.000112748	0.948788	0.0510988
8.70964e-12	6.60693e-34	8.34435e-25	7.18545e-21	3.96e-22	8.71365e-14	0.000110051	0.947663	0.052227	11.06	8.71365e-14	0.000110051	0.947663	0.052227
8.51138e-12	6.16595e-34	7.9688e-25	7.02189e-21	3.96e-22	8.31138e-14	0.000107415	0.946514	0.0533787	11.07	8.31138e-14	0.000107415	0.946514	0.0533787
8.31764e-12	5.7544e-34	7.61014e-25	6.86205e-21	3.96e-22	7.92747e-14	0.00010484	0.945341	0.0545544	11.08	7.92747e-14	0.00010484	0.945341	0.0545544
8.12831e-12	5.37032e-34	7.26763e-25	6.70585e-21	3.96e-22	7.56108e-14	0.000102324	0.944143	0.0557544	11.09	7.56108e-14	0.000102324	0.944143	0.0557544
7.94328e-12	5.01187e-34	6.94053e-25	6.55321e-21	3.96e-22	7.21143e-14	9.98652e-05	0.942921	0.0569792	11.1	7.21143e-14	9.98652e-05	0.942921	0.0569792
7.76247e-12	4.67735e-34	6.62816e-25	6.40404e-21	3.96e-22	6.87775e-14	9.74628e-05	0.941673	0.0582293	11.11	6.87775e-14	9.74628e-05	0.941673	0.0582293
7.58578e-12	4.36516e-34	6.32984e-25	6.25826e-21	3.96e-22	6.55932e-14	9.51155e-05	0.9404	0.059505	11.12	6.55932e-14	9.51155e-05	0.9404	0.059505
7.4131e-12	4.0738e-34	6.04495e-25	6.11581e-21	3.96e-22	6.25544e-14	9.28219e-05	0.9391	0.0608069	11.13	6.25544e-14	9.28219e-05	0.9391	0.0608069
7.24436e-12	3.80189e-34	5.77288e-25	5.9766e-21	3.96e-22	5.96546e-14	9.0581e-05	0.937774	0.0621354	11.14	5.96546e-14	9.0581e-05	0.937774	0.0621354
7.07946e-12	3.54813e-34	5.51306e-25	5.84055e-21	3.96e-22	5.68875e-14	8.83913e-05	0.936421	0.063491	11.15	5.68875e-14	8.83913e-05	0.936421	0.063491
6.91831e-12	3.31131e-34	5.26493e-25	5.70761e-21	3.96e-22	5.4247e-14	8.62519e-05	0.93504	0.0648741	11.16	5.4247e-14	8.62519e-05	0.93504	0.0648741
6.76083e-12	3.0903e-34	5.02797e-25	5.57768e-21	3.96e-22	5.17275e-14	8.41616e-05	0.933631	0.0662852	11.17	5.17275e-14	8.41616e-05	0.933631	0.0662852
6.60693e-12	2.88403e-34	4.80167e-25	5.45072e-21	3.96e-22	4.93233e-14	8.21192e-05	0.932193	0.0677247	11.18	4.93233e-14	8.21192e-05	0.932193	0.0677247
6.45654e-12	2.69153e-34	4.58556e-25	5.32665e-21	3.96e-22	4.70293e-14	8.01237e-05	0.930727	0.0691932	11.19	4.70293e-14	8.01237e-05	0.930727	0.0691932
6.30957e-12	2.51189e-34	4.37918e-25	5.2054e-21	3.96e-22	4.48404e-14	7.8174e-05	0.929231	0.0706911	11.2	4.48404e-14	7.8174e-05	0.929231	0.0706911
6.16595e-12	2.34423e-34	4.18208e-25	5.08691e-21	3.96e-22	4.27519e-14	7.62691e-05	0.927705	0.0722189	11.21	4.27519e-14	7.62691e-05	0.927705	0.0722189
6.0256e-12	2.18776e-34	3.99386e-25	4.97112e-21	3.96e-22	4.07593e-14	7.4408e-05	0.926148	0.0737771	11.22	4.07593e-14	7.4408e-05	0.926148	0.0737771
5.88844e-12	2.04174e-34	3.81411e-25	4.85796e-21	3.96e-22	3.88581e-14	7.25896e-05	0.924561	0.0753662	11.23	3.88581e-14	7.25896e-05	0.924561	0.0753662
5.7544e-12	1.90546e-34	3.64244e-25	4.74738e-21	3.96e-22	3.70442e-14	7.08131e-05	0.922942	0.0769867	11.24	3.70442e-14	7.08131e-05	0.922942	0.0769867
5.62341e-12	1.77828e-34	3.47851e-25	4.63932e-21	3.96e-22	3.53137e-14	6.90774e-05	0.921292	0.0786391	11.25	3.53137e-14	6.90774e-05	0.921292	0.0786391
5.49541e-12	1.65959e-34	3.32195e-25	4.53371e-21	3.96e-22	3.36627e-14	6.73817e-05	0.919609	0.0803238	11.26	3.36627e-14	6.73817e-05	0.919609	0.0803238
5.37032e-12	1.54882e-34	3.17243e-25	4.43051e-21	3.96e-22	3.20877e-14	6.5725e-05	0.917893	0.0820414	11.27	3.20877e-14	6.5725e-05	0.917893	0.0820414
5.24807e-12	1.44544e-34	3.02965e-25	4.32966e-21	3.96e-22	3.05851e-14	6.41065e-05	0.916143	0.0837924	11.28	3.05851e-14	6.41065e-05	0.916143	0.0837924
5.12861e-12	1.34896e-34	2.89329e-25	4.23111e-21	3.96e-22	2.91517e-14	6.25253e-05	0.91436	0.0855773	11.29	2.91517e-14	6.25253e-05	0.91436	0.0855773
5.01187e-12	1.25893e-34	2.76308e-25	4.13479e-21	3.96e-22	2.77843e-14	6.09806e-05	0.912542	0.0873966	11.3	2.77843e-14	6.09806e-05	0.912542	0.0873966
4.89779e-12	1.1749e-34	2.63872e-25	4.04068e-21	3.96e-22	2.64799e-14	5.94715e-05	0.91069	0.0892507	11.31	2.64799e-14	5.94715e-05	0.91069	0.0892507
4.7863e-12	1.09648e-34	2.51995e-25	3.9487e-21	3.96e-22	2.52357e-14	5.79973e-05	0.908802	0.0911403	11.32	2.52357e-14	5.79973e-05	0.908802	0.0911403
4.67735e-12	1.02329e-34	2.40654e-25	3.85881e-21	3.96e-22	2.40489e-14	5.65571e-05	0.906878	0.0930658	11.33	2.40489e-14	5.65571e-05	0.906878	0.0930658
4.57088e-12	9.54993e-35	2.29823e-25	3.77098e-21	3.96e-22	2.29168e-14	5.51503e-05	0.904917	0.0950277	11.34	2.29168e-14	5.51503e-05	0.904917	0.0950277
4.46684e-12	8.91251e-35	2.19479e-25	3.68514e-21	3.96e-22	2.18371e-14	5.37759e-05	0.90292	0.0970265	11.35	2.18371e-14	5.37759e-05	0.90292	0.0970265
4.36516e-12	8.31764e-35	2.09601e-25	3.60126e-21	3.96e-22	2.08073e-14	5.24334e-05	0.900885	0.0990628	11.36	2.08073e-14	5.24334e-05	0.900885	0.0990628
4.2658e-12	7.76247e-35	2.00167e-25	3.51928e-21	3.96e-22	1.98251e-14	5.1122e-05	0.898812	0.101137	11.37	1.98251e-14	5.1122e-05	0.898812	0.101137
4.16869e-12	7.24436e-35	1.91158e-25	3.43917e-21	3.96e-22	1.88883e-14	4.98409e-05	0.8967	0.10325	11.38	1.88883e-14	4.98409e-05	0.8967	0.10325
4.0738e-12	6.76083e-35	1.82555e-25	3.36089e-21	3.96e-22	1.7995e-14	4.85896e-05	0.89455	0.105401	11.39	1.7995e-14	4.85896e-05	0.89455	0.105401
3.98107e-12	6.30957e-35	1.74338e-25	3.28438e-21	3.96e-22	1.7143e-14	4.73673e-05	0.89236	0.107592	11.4	1.7143e-14	4.73673e-05	0.89236	0.107592
3.89045e-12	5.88844e-35	1.66492e-25	3.20962e-21	3.96e-22	1.63305e-14	4.61735e-05	0.89013	0.109823	11.41	1.63305e-14	4.61735e-05	0.89013	0.109823
3.80189e-12	5.49541e-35	1.58998e-25	3.13656e-21	3.96e-22	1.55557e-14	4.50073e-05	0.88786	0.112095	11.42	1.55557e-14	4.50073e-05	0.88786	0.112095
3.71535e-12	5.12861e-35	1.51842e-25	3.06517e-21	3.96e-22	1.48169e-14	4.38683e-05	0.885549	0.114407	11.43	1.48169e-14	4.38683e-05	0.885549	0.114407
3.63078e-12	4.7863e-35	1.45008e-25	2.99539e-21	3.96e-22	1.41125e-14	4.27559e-05	0.883196	0.116761	11.44	1.41125e-14	4.27559e-05	0.883196	0.116761
3.54813e-12	4.46684e-35	1.38482e-25	2.92721e-21	3.96e-22	1.34408e-14	4.16694e-05	0.880801	0.119157	11.45	1.34408e-14	4.16694e-05	0.880801	0.119157
3.46737e-12	4.16869e-35	1.32249e-25	2.86058e-21	3.96e-22	1.28003e-14	4.06082e-05	0.878364	0.121595	11.46	1.28003e-14	4.06082e-05	0.878364	0.121595
3.38844e-12	3.89045e-35	1.26297e-25	2.79546e-21	3.96e-22	1.21897e-14	3.95718e-05	0.875884	0.124076	11.47	1.21897e-14	3.95718e-05	0.875884	0.124076
3.31131e-12	3.63078e-35	1.20613e-25	2.73183e-21	3.96e-22	1.16075e-14	3.85596e-05	0.873361	0.1266	11.48	1.16075e-14	3.85596e-05	0.873361	0.1266
3.23594e-12	3.38844e-35	1.15184e-25	2.66965e-21	3.96e-22	1.10525e-14	3.75711e-05	0.870794	0.129169	11.49	1.10525e-14	3.75711e-05	0.870794	0.129169
3.16228e-12	3.16228e-35	1.1e-25	2.60888e-21	3.96e-22	1.05234e-14	3.66058e-05	0.868183	0.131781	11.5	1.05234e-14	3.66058e-05	0.868183	0.131781
3.0903e-12	2.95121e-35	1.05049e-25	2.54949e-21	3.96e-22	1.0019e-14	3.56631e-05	0.865526	0.134438	11.51	1.0019e-14	3.56631e-05	0.865526	0.134438
3.01995e-12	2.75423e-35	1.00321e-25	2.49146e-21	3.96e-22	9.53825e-15	3.47425e-05	0.862825	0.13714	11.52	9.53825e-15	3.47425e-05	0.862825	0.13714
2.95121e-12	2.5704e-35	9.5806e-26	2.43475e-21	3.96e-22	9.07996e-15	3.38436e-05	0.860079	0.139888	11.53	9.07996e-15	3.38436e-05	0.860079	0.139888
2.88403e-12	2.39883e-35	9.1494e-26	2.37933e-21	3.96e-22	8.64314e-15	3.29659e-05	0.857286	0.142681	11.54	8.64314e-15	3.29659e-05	0.857286	0.142681
2.81838e-12	2.23872e-35	8.73761e-26	2.32517e-21	3.96e-22	8.2268e-15	3.21088e-05	0.854447	0.145521	11.55	8.2268e-15	3.21088e-05	0.854447	0.145521
2.75423e-12	2.0893e-35	8.34435e-26	2.27224e-21	3.96e-22	7.83e-15	3.12719e-05	0.851561	0.148408	11.56	7.83e-15	3.12719e-05	0.851561	0.148408
2.69153e-12	1.94984e-35	7.9688e-26	2.22052e-21	3.96e-22	7.45184e-15	3.04548e-05	0.848628	0.151342	11.57	7.45184e-15	3.04548e-05	0.848628	0.151342
2.63027e-12	1.8197e-35	7.61014e-26	2.16997e-21	3.96e-22	7.09146e-15	2.96571e-05	0.845647	0.154323	11.58	7.09146e-15	2.96571e-05	0.845647	0.154323
2.5704e-12	1.69824e-35	7.26763e-26	2.12058e-21	3.96e-22	6.74803e-15	2.88782e-05	0.842619	0.157352	11.59	6.74803e-15	2.88782e-05	0.842619	0.157352
2.51189e-12	1.58489e-35	6.94053e-26	2.07231e-21	3.96e-22	6.42079e-15	2.81178e-05	0.839542	0.160429	11.6	6.42079e-15	2.81178e-05	0.839542	0.160429
2.45471e-12	1.47911e-35	6.62816e-26	2.02513e-21	3.96e-22	6.10899e-15	2.73755e-05	0.836417	0.163555	11.61	6.10899e-15	2.73755e-05	0.836417	0.163555
2.39883e-12	1.38038e-35	6.32984e-26	1.97904e-21	3.96e-22	5.8119e-15	2.66508e-05	0.833244	0.16673	11.62	5.8119e-15	2.66508e-05	0.833244	0.16673
2.34423e-12	1.28825e-35	6.04495e-26	1.93399e-21	3.96e-22	5.52885e-15	2.59434e-05	0.830021	0.169953	11.63	5.52885e-15	2.59434e-05	0.830021	0.169953
2.29087e-12	1.20226e-35	5.77288e-26	1.88997e-21	3.96e-22	5.2592e-15	2.52529e-05	0.826748	0.173227	11.64	5.2592e-15	2.52529e-05	0.826748	0.173227
2.23872e-12	1.12202e-35	5.51306e-26	1.84694e-21	3.96e-22	5.00231e-15	2.4579e-05	0.823426	0.176549	11.65	5.00231e-15	2.4579e-05	0.823426	0.176549
2.18776e-12	1.04713e-35	5.26493e-26	1.8049e-21	3.96e-22	4.75761e-15	2.39211e-05	0.820054	0.179922	11.66	4.75761e-15	2.39211e-05	0.820054	0.179922
2.13796e-12	9.77237e-36	5.02797e-26	1.76382e-21	3.96e-22	4.52452e-15	2.32791e-05	0.816632	0.183344	11.67	4.52452e-15	2.32791e-05	0.816632	0.183344
2.0893e-12	9.12011e-36	4.80167e-26	1.72367e-21	3.96e-22	4.30251e-15	2.26524e-05	0.81316	0.186817	11.68	4.30251e-15	2.26524e-05	0.81316	0.186817
2.04174e-12	8.51138e-36	4.58556e-26	1.68443e-21	3.96e-22	4.09107e-15	2.20409e-05	0.809637	0.190341	11.69	4.09107e-15	2.20409e-05	0.809637	0.190341
1.99526e-12	7.94328e-36	4.37918e-26	1.64609e-21	3.96e-22	3.88969e-15	2.14441e-05	0.806064	0.193915	11.7	3.88969e-15	2.14441e-05	0.806064	0.193915
1.94984e-12	7.4131e-36	4.18208e-26	1.60862e-21	3.96e-22	3.69793e-15	2.08618e-05	0.80244	0.197539	11.71	3.69793e-15	2.08618e-05	0.80244	0.197539
1.90546e-12	6.91831e-36	3.99386e-26	1.57201e-21	3.96e-22	3.51532e-15	2.02935e-05	0.798765	0.201215	11.72	3.51532e-15	2.02935e-05	0.798765	0.201215
1.86209e-12	6.45654e-36	3.81411e-26	1.53622e-21	3.96e-22	3.34145e-15	1.97391e-05	0.795039	0.204941	11.73	3.34145e-15	1.97391e-05	0.795039	0.204941
1.8197e-12	6.0256e-36	3.64244e-26	1.50125e-21	3.96e-22	3.1759e-15	1.91981e-05	0.791262	0.208719	11.74	3.1759e-15	1.91981e-05	0.791262	0.208719
1.77828e-12	5.62341e-36	3.47851e-26	1.46708e-21	3.96e-22	3.01829e-15	1.86704e-05	0.787434	0.212547	11.75	3.01829e-15	1.86704e-05	0.787434	0.212547
1.7378e-12	5.24807e-36	3.32195e-26	1.43369e-21	3.96e-22	2.86824e-15	1.81555e-05	0.783555	0.216427	11.76	2.86824e-15	1.81555e-05	0.783555	0.216427
1.69824e-12	4.89779e-36	3.17243e-26	1.40105e-21	3.96e-22	2.72541e-15	1.76532e-05	0.779625	0.220357	11.77	2.72541e-15	1.76532e-05	0.779625	0.220357
1.65959e-12	4.57088e-36	3.02965e-26	1.36916e-21	3.96e-22	2.58946e-15	1.71633e-05	0.775644	0.224339	11.78	2.58946e-15	1.71633e-05	0.775644	0.224339
1.62181e-12	4.2658e-36	2.89329e-26	1.33799e-21	3.96e-22	2.46006e-15	1.66855e-05	0.771613	0.228371	11.79	2.46006e-15	1.66855e-05	0.771613	0.228371
1.58489e-12	3.98107e-36	2.76308e-26	1.30754e-21	3.96e-22	2.33691e-15	1.62194e-05	0.76753	0.232454	11.8	2.33691e-15	1.62194e-05	0.76753	0.232454
1.54882e-12	3.71535e-36	2.63872e-26	1.27777e-21	3.96e-22	2.21971e-15	1.57648e-05	0.763397	0.236587	11.81	2.21971e-15	1.57648e-05	0.763397	0.236587
1.51356e-12	3.46737e-36	2.51995e-26	1.24869e-21	3.96e-22	2.10819e-15	1.53215e-05	0.759213	0.240771	11.82	2.10819e-15	1.53215e-05	0.759213	0.240771
1.47911e-12	3.23594e-36	2.40654e-26	1.22026e-21	3.96e-22	2.00208e-15	1.48893e-05	0.754979	0.245006	11.83	2.00208e-15	1.48893e-05	0.754979	0.245006
1.44544e-12	3.01995e-36	2.29823e-26	1.19249e-21	3.96e-22	1.90112e-15	1.44678e-05	0.750695	0.24929	11.84	1.90112e-15	1.44678e-05	0.750695	0.24929
1.41254e-12	2.81838e-36	2.19479e-26	1.16534e-21	3.96e-22	1.80508e-15	1.40569e-05	0.746362	0.253624	11.85	1.80508e-15	1.40569e-05	0.746362	0.253624
1.38038e-12	2.63027e-36	2.09601e-26	1.13882e-21	3.96e-22	1.71371e-15	1.36562e-05	0.741979	0.258008	11.86	1.71371e-15	1.36562e-05	0.741979	0.258008
1.34896e-12	2.45471e-36	2.00167e-26	1.11289e-21	3.96e-22	1.6268e-15	1.32656e-05	0.737546	0.26244	11.87	1.6268e-15	1.32656e-05	0.737546	0.26244
1.31826e-12	2.29087e-36	1.91158e-26	1.08756e-21	3.96e-22	1.54415e-15	1.28849e-05	0.733065	0.266922	11.88	1.54415e-15	1.28849e-05	0.733065	0.266922
1.28825e-12	2.13796e-36	1.82555e-26	1.06281e-21	3.96e-22	1.46554e-15	1.25138e-05	0.728536	0.271452	11.89	1.46554e-15	1.25138e-05	0.728536	0.271452
1.25893e-12	1.99526e-36	1.74338e-26	1.03861e-21	3.96e-22	1.39078e-15	1.21521e-05	0.723959	0.276029	11.9	1.39078e-15	1.21521e-05	0.723959	0.276029
1.23027e-12	1.86209e-36	1.66492e-26	1.01497e-21	3.96e-22	1.3197e-15	1.17997e-05	0.719334	0.280654	11.91	1.3197e-15	1.17997e-05	0.719334	0.280654
1.20226e-12	1.7378e-36	1.58998e-26	9.91868e-22	3.96e-22	1.25212e-15	1.14562e-05	0.714662	0.285326	11.92	1.25212e-15	1.14562e-05	0.714662	0.285326
1.1749e-12	1.62181e-36	1.51842e-26	9.6929e-22	3.96e-22	1.18787e-15	1.11215e-05	0.709944	0.290045	11.93	1.18787e-15	1.11215e-05	0.709944	0.290045
1.14815e-12	1.51356e-36	1.45008e-26	9.47227e-22	3.96e-22	1.1268e-15	1.07954e-05	0.70518	0.294809	11.94	1.1268e-15	1.07954e-05	0.70518	0.294809
1.12202e-12	1.41254e-36	1.38482e-26	9.25665e-22	3.96e-22	1.06874e-15	1.04777e-05	0.700371	0.299619	11.95	1.06874e-15	1.04777e-05	0.700371	0.299619
1.09648e-12	1.31826e-36	1.32249e-26	9.04595e-22	3.96e-22	1.01357e-15	1.01683e-05	0.695517	0.304473	11.96	1.01357e-15	1.01683e-05	0.695517	0.304473
1.07152e-12	1.23027e-36	1.26297e-26	8.84003e-22	3.96e-22	9.61135e-16	9.86682e-06	0.690619	0.309371	11.97	9.61135e-16	9.86682e-06	0.690619	0.309371
1.04713e-12	1.14815e-36	1.20613e-26	8.63881e-22	3.96e-22	9.1131e-16	9.57324e-06	0.685678	0.314312	11.98	9.1131e-16	9.57324e-06	0.685678	0.314312
1.02329e-12	1.07152e-36	1.15184e-26	8.44217e-22	3.96e-22	8.63969e-16	9.28733e-06	0.680695	0.319296	11.99	8.63969e-16	9.28733e-06	0.680695	0.319296
1e-12	1e-36	1.1e-26	8.25e-22	3.96e-22	8.18993e-16	9.00893e-06	0.67567	0.324321	12	8.18993e-16	9.00893e-06	0.67567	0.324321
9.77237e-13	9.33254e-37	1.05049e-26	8.06221e-22	3.96e-22	7.76269e-16	8.73785e-06	0.670604	0.329388	12.01	7.76269e-16	8.73785e-06	0.670604	0.329388
9.54993e-13	8.70964e-37	1.00321e-26	7.87869e-22	3.96e-22	7.35686e-16	8.47394e-06	0.665498	0.334494	12.02	7.35686e-16	8.47394e-06	0.665498	0.334494
9.33254e-13	8.12831e-37	9.5806e-27	7.69935e-22	3.96e-22	6.97143e-16	8.21703e-06	0.660353	0.339639	12.03	6.97143e-16	8.21703e-06	0.660353	0.339639
9.12011e-13	7.58578e-37	9.1494e-27	7.52409e-22	3.96e-22	6.60541e-16	7.96696e-06	0.65517	0.344822	12.04	6.60541e-16	7.96696e-06	0.65517	0.344822
8.91251e-13	7.07946e-37	8.73761e-27	7.35282e-22	3.96e-22	6.25786e-16	7.72358e-06	0.64995	0.350043	12.05	6.25786e-16	7.72358e-06	0.64995	0.350043
8.70964e-13	6.60693e-37	8.34435e-27	7.18545e-22	3.96e-22	5.92788e-16	7.48672e-06	0.644693	0.355299	12.06	5.92788e-16	7.48672e-06	0.644693	0.355299
8.51138e-13	6.16595e-37	7.9688e-27	7.02189e-22	3.96e-22	5.61461e-16	7.25625e-06	0.639402	0.360591	12.07	5.61461e-16	7.25625e-06	0.639402	0.360591
8.31764e-13	5.7544e-37	7.61014e-27	6.86205e-22	3.96e-22	5.31725e-16	7.03202e-06	0.634076	0.365917	12.08	5.31725e-16	7.03202e-06	0.634076	0.365917
8.12831e-13	5.37032e-37	7.26763e-27	6.70585e-22	3.96e-22	5.03502e-16	6.81388e-06	0.628717	0.371276	12.09	5.03502e-16	6.81388e-06	0.628717	0.371276
7.94328e-13	5.01187e-37	6.94053e-27	6.55321e-22	3.96e-22	4.76718e-16	6.60168e-06	0.623327	0.376667	12.1	4.76718e-16	6.60168e-06	0.623327	0.376667
7.76247e-13	4.67735e-37	6.62816e-27	6.40404e-22	3.96e-22	4.51303e-16	6.3953e-06	0.617906	0.382088	12.11	4.51303e-16	6.3953e-06	0.617906	0.382088
7.58578e-13	4.36516e-37	6.32984e-27	6.25826e-22	3.96e-22	4.27189e-16	6.19459e-06	0.612455	0.387539	12.12	4.27189e-16	6.19459e-06	0.612455	0.387539
7.4131e-13	4.0738e-37	6.04495e-27	6.11581e-22	3.96e-22	4.04313e-16	5.99943e-06	0.606976	0.393018	12.13	4.04313e-16	5.99943e-06	0.606976	0.393018
7.24436e-13	3.80189e-37	5.77288e-27	5.9766e-22	3.96e-22	3.82613e-16	5.80968e-06	0.60147	0.398524	12.14	3.82613e-16	5.80968e-06	0.60147	0.398524
7.07946e-13	3.54813e-37	5.51306e-27	5.84055e-22	3.96e-22	3.62032e-16	5.62522e-06	0.595938	0.404057	12.15	3.62032e-16	5.62522e-06	0.595938	0.404057
6.91831e-13	3.31131e-37	5.26493e-27	5.70761e-22	3.96e-22	3.42514e-16	5.44592e-06	0.590381	0.409613	12.16	3.42514e-16	5.44592e-06	0.590381	0.409613
6.76083e-13	3.0903e-37	5.02797e-27	5.57768e-22	3.96e-22	3.24007e-16	5.27166e-06	0.584802	0.415193	12.17	3.24007e-16	5.27166e-06	0.584802	0.415193
6.60693e-13	2.88403e-37	4.80167e-27	5.45072e-22	3.96e-22	3.06461e-16	5.10232e-06	0.5792	0.420795	12.18	3.06461e-16	5.10232e-06	0.5792	0.420795
6.45654e-13	2.69153e-37	4.58556e-27	5.32665e-22	3.96e-22	2.89827e-16	4.93778e-06	0.573578	0.426417	12.19	2.89827e-16	4.93778e-06	0.573578	0.426417
6.30957e-13	2.51189e-37	4.37918e-27	5.2054e-22	3.96e-22	2.74061e-16	4.77792e-06	0.567937	0.432058	12.2	2.74061e-16	4.77792e-06	0.567937	0.432058
6.16595e-13	2.34423e-37	4.18208e-27	5.08691e-22	3.96e-22	2.59118e-16	4.62264e-06	0.562279	0.437717	12.21	2.59118e-16	4.62264e-06	0.562279	0.437717
6.0256e-13	2.18776e-37	3.99386e-27	4.97112e-22	3.96e-22	2.44958e-16	4.47183e-06	0.556604	0.443392	12.22	2.44958e-16	4.47183e-06	0.556604	0.443392
5.88844e-13	2.04174e-37	3.81411e-27	4.85796e-22	3.96e-22	2.31542e-16	4.32536e-06	0.550914	0.449082	12.23	2.31542e-16	4.32536e-06	0.550914	0.449082
5.7544e-13	1.90546e-37	3.64244e-27	4.74738e-22	3.96e-22	2.18832e-16	4.18315e-06	0.545211	0.454785	12.24	2.18832e-16	4.18315e-06	0.545211	0.454785
5.62341e-13	1.77828e-37	3.47851e-27	4.63932e-22	3.96e-22	2.06792e-16	4.04508e-06	0.539496	0.4605	12.25	2.06792e-16	4.04508e-06	0.539496	0.4605
5.49541e-13	1.65959e-37	3.32195e-27	4.53371e-22	3.96e-22	1.95389e-16	3.91105e-06	0.533771	0.466225	12.26	1.95389e-16	3.91105e-06	0.533771	0.466225
5.37032e-13	1.54882e-37	3.17243e-27	4.43051e-22	3.96e-22	1.84591e-16	3.78096e-06	0.528036	0.47196	12.27	1.84591e-16	3.78096e-06	0.528036	0.47196
5.24807e-13	1.44544e-37	3.02965e-27	4.32966e-22	3.96e-22	1.74366e-16	3.65472e-06	0.522295	0.477702	12.28	1.74366e-16	3.65472e-06	0.522295	0.477702
5.12861e-13	1.34896e-37	2.89329e-27	4.23111e-22	3.96e-22	1.64686e-16	3.53223e-06	0.516547	0.483449	12.29	1.64686e-16	3.53223e-06	0.516547	0.483449
5.01187e-13	1.25893e-37	2.76308e-27	4.13479e-22	3.96e-22	1.55522e-16	3.41339e-06	0.510795	0.489202	12.3	1.55522e-16	3.41339e-06	0.510795	0.489202
4.89779e-13	1.1749e-37	2.63872e-27	4.04068e-22	3.96e-22	1.46849e-16	3.29811e-06	0.50504	0.494957	12.31	1.46849e-16	3.29811e-06	0.50504	0.494957
4.7863e-13	1.09648e-37	2.51995e-27	3.9487e-22	3.96e-22	1.38642e-16	3.1863e-06	0.499284	0.500713	12.32	1.38642e-16	3.1863e-06	0.499284	0.500713
4.67735e-13	1.02329e-37	2.40654e-27	3.85881e-22	3.96e-22	1.30875e-16	3.07787e-06	0.493528	0.506469	12.33	1.30875e-16	3.07787e-06	0.493528	0.506469
4.57088e-13	9.54993e-38	2.29823e-27	3.77098e-22	3.96e-22	1.23528e-16	2.97274e-06	0.487774	0.512223	12.34	1.23528e-16	2.97274e-06	0.487774	0.512223
4.46684e-13	8.91251e-38	2.19479e-27	3.68514e-22	3.96e-22	1.16577e-16	2.87082e-06	0.482022	0.517975	12.35	1.16577e-16	2.87082e-06	0.482022	0.517975
4.36516e-13	8.31764e-38	2.09601e-27	3.60126e-22	3.96e-22	1.10003e-16	2.77203e-06	0.476276	0.523721	12.36	1.10003e-16	2.77203e-06	0.476276	0.523721
4.2658e-13	7.76247e-38	2.00167e-27	3.51928e-22	3.96e-22	1.03786e-16	2.67628e-06	0.470536	0.529461	12.37	1.03786e-16	2.67628e-06	0.470536	0.529461
4.16869e-13	7.24436e-38	1.91158e-27	3.43917e-22	3.96e-22	9.79074e-17	2.5835e-06	0.464804	0.535194	12.38	9.79074e-17	2.5835e-06	0.464804	0.535194
4.0738e-13	6.76083e-38	1.82555e-27	3.36089e-22	3.96e-22	9.23496e-17	2.49361e-06	0.459081	0.540917	12.39	9.23496e-17	2.49361e-06	0.459081	0.540917
3.98107e-13	6.30957e-38	1.74338e-27	3.28438e-22	3.96e-22	8.70959e-17	2.40652e-06	0.453369	0.546629	12.4	8.70959e-17	2.40652e-06	0.453369	0.546629
3.89045e-13	5.88844e-38	1.66492e-27	3.20962e-22	3.96e-22	8.21302e-17	2.32218e-06	0.447669	0.552329	12.41	8.21302e-17	2.32218e-06	0.447669	0.552329
3.80189e-13	5.49541e-38	1.58998e-27	3.13656e-22	3.96e-22	7.74374e-17	2.24049e-06	0.441982	0.558015	12.42	7.74374e-17	2.24049e-06	0.441982	0.558015
3.71535e-13	5.12861e-38	1.51842e-27	3.06517e-22	3.96e-22	7.30033e-17	2.1614e-06	0.436311	0.563687	12.43	7.30033e-17	2.1614e-06	0.436311	0.563687
3.63078e-13	4.7863e-38	1.45008e-27	2.99539e-22	3.96e-22	6.88141e-17	2.08483e-06	0.430657	0.569341	12.44	6.88141e-17	2.08483e-06	0.430657	0.569341
3.54813e-13	4.46684e-38	1.38482e-27	2.92721e-22	3.96e-22	6.48568e-17	2.01071e-06	0.42502	0.574978	12.45	6.48568e-17	2.01071e-06	0.42502	0.574978
3.46737e-13	4.16869e-38	1.32249e-27	2.86058e-22	3.96e-22	6.11192e-17	1.93897e-06	0.419403	0.580595	12.46	6.11192e-17	1.93897e-06	0.419403	0.580595
3.38844e-13	3.89045e-38	1.26297e-27	2.79546e-22	3.96e-22	5.75896e-17	1.86955e-06	0.413807	0.586191	12.47	5.75896e-17	1.86955e-06	0.413807	0.586191
3.31131e-13	3.63078e-38	1.20613e-27	2.73183e-22	3.96e-22	5.42568e-17	1.80238e-06	0.408233	0.591765	12.48	5.42568e-17	1.80238e-06	0.408233	0.591765
3.23594e-13	3.38844e-38	1.15184e-27	2.66965e-22	3.96e-22	5.11103e-17	1.73741e-06	0.402682	0.597316	12.49	5.11103e-17	1.73741e-06	0.402682	0.597316
3.16228e-13	3.16228e-38	1.1e-27	2.60888e-22	3.96e-22	4.81402e-17	1.67456e-06	0.397157	0.602842	12.5	4.81402e-17	1.67456e-06	0.397157	0.602842
3.0903e-13	2.95121e-38	1.05049e-27	2.54949e-22	3.96e-22	4.53369e-17	1.61378e-06	0.391657	0.608341	12.51	4.53369e-17	1.61378e-06	0.391657	0.608341
3.01995e-13	2.75423e-38	1.00321e-27	2.49146e-22	3.96e-22	4.26915e-17	1.55501e-06	0.386185	0.613814	12.52	4.26915e-17	1.55501e-06	0.386185	0.613814
2.95121e-13	2.5704e-38	9.5806e-28	2.43475e-22	3.96e-22	4.01954e-17	1.4982e-06	0.380741	0.619257	12.53	4.01954e-17	1.4982e-06	0.380741	0.619257
2.88403e-13	2.39883e-38	9.1494e-28	2.37933e-22	3.96e-22	3.78404e-17	1.44327e-06	0.375327	0.624671	12.54	3.78404e-17	1.44327e-06	0.375327	0.624671
2.81838e-13	2.23872e-38	8.73761e-28	2.32517e-22	3.96e-22	3.56191e-17	1.39019e-06	0.369945	0.630054	12.55	3.56191e-17	1.39019e-06	0.369945	0.630054
2.75423e-13	2.0893e-38	8.34435e-28	2.27224e-22	3.96e-22	3.3524e-17	1.3389e-06	0.364594	0.635405	12.56	3.3524e-17	1.3389e-06	0.364594	0.635405
2.69153e-13	1.94984e-38	7.9688e-28	2.22052e-22	3.96e-22	3.15482e-17	1.28934e-06	0.359276	0.640722	12.57	3.15482e-17	1.28934e-06	0.359276	0.640722
2.63027e-13	1.8197e-38	7.61014e-28	2.16997e-22	3.96e-22	2.96853e-17	1.24146e-06	0.353993	0.646006	12.58	2.96853e-17	1.24146e-06	0.353993	0.646006
2.5704e-13	1.69824e-38	7.26763e-28	2.12058e-22	3.96e-22	2.7929e-17	1.19522e-06	0.348746	0.651253	12.59	2.7929e-17	1.19522e-06	0.348746	0.651253
2.51189e-13	1.58489e-38	6.94053e-28	2.07231e-22	3.96e-22	2.62734e-17	1.15056e-06	0.343534	0.656465	12.6	2.62734e-17	1.15056e-06	0.343534	0.656465
2.45471e-13	1.47911e-38	6.62816e-28	2.02513e-22	3.96e-22	2.4713e-17	1.10744e-06	0.33836	0.661638	12.61	2.4713e-17	1.10744e-06	0.33836	0.661638
2.39883e-13	1.38038e-38	6.32984e-28	1.97904e-22	3.96e-22	2.32425e-17	1.0658e-06	0.333225	0.666774	12.62	2.32425e-17	1.0658e-06	0.333225	0.666774
2.34423e-13	1.28825e-38	6.04495e-28	1.93399e-22	3.96e-22	2.1857e-17	1.02561e-06	0.328129	0.67187	12.63	2.1857e-17	1.02561e-06	0.328129	0.67187
2.29087e-13	1.20226e-38	5.77288e-28	1.88997e-22	3.96e-22	2.05516e-17	9.86822e-07	0.323073	0.676926	12.64	2.05516e-17	9.86822e-07	0.323073	0.676926
2.23872e-13	1.12202e-38	5.51306e-28	1.84694e-22	3.96e-22	1.9322e-17	9.4939e-07	0.318058	0.681941	12.65	1.9322e-17	9.4939e-07	0.318058	0.681941
2.18776e-13	1.04713e-38	5.26493e-28	1.8049e-22	3.96e-22	1.81638e-17	9.13272e-07	0.313084	0.686915	12.66	1.81638e-17	9.13272e-07	0.313084	0.686915
2.13796e-13	9.77237e-39	5.02797e-28	1.76382e-22	3.96e-22	1.70732e-17	8.78429e-07	0.308154	0.691845	12.67	1.70732e-17	8.78429e-07	0.308154	0.691845
2.0893e-13	9.12011e-39	4.80167e-28	1.72367e-22	3.96e-22	1.60461e-17	8.44819e-07	0.303267	0.696732	12.68	1.60461e-17	8.44819e-07	0.303267	0.696732
2.04174e-13	8.51138e-39	4.58556e-28	1.68443e-22	3.96e-22	1.50792e-17	8.12404e-07	0.298424	0.701576	12.69	1.50792e-17	8.12404e-07	0.298424	0.701576
1.99526e-13	7.94328e-39	4.37918e-28	1.64609e-22	3.96e-22	1.4169e-17	7.81146e-07	0.293625	0.706374	12.7	1.4169e-17	7.81146e-07	0.293625	0.706374
1.94984e-13	7.4131e-39	4.18208e-28	1.60862e-22	3.96e-22	1.33123e-17	7.51008e-07	0.288872	0.711127	12.71	1.33123e-17	7.51008e-07	0.288872	0.711127
1.90546e-13	6.91831e-39	3.99386e-28	1.57201e-22	3.96e-22	1.2506e-17	7.21954e-07	0.284165	0.715834	12.72	1.2506e-17	7.21954e-07	0.284165	0.715834
1.86209e-13	6.45654e-39	3.81411e-28	1.53622e-22	3.96e-22	1.17472e-17	6.9395e-07	0.279505	0.720494	12.73	1.17472e-17	6.9395e-07	0.279505	0.720494
1.8197e-13	6.0256e-39	3.64244e-28	1.50125e-22	3.96e-22	1.10334e-17	6.6696e-07	0.274892	0.725108	12.74	1.10334e-17	6.6696e-07	0.274892	0.725108
1.77828e-13	5.62341e-39	3.47851e-28	1.46708e-22	3.96e-22	1.03618e-17	6.40953e-07	0.270326	0.729674	12.75	1.03618e-17	6.40953e-07	0.270326	0.729674
1.7378e-13	5.24807e-39	3.32195e-28	1.43369e-22	3.96e-22	9.73003e-18	6.15895e-07	0.265808	0.734191	12.76	9.73003e-18	6.15895e-07	0.265808	0.734191
1.69824e-13	4.89779e-39	3.17243e-28	1.40105e-22	3.96e-22	9.13587e-18	5.91756e-07	0.261339	0.738661	12.77	9.13587e-18	5.91756e-07	0.261339	0.738661
1.65959e-13	4.57088e-39	3.02965e-28	1.36916e-22	3.96e-22	8.57711e-18	5.68504e-07	0.256918	0.743081	12.78	8.57711e-18	5.68504e-07	0.256918	0.743081
1.62181e-13	4.2658e-39	2.89329e-28	1.33799e-22	3.96e-22	8.05171e-18	5.46111e-07	0.252547	0.747452	12.79	8.05171e-18	5.46111e-07	0.252547	0.747452
1.58489e-13	3.98107e-39	2.76308e-28	1.30754e-22	3.96e-22	7.55774e-18	5.24548e-07	0.248225	0.751774	12.8	7.55774e-18	5.24548e-07	0.248225	0.751774
1.54882e-13	3.71535e-39	2.63872e-28	1.27777e-22	3.96e-22	7.09338e-18	5.03786e-07	0.243953	0.756046	12.81	7.09338e-18	5.03786e-07	0.243953	0.756046
1.51356e-13	3.46737e-39	2.51995e-28	1.24869e-22	3.96e-22	6.65689e-18	4.83798e-07	0.239732	0.760268	12.82	6.65689e-18	4.83798e-07	0.239732	0.760268
1.47911e-13	3.23594e-39	2.40654e-28	1.22026e-22	3.96e-22	6.24666e-18	4.64559e-07	0.23556	0.764439	12.83	6.24666e-18	4.64559e-07	0.23556	0.764439
1.44544e-13	3.01995e-39	2.29823e-28	1.19249e-22	3.96e-22	5.86115e-18	4.46042e-07	0.231439	0.76856	12.84	5.86115e-18	4.46042e-07	0.231439	0.76856
1.41254e-13	2.81838e-39	2.19479e-28	1.16534e-22	3.96e-22	5.49891e-18	4.28223e-07	0.227369	0.772631	12.85	5.49891e-18	4.28223e-07	0.227369	0.772631
1.38038e-13	2.63027e-39	2.09601e-28	1.13882e-22	3.96e-22	5.15858e-18	4.11077e-07	0.223349	0.77665	12.86	5.15858e-18	4.11077e-07	0.223349	0.77665
1.34896e-13	2.45471e-39	2.00167e-28	1.11289e-22	3.96e-22	4.83887e-18	3.94581e-07	0.21938	0.780619	12.87	4.83887e-18	3.94581e-07	0.21938	0.780619
1.31826e-13	2.29087e-39	1.91158e-28	1.08756e-22	3.96e-22	4.53856e-18	3.78714e-07	0.215463	0.784537	12.88	4.53856e-18	3.78714e-07	0.215463	0.784537
1.28825e-13	2.13796e-39	1.82555e-28	1.06281e-22	3.96e-22	4.25651e-18	3.63451e-07	0.211596	0.788404	12.89	4.25651e-18	3.63451e-07	0.211596	0.788404
1.25893e-13	1.99526e-39	1.74338e-28	1.03861e-22	3.96e-22	3.99163e-18	3.48773e-07	0.20778	0.792219	12.9	3.99163e-18	3.48773e-07	0.20778	0.792219
1.23027e-13	1.86209e-39	1.66492e-28	1.01497e-22	3.96e-22	3.74291e-18	3.34659e-07	0.204016	0.795984	12.91	3.74291e-18	3.34659e-07	0.204016	0.795984
1.20226e-13	1.7378e-39	1.58998e-28	9.91868e-23	3.96e-22	3.50938e-18	3.21088e-07	0.200302	0.799698	12.92	3.50938e-18	3.21088e-07	0.200302	0.799698
1.1749e-13	1.62181e-39	1.51842e-28	9.6929e-23	3.96e-22	3.29015e-18	3.08041e-07	0.196639	0.803361	12.93	3.29015e-18	3.08041e-07	0.196639	0.803361
1.14815e-13	1.51356e-39	1.45008e-28	9.47227e-23	3.96e-22	3.08435e-18	2.95499e-07	0.193027	0.806973	12.94	3.08435e-18	2.95499e-07	0.193027	0.806973
1.12202e-13	1.41254e-39	1.38482e-28	9.25665e-23	3.96e-22	2.89119e-18	2.83445e-07	0.189465	0.810534	12.95	2.89119e-18	2.83445e-07	0.189465	0.810534
1.09648e-13	1.31826e-39	1.32249e-28	9.04595e-23	3.96e-22	2.7099e-18	2.7186e-07	0.185955	0.814045	12.96	2.7099e-18	2.7186e-07	0.185955	0.814045
1.07152e-13	1.23027e-39	1.26297e-28	8.84003e-23	3.96e-22	2.53978e-18	2.60728e-07	0.182494	0.817505	12.97	2.53978e-18	2.60728e-07	0.182494	0.817505
1.04713e-13	1.14815e-39	1.20613e-28	8.63881e-23	3.96e-22	2.38014e-18	2.50032e-07	0.179084	0.820916	12.98	2.38014e-18	2.50032e-07	0.179084	0.820916
1.02329e-13	1.07152e-39	1.15184e-28	8.44217e-23	3.96e-22	2.23037e-18	2.39756e-07	0.175724	0.824276	12.99	2.23037e-18	2.39756e-07	0.175724	0.824276
1e-13	1e-39	1.1e-28	8.25e-23	3.96e-22	2.08986e-18	2.29885e-07	0.172414	0.827586	13	2.08986e-18	2.29885e-07	0.172414	0.827586
9.77237e-14	9.33254e-40	1.05049e-28	8.06221e-23	3.96e-22	1.95806e-18	2.20403e-07	0.169153	0.830847	13.01	1.95806e-18	2.20403e-07	0.169153	0.830847
9.54993e-14	8.70964e-40	1.00321e-28	7.87869e-23	3.96e-22	1.83443e-18	2.11297e-07	0.165942	0.834058	13.02	1.83443e-18	2.11297e-07	0.165942	0.834058
9.33254e-14	8.12831e-40	9.5806e-29	7.69935e-23	3.96e-22	1.71848e-18	2.02552e-07	0.162779	0.837221	13.03	1.71848e-18	2.02552e-07	0.162779	0.837221
9.12011e-14	7.58578e-40	9.1494e-29	7.52409e-23	3.96e-22	1.60974e-18	1.94155e-07	0.159665	0.840334	13.04	1.60974e-18	1.94155e-07	0.159665	0.840334
8.91251e-14	7.07946e-40	8.73761e-29	7.35282e-23	3.96e-22	1.50778e-18	1.86093e-07	0.1566	0.8434	13.05	1.50778e-18	1.86093e-07	0.1566	0.8434
8.70964e-14	6.60693e-40	8.34435e-29	7.18545e-23	3.96e-22	1.41218e-18	1.78354e-07	0.153583	0.846417	13.06	1.41218e-18	1.78354e-07	0.153583	0.846417
8.51138e-14	6.16595e-40	7.9688e-29	7.02189e-23	3.96e-22	1.32254e-18	1.70924e-07	0.150614	0.849386	13.07	1.32254e-18	1.70924e-07	0.150614	0.849386
8.31764e-14	5.7544e-40	7.61014e-29	6.86205e-23	3.96e-22	1.23852e-18	1.63793e-07	0.147691	0.852308	13.08	1.23852e-18	1.63793e-07	0.147691	0.852308
8.12831e-14	5.37032e-40	7.26763e-29	6.70585e-23	3.96e-22	1.15975e-18	1.56948e-07	0.144816	0.855183	13.09	1.15975e-18	1.56948e-07	0.144816	0.855183
7.94328e-14	5.01187e-40	6.94053e-29	6.55321e-23	3.96e-22	1.08592e-18	1.5038e-07	0.141988	0.858012	13.1	1.08592e-18	1.5038e-07	0.141988	0.858012
7.76247e-14	4.67735e-40	6.62816e-29	6.40404e-23	3.96e-22	1.01673e-18	1.44078e-07	0.139206	0.860794	13.11	1.01673e-18	1.44078e-07	0.139206	0.860794
7.58578e-14	4.36516e-40	6.32984e-29	6.25826e-23	3.96e-22	9.5188e-19	1.3803e-07	0.13647	0.86353	13.12	9.5188e-19	1.3803e-07	0.13647	0.86353
7.4131e-14	4.0738e-40	6.04495e-29	6.11581e-23	3.96e-22	8.91115e-19	1.32229e-07	0.133779	0.866221	13.13	8.91115e-19	1.32229e-07	0.133779	0.866221
7.24436e-14	3.80189e-40	5.77288e-29	5.9766e-23	3.96e-22	8.34177e-19	1.26663e-07	0.131133	0.868867	13.14	8.34177e-19	1.26663e-07	0.131133	0.868867
7.07946e-14	3.54813e-40	5.51306e-29	5.84055e-23	3.96e-22	7.8083e-19	1.21325e-07	0.128532	0.871468	13.15	7.8083e-19	1.21325e-07	0.128532	0.871468
6.91831e-14	3.31131e-40	5.26493e-29	5.70761e-23	3.96e-22	7.30851e-19	1.16204e-07	0.125975	0.874025	13.16	7.30851e-19	1.16204e-07	0.125975	0.874025
6.76083e-14	3.0903e-40	5.02797e-29	5.57768e-23	3.96e-22	6.84031e-19	1.11293e-07	0.123461	0.876539	13.17	6.84031e-19	1.11293e-07	0.123461	0.876539
6.60693e-14	2.88403e-40	4.80167e-29	5.45072e-23	3.96e-22	6.40174e-19	1.06584e-07	0.120991	0.879009	13.18	6.40174e-19	1.06584e-07	0.120991	0.879009
6.45654e-14	2.69153e-40	4.58556e-29	5.32665e-23	3.96e-22	5.99095e-19	1.02068e-07	0.118563	0.881437	13.19	5.99095e-19	1.02068e-07	0.118563	0.881437
6.30957e-14	2.51189e-40	4.37918e-29	5.2054e-23	3.96e-22	5.60621e-19	9.77377e-08	0.116178	0.883822	13.2	5.60621e-19	9.77377e-08	0.116178	0.883822
6.16595e-14	2.34423e-40	4.18208e-29	5.08691e-23	3.96e-22	5.2459e-19	9.35863e-08	0.113834	0.886165	13.21	5.2459e-19	9.35863e-08	0.113834	0.886165
6.0256e-14	2.18776e-40	3.99386e-29	4.97112e-23	3.96e-22	4.90847e-19	8.96064e-08	0.111532	0.888468	13.22	4.90847e-19	8.96064e-08	0.111532	0.888468
5.88844e-14	2.04174e-40	3.81411e-29	4.85796e-23	3.96e-22	4.59251e-19	8.57913e-08	0.109271	0.890729	13.23	4.59251e-19	8.57913e-08	0.109271	0.890729
5.7544e-14	1.90546e-40	3.64244e-29	4.74738e-23	3.96e-22	4.29667e-19	8.21343e-08	0.10705	0.89295	13.24	4.29667e-19	8.21343e-08	0.10705	0.89295
5.62341e-14	1.77828e-40	3.47851e-29	4.63932e-23	3.96e-22	4.01968e-19	7.86293e-08	0.104869	0.895131	13.25	4.01968e-19	7.86293e-08	0.104869	0.895131
5.49541e-14	1.65959e-40	3.32195e-29	4.53371e-23	3.96e-22	3.76036e-19	7.527e-08	0.102727	0.897273	13.26	3.76036e-19	7.527e-08	0.102727	0.897273
5.37032e-14	1.54882e-40	3.17243e-29	4.43051e-23	3.96e-22	3.5176e-19	7.20508e-08	0.100624	0.899376	13.27	3.5176e-19	7.20508e-08	0.100624	0.899376
5.24807e-14	1.44544e-40	3.02965e-29	4.32966e-23	3.96e-22	3.29035e-19	6.8966e-08	0.0985589	0.901441	13.28	3.29035e-19	6.8966e-08	0.0985589	0.901441
5.12861e-14	1.34896e-40	2.89329e-29	4.23111e-23	3.96e-22	3.07764e-19	6.60101e-08	0.096532	0.903468	13.29	3.07764e-19	6.60101e-08	0.096532	0.903468
5.01187e-14	1.25893e-40	2.76308e-29	4.13479e-23	3.96e-22	2.87854e-19	6.3178e-08	0.0945424	0.905457	13.3	2.87854e-19	6.3178e-08	0.0945424	0.905457
4.89779e-14	1.1749e-40	2.63872e-29	4.04068e-23	3.96e-22	2.69221e-19	6.04646e-08	0.0925897	0.90741	13.31	2.69221e-19	6.04646e-08	0.0925897	0.90741
4.7863e-14	1.09648e-40	2.51995e-29	3.9487e-23	3.96e-22	2.51782e-19	5.78652e-08	0.0906732	0.909327	13.32	2.51782e-19	5.78652e-08	0.0906732	0.909327
4.67735e-14	1.02329e-40	2.40654e-29	3.85881e-23	3.96e-22	2.35463e-19	5.53751e-08	0.0887925	0.911207	13.33	2.35463e-19	5.53751e-08	0.0887925	0.911207
4.57088e-14	9.54993e-41	2.29823e-29	3.77098e-23	3.96e-22	2.20192e-19	5.29899e-08	0.086947	0.913053	13.34	2.20192e-19	5.29899e-08	0.086947	0.913053
4.46684e-14	8.91251e-41	2.19479e-29	3.68514e-23	3.96e-22	2.05902e-19	5.07054e-08	0.0851364	0.914864	13.35	2.05902e-19	5.07054e-08	0.0851364	0.914864
4.36516e-14	8.31764e-41	2.09601e-29	3.60126e-23	3.96e-22	1.92532e-19	4.85173e-08	0.08336	0.91664	13.36	1.92532e-19	4.85173e-08	0.08336	0.91664
4.2658e-14	7.76247e-41	2.00167e-29	3.51928e-23	3.96e-22	1.80023e-19	4.64217e-08	0.0816173	0.918383	13.37	1.80023e-19	4.64217e-08	0.0816173	0.918383
4.16869e-14	7.24436e-41	1.91158e-29	3.43917e-23	3.96e-22	1.6832e-19	4.44149e-08	0.079908	0.920092	13.38	1.6832e-19	4.44149e-08	0.079908	0.920092
4.0738e-14	6.76083e-41	1.82555e-29	3.36089e-23	3.96e-22	1.57372e-19	4.24932e-08	0.0782313	0.921769	13.39	1.57372e-19	4.24932e-08	0.0782313	0.921769
3.98107e-14	6.30957e-41	1.74338e-29	3.28438e-23	3.96e-22	1.4713e-19	4.06531e-08	0.0765869	0.923413	13.4	1.4713e-19	4.06531e-08	0.0765869	0.923413
3.89045e-14	5.88844e-41	1.66492e-29	3.20962e-23	3.96e-22	1.37549e-19	3.88912e-08	0.0749743	0.925026	13.41	1.37549e-19	3.88912e-08	0.0749743	0.925026
3.80189e-14	5.49541e-41	1.58998e-29	3.13656e-23	3.96e-22	1.28588e-19	3.72043e-08	0.073393	0.926607	13.42	1.28588e-19	3.72043e-08	0.073393	0.926607
3.71535e-14	5.12861e-41	1.51842e-29	3.06517e-23	3.96e-22	1.20206e-19	3.55893e-08	0.0718423	0.928158	13.43	1.20206e-19	3.55893e-08	0.0718423	0.928158
3.63078e-14	4.7863e-41	1.45008e-29	2.99539e-23	3.96e-22	1.12367e-19	3.40432e-08	0.070322	0.929678	13.44	1.12367e-19	3.40432e-08	0.070322	0.929678
3.54813e-14	4.46684e-41	1.38482e-29	2.92721e-23	3.96e-22	1.05035e-19	3.25631e-08	0.0688315	0.931168	13.45	1.05035e-19	3.25631e-08	0.0688315	0.931168
3.46737e-14	4.16869e-41	1.32249e-29	2.86058e-23	3.96e-22	9.8178e-20	3.11463e-08	0.0673702	0.93263	13.46	9.8178e-20	3.11463e-08	0.0673702	0.93263
3.38844e-14	3.89045e-41	1.26297e-29	2.79546e-23	3.96e-22	9.17657e-20	2.97902e-08	0.0659378	0.934062	13.47	9.17657e-20	2.97902e-08	0.0659378	0.934062
3.31131e-14	3.63078e-41	1.20613e-29	2.73183e-23	3.96e-22	8.57695e-20	2.84922e-08	0.0645337	0.935466	13.48	8.57695e-20	2.84922e-08	0.0645337	0.935466
3.23594e-14	3.38844e-41	1.15184e-29	2.66965e-23	3.96e-22	8.01625e-20	2.72498e-08	0.0631576	0.936842	13.49	8.01625e-20	2.72498e-08	0.0631576	0.936842
3.16228e-14	3.16228e-41	1.1e-29	2.60888e-23	3.96e-22	7.49197e-20	2.60609e-08	0.0618088	0.938191	13.5	7.49197e-20	2.60609e-08	0.0618088	0.938191
3.0903e-14	2.95121e-41	1.05049e-29	2.54949e-23	3.96e-22	7.00177e-20	2.4923e-08	0.0604869	0.939513	13.51	7.00177e-20	2.4923e-08	0.0604869	0.939513
3.01995e-14	2.75423e-41	1.00321e-29	2.49146e-23	3.96e-22	6.54344e-20	2.38341e-08	0.0591916	0.940808	13.52	6.54344e-20	2.38341e-08	0.0591916	0.940808
2.95121e-14	2.5704e-41	9.5806e-30	2.43475e-23	3.96e-22	6.11493e-20	2.27921e-08	0.0579223	0.942078	13.53	6.11493e-20	2.27921e-08	0.0579223	0.942078
2.88403e-14	2.39883e-41	9.1494e-30	2.37933e-23	3.96e-22	5.71432e-20	2.1795e-08	0.0566785	0.943321	13.54	5.71432e-20	2.1795e-08	0.0566785	0.943321
2.81838e-14	2.23872e-41	8.73761e-30	2.32517e-23	3.96e-22	5.3398e-20	2.0841e-08	0.0554599	0.94454	13.55	5.3398e-20	2.0841e-08	0.0554599	0.94454
2.75423e-14	2.0893e-41	8.34435e-30	2.27224e-23	3.96e-22	4.98969e-20	1.99281e-08	0.054266	0.945734	13.56	4.98969e-20	1.99281e-08	0.054266	0.945734
2.69153e-14	1.94984e-41	7.9688e-30	2.22052e-23	3.96e-22	4.66241e-20	1.90548e-08	0.0530963	0.946904	13.57	4.66241e-20	1.90548e-08	0.0530963	0.946904
2.63027e-14	1.8197e-41	7.61014e-30	2.16997e-23	3.96e-22	4.35648e-20	1.82192e-08	0.0519505	0.948049	13.58	4.35648e-20	1.82192e-08	0.0519505	0.948049
2.5704e-14	1.69824e-41	7.26763e-30	2.12058e-23	3.96e-22	4.07052e-20	1.74198e-08	0.0508281	0.949172	13.59	4.07052e-20	1.74198e-08	0.0508281	0.949172
2.51189e-14	1.58489e-41	6.94053e-30	2.07231e-23	3.96e-22	3.80323e-20	1.6655e-08	0.0497286	0.950271	13.6	3.80323e-20	1.6655e-08	0.0497286	0.950271
2.45471e-14	1.47911e-41	6.62816e-30	2.02513e-23	3.96e-22	3.5534e-20	1.59234e-08	0.0486517	0.951348	13.61	3.5534e-20	1.59234e-08	0.0486517	0.951348
2.39883e-14	1.38038e-41	6.32984e-30	1.97904e-23	3.96e-22	3.3199e-20	1.52236e-08	0.047597	0.952403	13.62	3.3199e-20	1.52236e-08	0.047597	0.952403
2.34423e-14	1.28825e-41	6.04495e-30	1.93399e-23	3.96e-22	3.10168e-20	1.45542e-08	0.046564	0.953436	13.63	3.10168e-20	1.45542e-08	0.046564	0.953436
2.29087e-14	1.20226e-41	5.77288e-30	1.88997e-23	3.96e-22	2.89772e-20	1.39139e-08	0.0455524	0.954448	13.64	2.89772e-20	1.39139e-08	0.0455524	0.954448
2.23872e-14	1.12202e-41	5.51306e-30	1.84694e-23	3.96e-22	2.70712e-20	1.33015e-08	0.0445617	0.955438	13.65	2.70712e-20	1.33015e-08	0.0445617	0.955438
2.18776e-14	1.04713e-41	5.26493e-30	1.8049e-23	3.96e-22	2.529e-20	1.27157e-08	0.0435915	0.956408	13.66	2.529e-20	1.27157e-08	0.0435915	0.956408
2.13796e-14	9.77237e-42	5.02797e-30	1.76382e-23	3.96e-22	2.36254e-20	1.21555e-08	0.0426416	0.957358	13.67	2.36254e-20	1.21555e-08	0.0426416	0.957358
2.0893e-14	9.12011e-42	4.80167e-30	1.72367e-23	3.96e-22	2.20699e-20	1.16197e-08	0.0417114	0.958289	13.68	2.20699e-20	1.16197e-08	0.0417114	0.958289
2.04174e-14	8.51138e-42	4.58556e-30	1.68443e-23	3.96e-22	2.06164e-20	1.11072e-08	0.0408007	0.959199	13.69	2.06164e-20	1.11072e-08	0.0408007	0.959199
1.99526e-14	7.94328e-42	4.37918e-30	1.64609e-23	3.96e-22	1.92583e-20	1.06172e-08	0.039909	0.960091	13.7	1.92583e-20	1.06172e-08	0.039909	0.960091
1.94984e-14	7.4131e-42	4.18208e-30	1.60862e-23	3.96e-22	1.79892e-20	1.01486e-08	0.039036	0.960964	13.71	1.79892e-20	1.01486e-08	0.039036	0.960964
1.90546e-14	6.91831e-42	3.99386e-30	1.57201e-23	3.96e-22	1.68034e-20	9.70042e-09	0.0381814	0.961819	13.72	1.68034e-20	9.70042e-09	0.0381814	0.961819
1.86209e-14	6.45654e-42	3.81411e-30	1.53622e-23	3.96e-22	1.56955e-20	9.27189e-09	0.0373447	0.962655	13.73	1.56955e-20	9.27189e-09	0.0373447	0.962655
1.8197e-14	6.0256e-42	3.64244e-30	1.50125e-23	3.96e-22	1.46604e-20	8.86212e-09	0.0365257	0.963474	13.74	1.46604e-20	8.86212e-09	0.0365257	0.963474
1.77828e-14	5.62341e-42	3.47851e-30	1.46708e-23	3.96e-22	1.36932e-20	8.4703e-09	0.035724	0.964276	13.75	1.36932e-20	8.4703e-09	0.035724	0.964276
1.7378e-14	5.24807e-42	3.32195e-30	1.43369e-23	3.96e-22	1.27897e-20	8.09566e-09	0.0349392	0.965061	13.76	1.27897e-20	8.09566e-09	0.0349392	0.965061
1.69824e-14	4.89779e-42	3.17243e-30	1.40105e-23	3.96e-22	1.19455e-20	7.73745e-09	0.0341711	0.965829	13.77	1.19455e-20	7.73745e-09	0.0341711	0.965829
1.65959e-14	4.57088e-42	3.02965e-30	1.36916e-23	3.96e-22	1.11569e-20	7.39496e-09	0.0334193	0.966581	13.78	1.11569e-20	7.39496e-09	0.0334193	0.966581
1.62181e-14	4.2658e-42	2.89329e-30	1.33799e-23	3.96e-22	1.04201e-20	7.06751e-09	0.0326834	0.967317	13.79	1.04201e-20	7.06751e-09	0.0326834	0.967317
1.58489e-14	3.98107e-42	2.76308e-30	1.30754e-23	3.96e-22	9.73188e-21	6.75444e-09	0.0319632	0.968037	13.8	9.73188e-21	6.75444e-09	0.0319632	0.968037
1.54882e-14	3.71535e-42	2.63872e-30	1.27777e-23	3.96e-22	9.08893e-21	6.45514e-09	0.0312584	0.968742	13.81	9.08893e-21	6.45514e-09	0.0312584	0.968742
1.51356e-14	3.46737e-42	2.51995e-30	1.24869e-23	3.96e-22	8.48832e-21	6.169e-09	0.0305686	0.969431	13.82	8.48832e-21	6.169e-09	0.0305686	0.969431
1.47911e-14	3.23594e-42	2.40654e-30	1.22026e-23	3.96e-22	7.92728e-21	5.89545e-09	0.0298936	0.970106	13.83	7.92728e-21	5.89545e-09	0.0298936	0.970106
1.44544e-14	3.01995e-42	2.29823e-30	1.19249e-23	3.96e-22	7.40321e-21	5.63394e-09	0.029233	0.970767	13.84	7.40321e-21	5.63394e-09	0.029233	0.970767
1.41254e-14	2.81838e-42	2.19479e-30	1.16534e-23	3.96e-22	6.91367e-21	5.38396e-09	0.0285866	0.971413	13.85	6.91367e-21	5.38396e-09	0.0285866	0.971413
1.38038e-14	2.63027e-42	2.09601e-30	1.13882e-23	3.96e-22	6.45642e-21	5.14499e-09	0.0279541	0.972046	13.86	6.45642e-21	5.14499e-09	0.0279541	0.972046
1.34896e-14	2.45471e-42	2.00167e-30	1.11289e-23	3.96e-22	6.02932e-21	4.91655e-09	0.0273352	0.972665	13.87	6.02932e-21	4.91655e-09	0.0273352	0.972665
1.31826e-14	2.29087e-42	1.91158e-30	1.08756e-23	3.96e-22	5.63039e-21	4.69819e-09	0.0267296	0.97327	13.88	5.63039e-21	4.69819e-09	0.0267296	0.97327
1.28825e-14	2.13796e-42	1.82555e-30	1.06281e-23	3.96e-22	5.25778e-21	4.48947e-09	0.0261371	0.973863	13.89	5.25778e-21	4.48947e-09	0.0261371	0.973863
1.25893e-14	1.99526e-42	1.74338e-30	1.03861e-23	3.96e-22	4.90977e-21	4.28997e-09	0.0255573	0.974443	13.9	4.90977e-21	4.28997e-09	0.0255573	0.974443
1.23027e-14	1.86209e-42	1.66492e-30	1.01497e-23	3.96e-22	4.58473e-21	4.09927e-09	0.0249901	0.97501	13.91	4.58473e-21	4.09927e-09	0.0249901	0.97501
1.20226e-14	1.7378e-42	1.58998e-30	9.91868e-24	3.96e-22	4.28116e-21	3.917e-09	0.0244351	0.975565	13.92	4.28116e-21	3.917e-09	0.0244351	0.975565
1.1749e-14	1.62181e-42	1.51842e-30	9.6929e-24	3.96e-22	3.99763e-21	3.74279e-09	0.0238922	0.976108	13.93	3.99763e-21	3.74279e-09	0.0238922	0.976108
1.14815e-14	1.51356e-42	1.45008e-30	9.47227e-24	3.96e-22	3.73284e-21	3.57628e-09	0.0233611	0.976639	13.94	3.73284e-21	3.57628e-09	0.0233611	0.976639
1.12202e-14	1.41254e-42	1.38482e-30	9.25665e-24	3.96e-22	3.48554e-21	3.41714e-09	0.0228415	0.977159	13.95	3.48554e-21	3.41714e-09	0.0228415	0.977159
1.09648e-14	1.31826e-42	1.32249e-30	9.04595e-24	3.96e-22	3.25459e-21	3.26504e-09	0.0223331	0.977667	13.96	3.25459e-21	3.26504e-09	0.0223331	0.977667
1.07152e-14	1.23027e-42	1.26297e-30	8.84003e-24	3.96e-22	3.0389e-21	3.11967e-09	0.0218359	0.978164	13.97	3.0389e-21	3.11967e-09	0.0218359	0.978164
1.04713e-14	1.14815e-42	1.20613e-30	8.63881e-24	3.96e-22	2.83748e-21	2.98075e-09	0.0213494	0.978651	13.98	2.83748e-21	2.98075e-09	0.0213494	0.978651
1.02329e-14	1.07152e-42	1.15184e-30	8.44217e-24	3.96e-22	2.64938e-21	2.84798e-09	0.0208736	0.979126	13.99	2.64938e-21	2.84798e-09	0.0208736	0.979126
1e-14	1e-42	1.1e-30	8.25e-24	3.96e-22	2.47372e-21	2.72109e-09	0.0204082	0.979592	14	2.47372e-21	2.72109e-09	0.0204082	0.979592

## Sheet: AsV
The mole fractions of dissociating of H3As(V)O4 at a given pH: α-values (Christian, 1986).
Ka1 =	0.00562	pKa1 =	2.25026
Ka2 =	1.7e-07	pKa2 =	6.76955
Ka3 =	3.95e-12	pKa3 =	11.4034
CH3As(V)O4 =	1	M
[H+]	[H+]3	Ka1[H+]2	Ka1Ka2[H+]	Ka1Ka2Ka3	α0	α1	α2	α3	pH	[H3AsO4]	[H2AsO4−]	[HAsO42−]	[AsO43−]
1	1	0.00562	9.554e-10	3.77383e-21	0.994411	0.00558859	9.50061e-10	3.75274e-21	0	0.994411	0.00558859	9.50061e-10	3.75274e-21
0.977237	0.933254	0.00536706	9.33652e-10	3.77383e-21	0.994282	0.00571802	9.94706e-10	4.02061e-21	0.01	0.994282	0.00571802	9.94706e-10	4.02061e-21
0.954993	0.870964	0.0051255	9.124e-10	3.77383e-21	0.99415	0.00585043	1.04145e-09	4.30759e-21	0.02	0.99415	0.00585043	1.04145e-09	4.30759e-21
0.933254	0.812831	0.00489482	8.91631e-10	3.77383e-21	0.994014	0.00598589	1.09038e-09	4.61503e-21	0.03	0.994014	0.00598589	1.09038e-09	4.61503e-21
0.912011	0.758578	0.00467451	8.71335e-10	3.77383e-21	0.993876	0.00612447	1.14161e-09	4.94441e-21	0.04	0.993876	0.00612447	1.14161e-09	4.94441e-21
0.891251	0.707946	0.00446412	8.51501e-10	3.77383e-21	0.993734	0.00626623	1.19524e-09	5.29727e-21	0.05	0.993734	0.00626623	1.19524e-09	5.29727e-21
0.870964	0.660693	0.00426321	8.32119e-10	3.77383e-21	0.993589	0.00641125	1.25139e-09	5.6753e-21	0.06	0.993589	0.00641125	1.25139e-09	5.6753e-21
0.851138	0.616595	0.00407133	8.13177e-10	3.77383e-21	0.99344	0.00655961	1.31017e-09	6.08029e-21	0.07	0.99344	0.00655961	1.31017e-09	6.08029e-21
0.831764	0.57544	0.00388809	7.94667e-10	3.77383e-21	0.993289	0.00671138	1.3717e-09	6.51415e-21	0.08	0.993289	0.00671138	1.3717e-09	6.51415e-21
0.812831	0.537032	0.0037131	7.76578e-10	3.77383e-21	0.993133	0.00686663	1.43613e-09	6.97895e-21	0.09	0.993133	0.00686663	1.43613e-09	6.97895e-21
0.794328	0.501187	0.00354598	7.58901e-10	3.77383e-21	0.992975	0.00702545	1.50357e-09	7.47688e-21	0.1	0.992975	0.00702545	1.50357e-09	7.47688e-21
0.776247	0.467735	0.00338638	7.41626e-10	3.77383e-21	0.992812	0.00718792	1.57417e-09	8.01031e-21	0.11	0.992812	0.00718792	1.57417e-09	8.01031e-21
0.758578	0.436516	0.00323397	7.24745e-10	3.77383e-21	0.992646	0.00735412	1.64808e-09	8.58177e-21	0.12	0.992646	0.00735412	1.64808e-09	8.58177e-21
0.74131	0.40738	0.00308842	7.08248e-10	3.77383e-21	0.992476	0.00752413	1.72546e-09	9.19395e-21	0.13	0.992476	0.00752413	1.72546e-09	9.19395e-21
0.724436	0.380189	0.00294942	6.92126e-10	3.77383e-21	0.992302	0.00769804	1.80646e-09	9.84977e-21	0.14	0.992302	0.00769804	1.80646e-09	9.84977e-21
0.707946	0.354813	0.00281667	6.76371e-10	3.77383e-21	0.992124	0.00787594	1.89126e-09	1.05523e-20	0.15	0.992124	0.00787594	1.89126e-09	1.05523e-20
0.691831	0.331131	0.0026899	6.60975e-10	3.77383e-21	0.991942	0.00805791	1.98003e-09	1.1305e-20	0.16	0.991942	0.00805791	1.98003e-09	1.1305e-20
0.676083	0.30903	0.00256884	6.4593e-10	3.77383e-21	0.991756	0.00824406	2.07296e-09	1.21112e-20	0.17	0.991756	0.00824406	2.07296e-09	1.21112e-20
0.660693	0.288403	0.00245322	6.31227e-10	3.77383e-21	0.991566	0.00843447	2.17023e-09	1.29749e-20	0.18	0.991566	0.00843447	2.17023e-09	1.29749e-20
0.645654	0.269153	0.00234281	6.16858e-10	3.77383e-21	0.991371	0.00862924	2.27207e-09	1.39001e-20	0.19	0.991371	0.00862924	2.27207e-09	1.39001e-20
0.630957	0.251189	0.00223736	6.02817e-10	3.77383e-21	0.991172	0.00882846	2.37867e-09	1.48912e-20	0.2	0.991172	0.00882846	2.37867e-09	1.48912e-20
0.616595	0.234423	0.00213666	5.89095e-10	3.77383e-21	0.990968	0.00903225	2.49026e-09	1.5953e-20	0.21	0.990968	0.00903225	2.49026e-09	1.5953e-20
0.60256	0.218776	0.0020405	5.75685e-10	3.77383e-21	0.990759	0.00924069	2.60707e-09	1.70903e-20	0.22	0.990759	0.00924069	2.60707e-09	1.70903e-20
0.588844	0.204174	0.00194866	5.62581e-10	3.77383e-21	0.990546	0.0094539	2.72935e-09	1.83087e-20	0.23	0.990546	0.0094539	2.72935e-09	1.83087e-20
0.57544	0.190546	0.00186096	5.49775e-10	3.77383e-21	0.990328	0.00967198	2.85736e-09	1.96138e-20	0.24	0.990328	0.00967198	2.85736e-09	1.96138e-20
0.562341	0.177828	0.0017772	5.37261e-10	3.77383e-21	0.990105	0.00989504	2.99134e-09	2.10118e-20	0.25	0.990105	0.00989504	2.99134e-09	2.10118e-20
0.549541	0.165959	0.00169721	5.25031e-10	3.77383e-21	0.989877	0.0101232	3.1316e-09	2.25094e-20	0.26	0.989877	0.0101232	3.1316e-09	2.25094e-20
0.537032	0.154882	0.00162083	5.1308e-10	3.77383e-21	0.989643	0.0103565	3.27842e-09	2.41135e-20	0.27	0.989643	0.0103565	3.27842e-09	2.41135e-20
0.524807	0.144544	0.00154788	5.01401e-10	3.77383e-21	0.989405	0.0105952	3.43209e-09	2.58319e-20	0.28	0.989405	0.0105952	3.43209e-09	2.58319e-20
0.512861	0.134896	0.00147821	4.89988e-10	3.77383e-21	0.989161	0.0108393	3.59296e-09	2.76725e-20	0.29	0.989161	0.0108393	3.59296e-09	2.76725e-20
0.501187	0.125893	0.00141168	4.78834e-10	3.77383e-21	0.988911	0.011089	3.76134e-09	2.96442e-20	0.3	0.988911	0.011089	3.76134e-09	2.96442e-20
0.489779	0.11749	0.00134814	4.67935e-10	3.77383e-21	0.988656	0.0113444	3.93759e-09	3.17561e-20	0.31	0.988656	0.0113444	3.93759e-09	3.17561e-20
0.47863	0.109648	0.00128747	4.57283e-10	3.77383e-21	0.988394	0.0116056	4.12207e-09	3.40183e-20	0.32	0.988394	0.0116056	4.12207e-09	3.40183e-20
0.467735	0.102329	0.00122952	4.46874e-10	3.77383e-21	0.988127	0.0118727	4.31517e-09	3.64414e-20	0.33	0.988127	0.0118727	4.31517e-09	3.64414e-20
0.457088	0.0954993	0.00117418	4.36702e-10	3.77383e-21	0.987854	0.0121459	4.51729e-09	3.90369e-20	0.34	0.987854	0.0121459	4.51729e-09	3.90369e-20
0.446684	0.0891251	0.00112134	4.26762e-10	3.77383e-21	0.987575	0.0124253	4.72885e-09	4.18169e-20	0.35	0.987575	0.0124253	4.72885e-09	4.18169e-20
0.436516	0.0831764	0.00107087	4.17047e-10	3.77383e-21	0.987289	0.012711	4.95028e-09	4.47947e-20	0.36	0.987289	0.012711	4.95028e-09	4.47947e-20
0.42658	0.0776247	0.00102267	4.07554e-10	3.77383e-21	0.986997	0.0130033	5.18204e-09	4.79842e-20	0.37	0.986997	0.0130033	5.18204e-09	4.79842e-20
0.416869	0.0724436	0.000976644	3.98277e-10	3.77383e-21	0.986698	0.0133021	5.42462e-09	5.14004e-20	0.38	0.986698	0.0133021	5.42462e-09	5.14004e-20
0.40738	0.0676083	0.000932688	3.89211e-10	3.77383e-21	0.986392	0.0136077	5.67852e-09	5.50595e-20	0.39	0.986392	0.0136077	5.67852e-09	5.50595e-20
0.398107	0.0630957	0.00089071	3.80352e-10	3.77383e-21	0.98608	0.0139203	5.94425e-09	5.89786e-20	0.4	0.98608	0.0139203	5.94425e-09	5.89786e-20
0.389045	0.0588844	0.000850621	3.71694e-10	3.77383e-21	0.98576	0.0142399	6.22238e-09	6.31762e-20	0.41	0.98576	0.0142399	6.22238e-09	6.31762e-20
0.380189	0.0549541	0.000812337	3.63233e-10	3.77383e-21	0.985433	0.0145668	6.51347e-09	6.76721e-20	0.42	0.985433	0.0145668	6.51347e-09	6.76721e-20
0.371535	0.0512861	0.000775776	3.54965e-10	3.77383e-21	0.985099	0.014901	6.81813e-09	7.24873e-20	0.43	0.985099	0.014901	6.81813e-09	7.24873e-20
0.363078	0.047863	0.00074086	3.46885e-10	3.77383e-21	0.984757	0.0152428	7.13698e-09	7.76446e-20	0.44	0.984757	0.0152428	7.13698e-09	7.76446e-20
0.354813	0.0446684	0.000707516	3.38989e-10	3.77383e-21	0.984408	0.0155923	7.47068e-09	8.31682e-20	0.45	0.984408	0.0155923	7.47068e-09	8.31682e-20
0.346737	0.0416869	0.000675673	3.31272e-10	3.77383e-21	0.98405	0.0159497	7.81992e-09	8.9084e-20	0.46	0.98405	0.0159497	7.81992e-09	8.9084e-20
0.338844	0.0389045	0.000645262	3.23732e-10	3.77383e-21	0.983685	0.0163152	8.18542e-09	9.54198e-20	0.47	0.983685	0.0163152	8.18542e-09	9.54198e-20
0.331131	0.0363078	0.000616221	3.16363e-10	3.77383e-21	0.983311	0.0166889	8.56794e-09	1.02205e-19	0.48	0.983311	0.0166889	8.56794e-09	1.02205e-19
0.323594	0.0338844	0.000588486	3.09161e-10	3.77383e-21	0.982929	0.017071	8.96824e-09	1.09472e-19	0.49	0.982929	0.017071	8.96824e-09	1.09472e-19
0.316228	0.0316228	0.000562	3.02124e-10	3.77383e-21	0.982538	0.0174617	9.38717e-09	1.17255e-19	0.5	0.982538	0.0174617	9.38717e-09	1.17255e-19
0.30903	0.0295121	0.000536706	2.95247e-10	3.77383e-21	0.982139	0.0178611	9.82558e-09	1.2559e-19	0.51	0.982139	0.0178611	9.82558e-09	1.2559e-19
0.301995	0.0275423	0.00051255	2.88526e-10	3.77383e-21	0.98173	0.0182696	1.02844e-08	1.34516e-19	0.52	0.98173	0.0182696	1.02844e-08	1.34516e-19
0.295121	0.025704	0.000489482	2.81959e-10	3.77383e-21	0.981313	0.0186872	1.07645e-08	1.44075e-19	0.53	0.981313	0.0186872	1.07645e-08	1.44075e-19
0.288403	0.0239883	0.000467451	2.7554e-10	3.77383e-21	0.980886	0.0191141	1.12669e-08	1.54312e-19	0.54	0.980886	0.0191141	1.12669e-08	1.54312e-19
0.281838	0.0223872	0.000446412	2.69268e-10	3.77383e-21	0.980449	0.0195507	1.17926e-08	1.65275e-19	0.55	0.980449	0.0195507	1.17926e-08	1.65275e-19
0.275423	0.020893	0.000426321	2.63139e-10	3.77383e-21	0.980003	0.0199969	1.23428e-08	1.77015e-19	0.56	0.980003	0.0199969	1.23428e-08	1.77015e-19
0.269153	0.0194984	0.000407133	2.57149e-10	3.77383e-21	0.979547	0.0204532	1.29185e-08	1.89587e-19	0.57	0.979547	0.0204532	1.29185e-08	1.89587e-19
0.263027	0.018197	0.000388809	2.51296e-10	3.77383e-21	0.97908	0.0209197	1.35208e-08	2.03049e-19	0.58	0.97908	0.0209197	1.35208e-08	2.03049e-19
0.25704	0.0169824	0.00037131	2.45576e-10	3.77383e-21	0.978603	0.0213965	1.41512e-08	2.17465e-19	0.59	0.978603	0.0213965	1.41512e-08	2.17465e-19
0.251189	0.0158489	0.000354598	2.39986e-10	3.77383e-21	0.978116	0.021884	1.48107e-08	2.32902e-19	0.6	0.978116	0.021884	1.48107e-08	2.32902e-19
0.245471	0.0147911	0.000338638	2.34523e-10	3.77383e-21	0.977618	0.0223823	1.55008e-08	2.49432e-19	0.61	0.977618	0.0223823	1.55008e-08	2.49432e-19
0.239883	0.0138038	0.000323397	2.29184e-10	3.77383e-21	0.977108	0.0228917	1.62229e-08	2.67131e-19	0.62	0.977108	0.0228917	1.62229e-08	2.67131e-19
0.234423	0.0128825	0.000308842	2.23968e-10	3.77383e-21	0.976587	0.0234125	1.69784e-08	2.86084e-19	0.63	0.976587	0.0234125	1.69784e-08	2.86084e-19
0.229087	0.0120226	0.000294942	2.18869e-10	3.77383e-21	0.976055	0.0239448	1.77689e-08	3.06377e-19	0.64	0.976055	0.0239448	1.77689e-08	3.06377e-19
0.223872	0.0112202	0.000281667	2.13887e-10	3.77383e-21	0.975511	0.0244889	1.85959e-08	3.28106e-19	0.65	0.975511	0.0244889	1.85959e-08	3.28106e-19
0.218776	0.0104713	0.00026899	2.09019e-10	3.77383e-21	0.974955	0.025045	1.94612e-08	3.51372e-19	0.66	0.974955	0.025045	1.94612e-08	3.51372e-19
0.213796	0.00977237	0.000256884	2.04261e-10	3.77383e-21	0.974387	0.0256134	2.03665e-08	3.76282e-19	0.67	0.974387	0.0256134	2.03665e-08	3.76282e-19
0.20893	0.00912011	0.000245322	1.99611e-10	3.77383e-21	0.973806	0.0261944	2.13136e-08	4.02953e-19	0.68	0.973806	0.0261944	2.13136e-08	4.02953e-19
0.204174	0.00851138	0.000234281	1.95068e-10	3.77383e-21	0.973212	0.0267882	2.23045e-08	4.31509e-19	0.69	0.973212	0.0267882	2.23045e-08	4.31509e-19
0.199526	0.00794328	0.000223736	1.90627e-10	3.77383e-21	0.972605	0.0273951	2.33411e-08	4.62082e-19	0.7	0.972605	0.0273951	2.33411e-08	4.62082e-19
0.194984	0.0074131	0.000213666	1.86288e-10	3.77383e-21	0.971985	0.0280153	2.44256e-08	4.94814e-19	0.71	0.971985	0.0280153	2.44256e-08	4.94814e-19
0.190546	0.00691831	0.00020405	1.82048e-10	3.77383e-21	0.971351	0.0286492	2.556e-08	5.29857e-19	0.72	0.971351	0.0286492	2.556e-08	5.29857e-19
0.186209	0.00645654	0.000194866	1.77904e-10	3.77383e-21	0.970703	0.029297	2.67468e-08	5.67373e-19	0.73	0.970703	0.029297	2.67468e-08	5.67373e-19
0.18197	0.0060256	0.000186096	1.73854e-10	3.77383e-21	0.970041	0.0299589	2.79882e-08	6.07537e-19	0.74	0.970041	0.0299589	2.79882e-08	6.07537e-19
0.177828	0.00562341	0.00017772	1.69897e-10	3.77383e-21	0.969365	0.0306354	2.92868e-08	6.50533e-19	0.75	0.969365	0.0306354	2.92868e-08	6.50533e-19
0.17378	0.00524807	0.000169721	1.66029e-10	3.77383e-21	0.968673	0.0313266	3.06452e-08	6.96562e-19	0.76	0.968673	0.0313266	3.06452e-08	6.96562e-19
0.169824	0.00489779	0.000162083	1.6225e-10	3.77383e-21	0.967967	0.0320329	3.20661e-08	7.45835e-19	0.77	0.967967	0.0320329	3.20661e-08	7.45835e-19
0.165959	0.00457088	0.000154788	1.58557e-10	3.77383e-21	0.967245	0.0327546	3.35523e-08	7.98581e-19	0.78	0.967245	0.0327546	3.35523e-08	7.98581e-19
0.162181	0.0042658	0.000147821	1.54948e-10	3.77383e-21	0.966508	0.033492	3.51068e-08	8.55043e-19	0.79	0.966508	0.033492	3.51068e-08	8.55043e-19
0.158489	0.00398107	0.000141168	1.51421e-10	3.77383e-21	0.965754	0.0342455	3.67326e-08	9.1548e-19	0.8	0.965754	0.0342455	3.67326e-08	9.1548e-19
0.154882	0.00371535	0.000134814	1.47974e-10	3.77383e-21	0.964985	0.0350152	3.84331e-08	9.80173e-19	0.81	0.964985	0.0350152	3.84331e-08	9.80173e-19
0.151356	0.00346737	0.000128747	1.44606e-10	3.77383e-21	0.964198	0.0358016	4.02116e-08	1.04942e-18	0.82	0.964198	0.0358016	4.02116e-08	1.04942e-18
0.147911	0.00323594	0.000122952	1.41314e-10	3.77383e-21	0.963395	0.036605	4.20717e-08	1.12354e-18	0.83	0.963395	0.036605	4.20717e-08	1.12354e-18
0.144544	0.00301995	0.000117418	1.38097e-10	3.77383e-21	0.962574	0.0374258	4.40169e-08	1.20286e-18	0.84	0.962574	0.0374258	4.40169e-08	1.20286e-18
0.141254	0.00281838	0.000112134	1.34954e-10	3.77383e-21	0.961736	0.0382642	4.60512e-08	1.28777e-18	0.85	0.961736	0.0382642	4.60512e-08	1.28777e-18
0.138038	0.00263027	0.000107087	1.31882e-10	3.77383e-21	0.960879	0.0391206	4.81786e-08	1.37864e-18	0.86	0.960879	0.0391206	4.81786e-08	1.37864e-18
0.134896	0.00245471	0.000102267	1.2888e-10	3.77383e-21	0.960005	0.0399954	5.04033e-08	1.4759e-18	0.87	0.960005	0.0399954	5.04033e-08	1.4759e-18
0.131826	0.00229087	9.76644e-05	1.25946e-10	3.77383e-21	0.959111	0.0408889	5.27296e-08	1.57998e-18	0.88	0.959111	0.0408889	5.27296e-08	1.57998e-18
0.128825	0.00213796	9.32688e-05	1.23079e-10	3.77383e-21	0.958198	0.0418015	5.51621e-08	1.69137e-18	0.89	0.958198	0.0418015	5.51621e-08	1.69137e-18
0.125893	0.00199526	8.9071e-05	1.20278e-10	3.77383e-21	0.957266	0.0427336	5.77056e-08	1.81057e-18	0.9	0.957266	0.0427336	5.77056e-08	1.81057e-18
0.123027	0.00186209	8.50621e-05	1.1754e-10	3.77383e-21	0.956314	0.0436855	6.03651e-08	1.93813e-18	0.91	0.956314	0.0436855	6.03651e-08	1.93813e-18
0.120226	0.0017378	8.12337e-05	1.14864e-10	3.77383e-21	0.955342	0.0446576	6.31458e-08	2.07463e-18	0.92	0.955342	0.0446576	6.31458e-08	2.07463e-18
0.11749	0.00162181	7.75776e-05	1.1225e-10	3.77383e-21	0.95435	0.0456503	6.6053e-08	2.2207e-18	0.93	0.95435	0.0456503	6.6053e-08	2.2207e-18
0.114815	0.00151356	7.4086e-05	1.09695e-10	3.77383e-21	0.953336	0.046664	6.90925e-08	2.377e-18	0.94	0.953336	0.046664	6.90925e-08	2.377e-18
0.112202	0.00141254	7.07516e-05	1.07198e-10	3.77383e-21	0.952301	0.0476991	7.22702e-08	2.54423e-18	0.95	0.952301	0.0476991	7.22702e-08	2.54423e-18
0.109648	0.00131826	6.75673e-05	1.04758e-10	3.77383e-21	0.951244	0.048756	7.55922e-08	2.72317e-18	0.96	0.951244	0.048756	7.55922e-08	2.72317e-18
0.107152	0.00123027	6.45262e-05	1.02373e-10	3.77383e-21	0.950165	0.0498351	7.9065e-08	2.91462e-18	0.97	0.950165	0.0498351	7.9065e-08	2.91462e-18
0.104713	0.00114815	6.16221e-05	1.00043e-10	3.77383e-21	0.949063	0.0509368	8.26952e-08	3.11945e-18	0.98	0.949063	0.0509368	8.26952e-08	3.11945e-18
0.102329	0.00107152	5.88486e-05	9.77654e-11	3.77383e-21	0.947938	0.0520615	8.64899e-08	3.33859e-18	0.99	0.947938	0.0520615	8.64899e-08	3.33859e-18
0.1	0.001	5.62e-05	9.554e-11	3.77383e-21	0.94679	0.0532096	9.04563e-08	3.57303e-18	1	0.94679	0.0532096	9.04563e-08	3.57303e-18
0.0977237	0.000933254	5.36706e-05	9.33652e-11	3.77383e-21	0.945618	0.0543816	9.46022e-08	3.82383e-18	1.01	0.945618	0.0543816	9.46022e-08	3.82383e-18
0.0954993	0.000870964	5.1255e-05	9.124e-11	3.77383e-21	0.944422	0.0555779	9.89353e-08	4.09212e-18	1.02	0.944422	0.0555779	9.89353e-08	4.09212e-18
0.0933254	0.000812831	4.89482e-05	8.91631e-11	3.77383e-21	0.943201	0.056799	1.03464e-07	4.37912e-18	1.03	0.943201	0.056799	1.03464e-07	4.37912e-18
0.0912011	0.000758578	4.67451e-05	8.71335e-11	3.77383e-21	0.941955	0.0580452	1.08197e-07	4.68611e-18	1.04	0.941955	0.0580452	1.08197e-07	4.68611e-18
0.0891251	0.000707946	4.46412e-05	8.51501e-11	3.77383e-21	0.940683	0.059317	1.13143e-07	5.01448e-18	1.05	0.940683	0.059317	1.13143e-07	5.01448e-18
0.0870964	0.000660693	4.26321e-05	8.32119e-11	3.77383e-21	0.939385	0.060615	1.18312e-07	5.36569e-18	1.06	0.939385	0.060615	1.18312e-07	5.36569e-18
0.0851138	0.000616595	4.07133e-05	8.13177e-11	3.77383e-21	0.93806	0.0619394	1.23713e-07	5.74134e-18	1.07	0.93806	0.0619394	1.23713e-07	5.74134e-18
0.0831764	0.00057544	3.88809e-05	7.94667e-11	3.77383e-21	0.936709	0.0632909	1.29357e-07	6.14309e-18	1.08	0.936709	0.0632909	1.29357e-07	6.14309e-18
0.0812831	0.000537032	3.7131e-05	7.76578e-11	3.77383e-21	0.93533	0.0646698	1.35254e-07	6.57275e-18	1.09	0.93533	0.0646698	1.35254e-07	6.57275e-18
0.0794328	0.000501187	3.54598e-05	7.58901e-11	3.77383e-21	0.933923	0.0660766	1.41415e-07	7.03224e-18	1.1	0.933923	0.0660766	1.41415e-07	7.03224e-18
0.0776247	0.000467735	3.38638e-05	7.41626e-11	3.77383e-21	0.932488	0.0675118	1.47852e-07	7.5236e-18	1.11	0.932488	0.0675118	1.47852e-07	7.5236e-18
0.0758578	0.000436516	3.23397e-05	7.24745e-11	3.77383e-21	0.931024	0.0689759	1.54577e-07	8.04902e-18	1.12	0.931024	0.0689759	1.54577e-07	8.04902e-18
0.074131	0.00040738	3.08842e-05	7.08248e-11	3.77383e-21	0.929531	0.0704693	1.61603e-07	8.61085e-18	1.13	0.929531	0.0704693	1.61603e-07	8.61085e-18
0.0724436	0.000380189	2.94942e-05	6.92126e-11	3.77383e-21	0.928007	0.0719926	1.68942e-07	9.21157e-18	1.14	0.928007	0.0719926	1.68942e-07	9.21157e-18
0.0707946	0.000354813	2.81667e-05	6.76371e-11	3.77383e-21	0.926454	0.0735462	1.76607e-07	9.85385e-18	1.15	0.926454	0.0735462	1.76607e-07	9.85385e-18
0.0691831	0.000331131	2.6899e-05	6.60975e-11	3.77383e-21	0.924869	0.0751306	1.84614e-07	1.05405e-17	1.16	0.924869	0.0751306	1.84614e-07	1.05405e-17
0.0676083	0.00030903	2.56884e-05	6.4593e-11	3.77383e-21	0.923254	0.0767463	1.92977e-07	1.12747e-17	1.17	0.923254	0.0767463	1.92977e-07	1.12747e-17
0.0660693	0.000288403	2.45322e-05	6.31227e-11	3.77383e-21	0.921606	0.0783938	2.01711e-07	1.20595e-17	1.18	0.921606	0.0783938	2.01711e-07	1.20595e-17
0.0645654	0.000269153	2.34281e-05	6.16858e-11	3.77383e-21	0.919926	0.0800736	2.10833e-07	1.28984e-17	1.19	0.919926	0.0800736	2.10833e-07	1.28984e-17
0.0630957	0.000251189	2.23736e-05	6.02817e-11	3.77383e-21	0.918214	0.0817862	2.20358e-07	1.37951e-17	1.2	0.918214	0.0817862	2.20358e-07	1.37951e-17
0.0616595	0.000234423	2.13666e-05	5.89095e-11	3.77383e-21	0.916468	0.0835321	2.30304e-07	1.47536e-17	1.21	0.916468	0.0835321	2.30304e-07	1.47536e-17
0.060256	0.000218776	2.0405e-05	5.75685e-11	3.77383e-21	0.914688	0.0853118	2.4069e-07	1.57781e-17	1.22	0.914688	0.0853118	2.4069e-07	1.57781e-17
0.0588844	0.000204174	1.94866e-05	5.62581e-11	3.77383e-21	0.912874	0.0871259	2.51534e-07	1.6873e-17	1.23	0.912874	0.0871259	2.51534e-07	1.6873e-17
0.057544	0.000190546	1.86096e-05	5.49775e-11	3.77383e-21	0.911025	0.0889747	2.62855e-07	1.80432e-17	1.24	0.911025	0.0889747	2.62855e-07	1.80432e-17
0.0562341	0.000177828	1.7772e-05	5.37261e-11	3.77383e-21	0.909141	0.0908589	2.74673e-07	1.92936e-17	1.25	0.909141	0.0908589	2.74673e-07	1.92936e-17
0.0549541	0.000165959	1.69721e-05	5.25031e-11	3.77383e-21	0.907221	0.0927789	2.87011e-07	2.06298e-17	1.26	0.907221	0.0927789	2.87011e-07	2.06298e-17
0.0537032	0.000154882	1.62083e-05	5.1308e-11	3.77383e-21	0.905264	0.0947353	2.99889e-07	2.20576e-17	1.27	0.905264	0.0947353	2.99889e-07	2.20576e-17
0.0524807	0.000144544	1.54788e-05	5.01401e-11	3.77383e-21	0.903271	0.0967285	3.13331e-07	2.35831e-17	1.28	0.903271	0.0967285	3.13331e-07	2.35831e-17
0.0512861	0.000134896	1.47821e-05	4.89988e-11	3.77383e-21	0.901241	0.0987591	3.2736e-07	2.52129e-17	1.29	0.901241	0.0987591	3.2736e-07	2.52129e-17
0.0501187	0.000125893	1.41168e-05	4.78834e-11	3.77383e-21	0.899172	0.100828	3.42002e-07	2.69541e-17	1.3	0.899172	0.100828	3.42002e-07	2.69541e-17
0.0489779	0.00011749	1.34814e-05	4.67935e-11	3.77383e-21	0.897065	0.102934	3.5728e-07	2.88142e-17	1.31	0.897065	0.102934	3.5728e-07	2.88142e-17
0.047863	0.000109648	1.28747e-05	4.57283e-11	3.77383e-21	0.89492	0.10508	3.73224e-07	3.08011e-17	1.32	0.89492	0.10508	3.73224e-07	3.08011e-17
0.0467735	0.000102329	1.22952e-05	4.46874e-11	3.77383e-21	0.892734	0.107265	3.89859e-07	3.29234e-17	1.33	0.892734	0.107265	3.89859e-07	3.29234e-17
0.0457088	9.54993e-05	1.17418e-05	4.36702e-11	3.77383e-21	0.890509	0.10949	4.07215e-07	3.51901e-17	1.34	0.890509	0.10949	4.07215e-07	3.51901e-17
0.0446684	8.91251e-05	1.12134e-05	4.26762e-11	3.77383e-21	0.888244	0.111755	4.25322e-07	3.7611e-17	1.35	0.888244	0.111755	4.25322e-07	3.7611e-17
0.0436516	8.31764e-05	1.07087e-05	4.17047e-11	3.77383e-21	0.885938	0.114062	4.4421e-07	4.01963e-17	1.36	0.885938	0.114062	4.4421e-07	4.01963e-17
0.042658	7.76247e-05	1.02267e-05	4.07554e-11	3.77383e-21	0.88359	0.116409	4.63913e-07	4.29569e-17	1.37	0.88359	0.116409	4.63913e-07	4.29569e-17
0.0416869	7.24436e-05	9.76644e-06	3.98277e-11	3.77383e-21	0.881201	0.118799	4.84463e-07	4.59047e-17	1.38	0.881201	0.118799	4.84463e-07	4.59047e-17
0.040738	6.76083e-05	9.32688e-06	3.89211e-11	3.77383e-21	0.878769	0.12123	5.05895e-07	4.9052e-17	1.39	0.878769	0.12123	5.05895e-07	4.9052e-17
0.0398107	6.30957e-05	8.9071e-06	3.80352e-11	3.77383e-21	0.876295	0.123705	5.28245e-07	5.24122e-17	1.4	0.876295	0.123705	5.28245e-07	5.24122e-17
0.0389045	5.88844e-05	8.50621e-06	3.71694e-11	3.77383e-21	0.873777	0.126223	5.51551e-07	5.59993e-17	1.41	0.873777	0.126223	5.51551e-07	5.59993e-17
0.0380189	5.49541e-05	8.12337e-06	3.63233e-11	3.77383e-21	0.871215	0.128784	5.75852e-07	5.98285e-17	1.42	0.871215	0.128784	5.75852e-07	5.98285e-17
0.0371535	5.12861e-05	7.75776e-06	3.54965e-11	3.77383e-21	0.86861	0.13139	6.01188e-07	6.39156e-17	1.43	0.86861	0.13139	6.01188e-07	6.39156e-17
0.0363078	4.7863e-05	7.4086e-06	3.46885e-11	3.77383e-21	0.86596	0.13404	6.276e-07	6.82779e-17	1.44	0.86596	0.13404	6.276e-07	6.82779e-17
0.0354813	4.46684e-05	7.07516e-06	3.38989e-11	3.77383e-21	0.863264	0.136735	6.55132e-07	7.29333e-17	1.45	0.863264	0.136735	6.55132e-07	7.29333e-17
0.0346737	4.16869e-05	6.75673e-06	3.31272e-11	3.77383e-21	0.860523	0.139476	6.8383e-07	7.79014e-17	1.46	0.860523	0.139476	6.8383e-07	7.79014e-17
0.0338844	3.89045e-05	6.45262e-06	3.23732e-11	3.77383e-21	0.857737	0.142262	7.13739e-07	8.32025e-17	1.47	0.857737	0.142262	7.13739e-07	8.32025e-17
0.0331131	3.63078e-05	6.16221e-06	3.16363e-11	3.77383e-21	0.854904	0.145095	7.44908e-07	8.88586e-17	1.48	0.854904	0.145095	7.44908e-07	8.88586e-17
0.0323594	3.38844e-05	5.88486e-06	3.09161e-11	3.77383e-21	0.852024	0.147975	7.77387e-07	9.4893e-17	1.49	0.852024	0.147975	7.77387e-07	9.4893e-17
0.0316228	3.16228e-05	5.62e-06	3.02124e-11	3.77383e-21	0.849098	0.150902	8.11228e-07	1.0133e-16	1.5	0.849098	0.150902	8.11228e-07	1.0133e-16
0.030903	2.95121e-05	5.36706e-06	2.95247e-11	3.77383e-21	0.846123	0.153876	8.46484e-07	1.08197e-16	1.51	0.846123	0.153876	8.46484e-07	1.08197e-16
0.0301995	2.75423e-05	5.1255e-06	2.88526e-11	3.77383e-21	0.843102	0.156898	8.83212e-07	1.15521e-16	1.52	0.843102	0.156898	8.83212e-07	1.15521e-16
0.0295121	2.5704e-05	4.89482e-06	2.81959e-11	3.77383e-21	0.840032	0.159968	9.21469e-07	1.23333e-16	1.53	0.840032	0.159968	9.21469e-07	1.23333e-16
0.0288403	2.39883e-05	4.67451e-06	2.7554e-11	3.77383e-21	0.836913	0.163086	9.61315e-07	1.31663e-16	1.54	0.836913	0.163086	9.61315e-07	1.31663e-16
0.0281838	2.23872e-05	4.46412e-06	2.69268e-11	3.77383e-21	0.833746	0.166253	1.00281e-06	1.40545e-16	1.55	0.833746	0.166253	1.00281e-06	1.40545e-16
0.0275423	2.0893e-05	4.26321e-06	2.63139e-11	3.77383e-21	0.83053	0.169469	1.04602e-06	1.50016e-16	1.56	0.83053	0.169469	1.04602e-06	1.50016e-16
0.0269153	1.94984e-05	4.07133e-06	2.57149e-11	3.77383e-21	0.827264	0.172735	1.09101e-06	1.60113e-16	1.57	0.827264	0.172735	1.09101e-06	1.60113e-16
0.0263027	1.8197e-05	3.88809e-06	2.51296e-11	3.77383e-21	0.823949	0.17605	1.13785e-06	1.70877e-16	1.58	0.823949	0.17605	1.13785e-06	1.70877e-16
0.025704	1.69824e-05	3.7131e-06	2.45576e-11	3.77383e-21	0.820584	0.179415	1.18661e-06	1.8235e-16	1.59	0.820584	0.179415	1.18661e-06	1.8235e-16
0.0251189	1.58489e-05	3.54598e-06	2.39986e-11	3.77383e-21	0.817169	0.18283	1.23736e-06	1.94578e-16	1.6	0.817169	0.18283	1.23736e-06	1.94578e-16
0.0245471	1.47911e-05	3.38638e-06	2.34523e-11	3.77383e-21	0.813703	0.186295	1.29018e-06	2.0761e-16	1.61	0.813703	0.186295	1.29018e-06	2.0761e-16
0.0239883	1.38038e-05	3.23397e-06	2.29184e-11	3.77383e-21	0.810187	0.189811	1.34515e-06	2.21497e-16	1.62	0.810187	0.189811	1.34515e-06	2.21497e-16
0.0234423	1.28825e-05	3.08842e-06	2.23968e-11	3.77383e-21	0.806621	0.193377	1.40234e-06	2.36294e-16	1.63	0.806621	0.193377	1.40234e-06	2.36294e-16
0.0229087	1.20226e-05	2.94942e-06	2.18869e-11	3.77383e-21	0.803004	0.196994	1.46185e-06	2.52058e-16	1.64	0.803004	0.196994	1.46185e-06	2.52058e-16
0.0223872	1.12202e-05	2.81667e-06	2.13887e-11	3.77383e-21	0.799336	0.200662	1.52375e-06	2.68851e-16	1.65	0.799336	0.200662	1.52375e-06	2.68851e-16
0.0218776	1.04713e-05	2.6899e-06	2.09019e-11	3.77383e-21	0.795617	0.204381	1.58814e-06	2.86739e-16	1.66	0.795617	0.204381	1.58814e-06	2.86739e-16
0.0213796	9.77237e-06	2.56884e-06	2.04261e-11	3.77383e-21	0.791848	0.208151	1.65511e-06	3.0579e-16	1.67	0.791848	0.208151	1.65511e-06	3.0579e-16
0.020893	9.12011e-06	2.45322e-06	1.99611e-11	3.77383e-21	0.788027	0.211971	1.72475e-06	3.26079e-16	1.68	0.788027	0.211971	1.72475e-06	3.26079e-16
0.0204174	8.51138e-06	2.34281e-06	1.95068e-11	3.77383e-21	0.784155	0.215843	1.79716e-06	3.47684e-16	1.69	0.784155	0.215843	1.79716e-06	3.47684e-16
0.0199526	7.94328e-06	2.23736e-06	1.90627e-11	3.77383e-21	0.780232	0.219766	1.87245e-06	3.70686e-16	1.7	0.780232	0.219766	1.87245e-06	3.70686e-16
0.0194984	7.4131e-06	2.13666e-06	1.86288e-11	3.77383e-21	0.776259	0.22374	1.95071e-06	3.95174e-16	1.71	0.776259	0.22374	1.95071e-06	3.95174e-16
0.0190546	6.91831e-06	2.0405e-06	1.82048e-11	3.77383e-21	0.772234	0.227764	2.03205e-06	4.21242e-16	1.72	0.772234	0.227764	2.03205e-06	4.21242e-16
0.0186209	6.45654e-06	1.94866e-06	1.77904e-11	3.77383e-21	0.768159	0.231839	2.11659e-06	4.48986e-16	1.73	0.768159	0.231839	2.11659e-06	4.48986e-16
0.018197	6.0256e-06	1.86096e-06	1.73854e-11	3.77383e-21	0.764032	0.235965	2.20443e-06	4.78513e-16	1.74	0.764032	0.235965	2.20443e-06	4.78513e-16
0.0177828	5.62341e-06	1.7772e-06	1.69897e-11	3.77383e-21	0.759856	0.240142	2.29571e-06	5.09934e-16	1.75	0.759856	0.240142	2.29571e-06	5.09934e-16
0.017378	5.24807e-06	1.69721e-06	1.66029e-11	3.77383e-21	0.755629	0.244368	2.39053e-06	5.43364e-16	1.76	0.755629	0.244368	2.39053e-06	5.43364e-16
0.0169824	4.89779e-06	1.62083e-06	1.6225e-11	3.77383e-21	0.751352	0.248645	2.48902e-06	5.7893e-16	1.77	0.751352	0.248645	2.48902e-06	5.7893e-16
0.0165959	4.57088e-06	1.54788e-06	1.58557e-11	3.77383e-21	0.747026	0.252972	2.59132e-06	6.16762e-16	1.78	0.747026	0.252972	2.59132e-06	6.16762e-16
0.0162181	4.2658e-06	1.47821e-06	1.54948e-11	3.77383e-21	0.74265	0.257348	2.69755e-06	6.57001e-16	1.79	0.74265	0.257348	2.69755e-06	6.57001e-16
0.0158489	3.98107e-06	1.41168e-06	1.51421e-11	3.77383e-21	0.738224	0.261773	2.80785e-06	6.99795e-16	1.8	0.738224	0.261773	2.80785e-06	6.99795e-16
0.0154882	3.71535e-06	1.34814e-06	1.47974e-11	3.77383e-21	0.73375	0.266247	2.92236e-06	7.45299e-16	1.81	0.73375	0.266247	2.92236e-06	7.45299e-16
0.0151356	3.46737e-06	1.28747e-06	1.44606e-11	3.77383e-21	0.729228	0.270769	3.04122e-06	7.9368e-16	1.82	0.729228	0.270769	3.04122e-06	7.9368e-16
0.0147911	3.23594e-06	1.22952e-06	1.41314e-11	3.77383e-21	0.724657	0.27534	3.16459e-06	8.45113e-16	1.83	0.724657	0.27534	3.16459e-06	8.45113e-16
0.0144544	3.01995e-06	1.17418e-06	1.38097e-11	3.77383e-21	0.720039	0.279958	3.29262e-06	8.99784e-16	1.84	0.720039	0.279958	3.29262e-06	8.99784e-16
0.0141254	2.81838e-06	1.12134e-06	1.34954e-11	3.77383e-21	0.715374	0.284623	3.42546e-06	9.5789e-16	1.85	0.715374	0.284623	3.42546e-06	9.5789e-16
0.0138038	2.63027e-06	1.07087e-06	1.31882e-11	3.77383e-21	0.710662	0.289334	3.56327e-06	1.01964e-15	1.86	0.710662	0.289334	3.56327e-06	1.01964e-15
0.0134896	2.45471e-06	1.02267e-06	1.2888e-11	3.77383e-21	0.705905	0.294091	3.70622e-06	1.08525e-15	1.87	0.705905	0.294091	3.70622e-06	1.08525e-15
0.0131826	2.29087e-06	9.76644e-07	1.25946e-11	3.77383e-21	0.701102	0.298894	3.85449e-06	1.15495e-15	1.88	0.701102	0.298894	3.85449e-06	1.15495e-15
0.0128825	2.13796e-06	9.32688e-07	1.23079e-11	3.77383e-21	0.696254	0.303742	4.00824e-06	1.229e-15	1.89	0.696254	0.303742	4.00824e-06	1.229e-15
0.0125893	1.99526e-06	8.9071e-07	1.20278e-11	3.77383e-21	0.691363	0.308633	4.16765e-06	1.30764e-15	1.9	0.691363	0.308633	4.16765e-06	1.30764e-15
0.0123027	1.86209e-06	8.50621e-07	1.1754e-11	3.77383e-21	0.686428	0.313568	4.33292e-06	1.39116e-15	1.91	0.686428	0.313568	4.33292e-06	1.39116e-15
0.0120226	1.7378e-06	8.12337e-07	1.14864e-11	3.77383e-21	0.681451	0.318545	4.50422e-06	1.47985e-15	1.92	0.681451	0.318545	4.50422e-06	1.47985e-15
0.011749	1.62181e-06	7.75776e-07	1.1225e-11	3.77383e-21	0.676431	0.323564	4.68176e-06	1.574e-15	1.93	0.676431	0.323564	4.68176e-06	1.574e-15
0.0114815	1.51356e-06	7.4086e-07	1.09695e-11	3.77383e-21	0.671371	0.328624	4.86573e-06	1.67396e-15	1.94	0.671371	0.328624	4.86573e-06	1.67396e-15
0.0112202	1.41254e-06	7.07516e-07	1.07198e-11	3.77383e-21	0.666271	0.333724	5.05634e-06	1.78005e-15	1.95	0.666271	0.333724	5.05634e-06	1.78005e-15
0.0109648	1.31826e-06	6.75673e-07	1.04758e-11	3.77383e-21	0.661132	0.338863	5.2538e-06	1.89265e-15	1.96	0.661132	0.338863	5.2538e-06	1.89265e-15
0.0107152	1.23027e-06	6.45262e-07	1.02373e-11	3.77383e-21	0.655954	0.344041	5.45831e-06	2.01213e-15	1.97	0.655954	0.344041	5.45831e-06	2.01213e-15
0.0104713	1.14815e-06	6.16221e-07	1.00043e-11	3.77383e-21	0.650739	0.349255	5.67012e-06	2.13889e-15	1.98	0.650739	0.349255	5.67012e-06	2.13889e-15
0.0102329	1.07152e-06	5.88486e-07	9.77654e-12	3.77383e-21	0.645488	0.354507	5.88943e-06	2.27337e-15	1.99	0.645488	0.354507	5.88943e-06	2.27337e-15
0.01	1e-06	5.62e-07	9.554e-12	3.77383e-21	0.640201	0.359793	6.11648e-06	2.41601e-15	2	0.640201	0.359793	6.11648e-06	2.41601e-15
0.00977237	9.33254e-07	5.36706e-07	9.33652e-12	3.77383e-21	0.63488	0.365114	6.35151e-06	2.56728e-15	2.01	0.63488	0.365114	6.35151e-06	2.56728e-15
0.00954993	8.70964e-07	5.1255e-07	9.124e-12	3.77383e-21	0.629526	0.370467	6.59476e-06	2.7277e-15	2.02	0.629526	0.370467	6.59476e-06	2.7277e-15
0.00933254	8.12831e-07	4.89482e-07	8.91631e-12	3.77383e-21	0.62414	0.375853	6.84648e-06	2.89777e-15	2.03	0.62414	0.375853	6.84648e-06	2.89777e-15
0.00912011	7.58578e-07	4.67451e-07	8.71335e-12	3.77383e-21	0.618723	0.38127	7.10692e-06	3.07807e-15	2.04	0.618723	0.38127	7.10692e-06	3.07807e-15
0.00891251	7.07946e-07	4.46412e-07	8.51501e-12	3.77383e-21	0.613276	0.386716	7.37635e-06	3.26918e-15	2.05	0.613276	0.386716	7.37635e-06	3.26918e-15
0.00870964	6.60693e-07	4.26321e-07	8.32119e-12	3.77383e-21	0.607801	0.392191	7.65503e-06	3.47171e-15	2.06	0.607801	0.392191	7.65503e-06	3.47171e-15
0.00851138	6.16595e-07	4.07133e-07	8.13177e-12	3.77383e-21	0.602299	0.397693	7.94323e-06	3.68633e-15	2.07	0.602299	0.397693	7.94323e-06	3.68633e-15
0.00831764	5.7544e-07	3.88809e-07	7.94667e-12	3.77383e-21	0.59677	0.403221	8.24124e-06	3.91372e-15	2.08	0.59677	0.403221	8.24124e-06	3.91372e-15
0.00812831	5.37032e-07	3.7131e-07	7.76578e-12	3.77383e-21	0.591217	0.408774	8.54934e-06	4.1546e-15	2.09	0.591217	0.408774	8.54934e-06	4.1546e-15
0.00794328	5.01187e-07	3.54598e-07	7.58901e-12	3.77383e-21	0.585641	0.41435	8.86781e-06	4.40975e-15	2.1	0.585641	0.41435	8.86781e-06	4.40975e-15
0.00776247	4.67735e-07	3.38638e-07	7.41626e-12	3.77383e-21	0.580042	0.419948	9.19697e-06	4.67996e-15	2.11	0.580042	0.419948	9.19697e-06	4.67996e-15
0.00758578	4.36516e-07	3.23397e-07	7.24745e-12	3.77383e-21	0.574423	0.425567	9.53712e-06	4.96609e-15	2.12	0.574423	0.425567	9.53712e-06	4.96609e-15
0.0074131	4.0738e-07	3.08842e-07	7.08248e-12	3.77383e-21	0.568785	0.431205	9.88856e-06	5.26902e-15	2.13	0.568785	0.431205	9.88856e-06	5.26902e-15
0.00724436	3.80189e-07	2.94942e-07	6.92126e-12	3.77383e-21	0.563128	0.436861	1.02516e-05	5.58972e-15	2.14	0.563128	0.436861	1.02516e-05	5.58972e-15
0.00707946	3.54813e-07	2.81667e-07	6.76371e-12	3.77383e-21	0.557455	0.442534	1.06266e-05	5.92915e-15	2.15	0.557455	0.442534	1.06266e-05	5.92915e-15
0.00691831	3.31131e-07	2.6899e-07	6.60975e-12	3.77383e-21	0.551768	0.448221	1.10139e-05	6.28838e-15	2.16	0.551768	0.448221	1.10139e-05	6.28838e-15
0.00676083	3.0903e-07	2.56884e-07	6.4593e-12	3.77383e-21	0.546066	0.453922	1.14138e-05	6.66849e-15	2.17	0.546066	0.453922	1.14138e-05	6.66849e-15
0.00660693	2.88403e-07	2.45322e-07	6.31227e-12	3.77383e-21	0.540353	0.459636	1.18267e-05	7.07065e-15	2.18	0.540353	0.459636	1.18267e-05	7.07065e-15
0.00645654	2.69153e-07	2.34281e-07	6.16858e-12	3.77383e-21	0.534628	0.465359	1.22529e-05	7.49608e-15	2.19	0.534628	0.465359	1.22529e-05	7.49608e-15
0.00630957	2.51189e-07	2.23736e-07	6.02817e-12	3.77383e-21	0.528895	0.471092	1.26927e-05	7.94606e-15	2.2	0.528895	0.471092	1.26927e-05	7.94606e-15
0.00616595	2.34423e-07	2.13666e-07	5.89095e-12	3.77383e-21	0.523154	0.476833	1.31466e-05	8.42194e-15	2.21	0.523154	0.476833	1.31466e-05	8.42194e-15
0.0060256	2.18776e-07	2.0405e-07	5.75685e-12	3.77383e-21	0.517407	0.482579	1.3615e-05	8.92513e-15	2.22	0.517407	0.482579	1.3615e-05	8.92513e-15
0.00588844	2.04174e-07	1.94866e-07	5.62581e-12	3.77383e-21	0.511655	0.488331	1.40982e-05	9.45714e-15	2.23	0.511655	0.488331	1.40982e-05	9.45714e-15
0.0057544	1.90546e-07	1.86096e-07	5.49775e-12	3.77383e-21	0.505901	0.494085	1.45966e-05	1.00195e-14	2.24	0.505901	0.494085	1.45966e-05	1.00195e-14
0.00562341	1.77828e-07	1.7772e-07	5.37261e-12	3.77383e-21	0.500144	0.499841	1.51106e-05	1.0614e-14	2.25	0.500144	0.499841	1.51106e-05	1.0614e-14
0.00549541	1.65959e-07	1.69721e-07	5.25031e-12	3.77383e-21	0.494388	0.505597	1.56406e-05	1.12422e-14	2.26	0.494388	0.505597	1.56406e-05	1.12422e-14
0.00537032	1.54882e-07	1.62083e-07	5.1308e-12	3.77383e-21	0.488633	0.511351	1.61871e-05	1.1906e-14	2.27	0.488633	0.511351	1.61871e-05	1.1906e-14
0.00524807	1.44544e-07	1.54788e-07	5.01401e-12	3.77383e-21	0.482881	0.517102	1.67504e-05	1.26073e-14	2.28	0.482881	0.517102	1.67504e-05	1.26073e-14
0.00512861	1.34896e-07	1.47821e-07	4.89988e-12	3.77383e-21	0.477134	0.522849	1.73311e-05	1.33482e-14	2.29	0.477134	0.522849	1.73311e-05	1.33482e-14
0.00501187	1.25893e-07	1.41168e-07	4.78834e-12	3.77383e-21	0.471392	0.52859	1.79295e-05	1.41307e-14	2.3	0.471392	0.52859	1.79295e-05	1.41307e-14
0.00489779	1.1749e-07	1.34814e-07	4.67935e-12	3.77383e-21	0.465658	0.534323	1.85461e-05	1.49572e-14	2.31	0.465658	0.534323	1.85461e-05	1.49572e-14
0.0047863	1.09648e-07	1.28747e-07	4.57283e-12	3.77383e-21	0.459934	0.540047	1.91814e-05	1.58299e-14	2.32	0.459934	0.540047	1.91814e-05	1.58299e-14
0.00467735	1.02329e-07	1.22952e-07	4.46874e-12	3.77383e-21	0.45422	0.545761	1.98359e-05	1.67513e-14	2.33	0.45422	0.545761	1.98359e-05	1.67513e-14
0.00457088	9.54993e-08	1.17418e-07	4.36702e-12	3.77383e-21	0.448517	0.551462	2.05099e-05	1.7724e-14	2.34	0.448517	0.551462	2.05099e-05	1.7724e-14
0.00446684	8.91251e-08	1.12134e-07	4.26762e-12	3.77383e-21	0.442829	0.55715	2.12042e-05	1.87507e-14	2.35	0.442829	0.55715	2.12042e-05	1.87507e-14
0.00436516	8.31764e-08	1.07087e-07	4.17047e-12	3.77383e-21	0.437155	0.562823	2.1919e-05	1.98343e-14	2.36	0.437155	0.562823	2.1919e-05	1.98343e-14
0.0042658	7.76247e-08	1.02267e-07	4.07554e-12	3.77383e-21	0.431498	0.56848	2.2655e-05	2.09778e-14	2.37	0.431498	0.56848	2.2655e-05	2.09778e-14
0.00416869	7.24436e-08	9.76644e-08	3.98277e-12	3.77383e-21	0.425858	0.574118	2.34126e-05	2.21844e-14	2.38	0.425858	0.574118	2.34126e-05	2.21844e-14
0.0040738	6.76083e-08	9.32688e-08	3.89211e-12	3.77383e-21	0.420238	0.579738	2.41925e-05	2.34573e-14	2.39	0.420238	0.579738	2.41925e-05	2.34573e-14
0.00398107	6.30957e-08	8.9071e-08	3.80352e-12	3.77383e-21	0.414638	0.585337	2.49951e-05	2.48e-14	2.4	0.414638	0.585337	2.49951e-05	2.48e-14
0.00389045	5.88844e-08	8.50621e-08	3.71694e-12	3.77383e-21	0.409061	0.590914	2.5821e-05	2.62162e-14	2.41	0.409061	0.590914	2.5821e-05	2.62162e-14
0.00380189	5.49541e-08	8.12337e-08	3.63233e-12	3.77383e-21	0.403506	0.596467	2.66708e-05	2.77097e-14	2.42	0.403506	0.596467	2.66708e-05	2.77097e-14
0.00371535	5.12861e-08	7.75776e-08	3.54965e-12	3.77383e-21	0.397976	0.601996	2.7545e-05	2.92846e-14	2.43	0.397976	0.601996	2.7545e-05	2.92846e-14
0.00363078	4.7863e-08	7.4086e-08	3.46885e-12	3.77383e-21	0.392473	0.607499	2.84443e-05	3.09451e-14	2.44	0.392473	0.607499	2.84443e-05	3.09451e-14
0.00354813	4.46684e-08	7.07516e-08	3.38989e-12	3.77383e-21	0.386996	0.612975	2.93692e-05	3.26955e-14	2.45	0.386996	0.612975	2.93692e-05	3.26955e-14
0.00346737	4.16869e-08	6.75673e-08	3.31272e-12	3.77383e-21	0.381548	0.618422	3.03203e-05	3.45407e-14	2.46	0.381548	0.618422	3.03203e-05	3.45407e-14
0.00338844	3.89045e-08	6.45262e-08	3.23732e-12	3.77383e-21	0.376129	0.62384	3.12984e-05	3.64854e-14	2.47	0.376129	0.62384	3.12984e-05	3.64854e-14
0.00331131	3.63078e-08	6.16221e-08	3.16363e-12	3.77383e-21	0.370741	0.629227	3.2304e-05	3.85348e-14	2.48	0.370741	0.629227	3.2304e-05	3.85348e-14
0.00323594	3.38844e-08	5.88486e-08	3.09161e-12	3.77383e-21	0.365385	0.634581	3.33377e-05	4.06943e-14	2.49	0.365385	0.634581	3.33377e-05	4.06943e-14
0.00316228	3.16228e-08	5.62e-08	3.02124e-12	3.77383e-21	0.360063	0.639903	3.44004e-05	4.29695e-14	2.5	0.360063	0.639903	3.44004e-05	4.29695e-14
0.0030903	2.95121e-08	5.36706e-08	2.95247e-12	3.77383e-21	0.354774	0.645191	3.54925e-05	4.53664e-14	2.51	0.354774	0.645191	3.54925e-05	4.53664e-14
0.00301995	2.75423e-08	5.1255e-08	2.88526e-12	3.77383e-21	0.349521	0.650443	3.66149e-05	4.78911e-14	2.52	0.349521	0.650443	3.66149e-05	4.78911e-14
0.00295121	2.5704e-08	4.89482e-08	2.81959e-12	3.77383e-21	0.344304	0.655659	3.77682e-05	5.05503e-14	2.53	0.344304	0.655659	3.77682e-05	5.05503e-14
0.00288403	2.39883e-08	4.67451e-08	2.7554e-12	3.77383e-21	0.339124	0.660837	3.89532e-05	5.33508e-14	2.54	0.339124	0.660837	3.89532e-05	5.33508e-14
0.00281838	2.23872e-08	4.46412e-08	2.69268e-12	3.77383e-21	0.333982	0.665978	4.01706e-05	5.62996e-14	2.55	0.333982	0.665978	4.01706e-05	5.62996e-14
0.00275423	2.0893e-08	4.26321e-08	2.63139e-12	3.77383e-21	0.32888	0.671079	4.14212e-05	5.94045e-14	2.56	0.32888	0.671079	4.14212e-05	5.94045e-14
0.00269153	1.94984e-08	4.07133e-08	2.57149e-12	3.77383e-21	0.323817	0.67614	4.27057e-05	6.26733e-14	2.57	0.323817	0.67614	4.27057e-05	6.26733e-14
0.00263027	1.8197e-08	3.88809e-08	2.51296e-12	3.77383e-21	0.318796	0.68116	4.40249e-05	6.61143e-14	2.58	0.318796	0.68116	4.40249e-05	6.61143e-14
0.0025704	1.69824e-08	3.7131e-08	2.45576e-12	3.77383e-21	0.313816	0.686138	4.53796e-05	6.97361e-14	2.59	0.313816	0.686138	4.53796e-05	6.97361e-14
0.00251189	1.58489e-08	3.54598e-08	2.39986e-12	3.77383e-21	0.308879	0.691074	4.67707e-05	7.3548e-14	2.6	0.308879	0.691074	4.67707e-05	7.3548e-14
0.00245471	1.47911e-08	3.38638e-08	2.34523e-12	3.77383e-21	0.303985	0.695967	4.81989e-05	7.75594e-14	2.61	0.303985	0.695967	4.81989e-05	7.75594e-14
0.00239883	1.38038e-08	3.23397e-08	2.29184e-12	3.77383e-21	0.299135	0.700815	4.96652e-05	8.17805e-14	2.62	0.299135	0.700815	4.96652e-05	8.17805e-14
0.00234423	1.28825e-08	3.08842e-08	2.23968e-12	3.77383e-21	0.29433	0.705619	5.11705e-05	8.62217e-14	2.63	0.29433	0.705619	5.11705e-05	8.62217e-14
0.00229087	1.20226e-08	2.94942e-08	2.18869e-12	3.77383e-21	0.28957	0.710378	5.27155e-05	9.0894e-14	2.64	0.28957	0.710378	5.27155e-05	9.0894e-14
0.00223872	1.12202e-08	2.81667e-08	2.13887e-12	3.77383e-21	0.284855	0.71509	5.43012e-05	9.58091e-14	2.65	0.284855	0.71509	5.43012e-05	9.58091e-14
0.00218776	1.04713e-08	2.6899e-08	2.09019e-12	3.77383e-21	0.280188	0.719756	5.59287e-05	1.00979e-13	2.66	0.280188	0.719756	5.59287e-05	1.00979e-13
0.00213796	9.77237e-09	2.56884e-08	2.04261e-12	3.77383e-21	0.275567	0.724375	5.75987e-05	1.06417e-13	2.67	0.275567	0.724375	5.75987e-05	1.06417e-13
0.0020893	9.12011e-09	2.45322e-08	1.99611e-12	3.77383e-21	0.270994	0.728947	5.93123e-05	1.12135e-13	2.68	0.270994	0.728947	5.93123e-05	1.12135e-13
0.00204174	8.51138e-09	2.34281e-08	1.95068e-12	3.77383e-21	0.266469	0.73347	6.10705e-05	1.18149e-13	2.69	0.266469	0.73347	6.10705e-05	1.18149e-13
0.00199526	7.94328e-09	2.23736e-08	1.90627e-12	3.77383e-21	0.261992	0.737945	6.28743e-05	1.24472e-13	2.7	0.261992	0.737945	6.28743e-05	1.24472e-13
0.00194984	7.4131e-09	2.13666e-08	1.86288e-12	3.77383e-21	0.257564	0.742371	6.47247e-05	1.31119e-13	2.71	0.257564	0.742371	6.47247e-05	1.31119e-13
0.00190546	6.91831e-09	2.0405e-08	1.82048e-12	3.77383e-21	0.253185	0.746748	6.66229e-05	1.38108e-13	2.72	0.253185	0.746748	6.66229e-05	1.38108e-13
0.00186209	6.45654e-09	1.94866e-08	1.77904e-12	3.77383e-21	0.248856	0.751076	6.85698e-05	1.45455e-13	2.73	0.248856	0.751076	6.85698e-05	1.45455e-13
0.0018197	6.0256e-09	1.86096e-08	1.73854e-12	3.77383e-21	0.244576	0.755353	7.05666e-05	1.53178e-13	2.74	0.244576	0.755353	7.05666e-05	1.53178e-13
0.00177828	5.62341e-09	1.7772e-08	1.69897e-12	3.77383e-21	0.240346	0.759581	7.26144e-05	1.61295e-13	2.75	0.240346	0.759581	7.26144e-05	1.61295e-13
0.0017378	5.24807e-09	1.69721e-08	1.66029e-12	3.77383e-21	0.236167	0.763758	7.47145e-05	1.69825e-13	2.76	0.236167	0.763758	7.47145e-05	1.69825e-13
0.00169824	4.89779e-09	1.62083e-08	1.6225e-12	3.77383e-21	0.232038	0.767885	7.68679e-05	1.7879e-13	2.77	0.232038	0.767885	7.68679e-05	1.7879e-13
0.00165959	4.57088e-09	1.54788e-08	1.58557e-12	3.77383e-21	0.22796	0.771961	7.90759e-05	1.88209e-13	2.78	0.22796	0.771961	7.90759e-05	1.88209e-13
0.00162181	4.2658e-09	1.47821e-08	1.54948e-12	3.77383e-21	0.223933	0.775986	8.13397e-05	1.98107e-13	2.79	0.223933	0.775986	8.13397e-05	1.98107e-13
0.00158489	3.98107e-09	1.41168e-08	1.51421e-12	3.77383e-21	0.219956	0.77996	8.36607e-05	2.08506e-13	2.8	0.219956	0.77996	8.36607e-05	2.08506e-13
0.00154882	3.71535e-09	1.34814e-08	1.47974e-12	3.77383e-21	0.216031	0.783883	8.604e-05	2.19431e-13	2.81	0.216031	0.783883	8.604e-05	2.19431e-13
0.00151356	3.46737e-09	1.28747e-08	1.44606e-12	3.77383e-21	0.212156	0.787756	8.8479e-05	2.30907e-13	2.82	0.212156	0.787756	8.8479e-05	2.30907e-13
0.00147911	3.23594e-09	1.22952e-08	1.41314e-12	3.77383e-21	0.208332	0.791577	9.09792e-05	2.42962e-13	2.83	0.208332	0.791577	9.09792e-05	2.42962e-13
0.00144544	3.01995e-09	1.17418e-08	1.38097e-12	3.77383e-21	0.20456	0.795347	9.35417e-05	2.55625e-13	2.84	0.20456	0.795347	9.35417e-05	2.55625e-13
0.00141254	2.81838e-09	1.12134e-08	1.34954e-12	3.77383e-21	0.200838	0.799066	9.61682e-05	2.68923e-13	2.85	0.200838	0.799066	9.61682e-05	2.68923e-13
0.00138038	2.63027e-09	1.07087e-08	1.31882e-12	3.77383e-21	0.197167	0.802734	9.886e-05	2.8289e-13	2.86	0.197167	0.802734	9.886e-05	2.8289e-13
0.00134896	2.45471e-09	1.02267e-08	1.2888e-12	3.77383e-21	0.193548	0.806351	0.000101619	2.97557e-13	2.87	0.193548	0.806351	0.000101619	2.97557e-13
0.00131826	2.29087e-09	9.76644e-09	1.25946e-12	3.77383e-21	0.189978	0.809917	0.000104445	3.12958e-13	2.88	0.189978	0.809917	0.000104445	3.12958e-13
0.00128825	2.13796e-09	9.32688e-09	1.23079e-12	3.77383e-21	0.18646	0.813433	0.000107342	3.2913e-13	2.89	0.18646	0.813433	0.000107342	3.2913e-13
0.00125893	1.99526e-09	8.9071e-09	1.20278e-12	3.77383e-21	0.182992	0.816898	0.00011031	3.4611e-13	2.9	0.182992	0.816898	0.00011031	3.4611e-13
0.00123027	1.86209e-09	8.50621e-09	1.1754e-12	3.77383e-21	0.179574	0.820313	0.000113352	3.63936e-13	2.91	0.179574	0.820313	0.000113352	3.63936e-13
0.00120226	1.7378e-09	8.12337e-09	1.14864e-12	3.77383e-21	0.176206	0.823677	0.000116468	3.82651e-13	2.92	0.176206	0.823677	0.000116468	3.82651e-13
0.0011749	1.62181e-09	7.75776e-09	1.1225e-12	3.77383e-21	0.172888	0.826992	0.00011966	4.02298e-13	2.93	0.172888	0.826992	0.00011966	4.02298e-13
0.00114815	1.51356e-09	7.4086e-09	1.09695e-12	3.77383e-21	0.16962	0.830257	0.000122931	4.2292e-13	2.94	0.16962	0.830257	0.000122931	4.2292e-13
0.00112202	1.41254e-09	7.07516e-09	1.07198e-12	3.77383e-21	0.166401	0.833473	0.000126282	4.44567e-13	2.95	0.166401	0.833473	0.000126282	4.44567e-13
0.00109648	1.31826e-09	6.75673e-09	1.04758e-12	3.77383e-21	0.163231	0.83664	0.000129714	4.67288e-13	2.96	0.163231	0.83664	0.000129714	4.67288e-13
0.00107152	1.23027e-09	6.45262e-09	1.02373e-12	3.77383e-21	0.16011	0.839757	0.00013323	4.91134e-13	2.97	0.16011	0.839757	0.00013323	4.91134e-13
0.00104713	1.14815e-09	6.16221e-09	1.00043e-12	3.77383e-21	0.157037	0.842826	0.000136832	5.1616e-13	2.98	0.157037	0.842826	0.000136832	5.1616e-13
0.00102329	1.07152e-09	5.88486e-09	9.77654e-13	3.77383e-21	0.154012	0.845847	0.000140521	5.42423e-13	2.99	0.154012	0.845847	0.000140521	5.42423e-13
0.001	1e-09	5.62e-09	9.554e-13	3.77383e-21	0.151036	0.84882	0.000144299	5.69983e-13	3	0.151036	0.84882	0.000144299	5.69983e-13
0.000977237	9.33254e-10	5.36706e-09	9.33652e-13	3.77383e-21	0.148106	0.851746	0.000148169	5.98902e-13	3.01	0.148106	0.851746	0.000148169	5.98902e-13
0.000954993	8.70964e-10	5.1255e-09	9.124e-13	3.77383e-21	0.145224	0.854624	0.000152133	6.29247e-13	3.02	0.145224	0.854624	0.000152133	6.29247e-13
0.000933254	8.12831e-10	4.89482e-09	8.91631e-13	3.77383e-21	0.142389	0.857455	0.000156193	6.61085e-13	3.03	0.142389	0.857455	0.000156193	6.61085e-13
0.000912011	7.58578e-10	4.67451e-09	8.71335e-13	3.77383e-21	0.139599	0.86024	0.00016035	6.9449e-13	3.04	0.139599	0.86024	0.00016035	6.9449e-13
0.000891251	7.07946e-10	4.46412e-09	8.51501e-13	3.77383e-21	0.136856	0.862979	0.000164607	7.29535e-13	3.05	0.136856	0.862979	0.000164607	7.29535e-13
0.000870964	6.60693e-10	4.26321e-09	8.32119e-13	3.77383e-21	0.134158	0.865673	0.000168967	7.66302e-13	3.06	0.134158	0.865673	0.000168967	7.66302e-13
0.000851138	6.16595e-10	4.07133e-09	8.13177e-13	3.77383e-21	0.131506	0.868321	0.000173432	8.04871e-13	3.07	0.131506	0.868321	0.000173432	8.04871e-13
0.000831764	5.7544e-10	3.88809e-09	7.94667e-13	3.77383e-21	0.128897	0.870925	0.000178004	8.45331e-13	3.08	0.128897	0.870925	0.000178004	8.45331e-13
0.000812831	5.37032e-10	3.7131e-09	7.76578e-13	3.77383e-21	0.126334	0.873484	0.000182685	8.87771e-13	3.09	0.126334	0.873484	0.000182685	8.87771e-13
0.000794328	5.01187e-10	3.54598e-09	7.58901e-13	3.77383e-21	0.123813	0.875999	0.000187479	9.32287e-13	3.1	0.123813	0.875999	0.000187479	9.32287e-13
0.000776247	4.67735e-10	3.38638e-09	7.41626e-13	3.77383e-21	0.121336	0.878471	0.000192387	9.78979e-13	3.11	0.121336	0.878471	0.000192387	9.78979e-13
0.000758578	4.36516e-10	3.23397e-09	7.24745e-13	3.77383e-21	0.118902	0.8809	0.000197413	1.02795e-12	3.12	0.118902	0.8809	0.000197413	1.02795e-12
0.00074131	4.0738e-10	3.08842e-09	7.08248e-13	3.77383e-21	0.116511	0.883287	0.000202559	1.07931e-12	3.13	0.116511	0.883287	0.000202559	1.07931e-12
0.000724436	3.80189e-10	2.94942e-09	6.92126e-13	3.77383e-21	0.114161	0.885631	0.000207827	1.13318e-12	3.14	0.114161	0.885631	0.000207827	1.13318e-12
0.000707946	3.54813e-10	2.81667e-09	6.76371e-13	3.77383e-21	0.111852	0.887935	0.000213221	1.18967e-12	3.15	0.111852	0.887935	0.000213221	1.18967e-12
0.000691831	3.31131e-10	2.6899e-09	6.60975e-13	3.77383e-21	0.109585	0.890197	0.000218743	1.24891e-12	3.16	0.109585	0.890197	0.000218743	1.24891e-12
0.000676083	3.0903e-10	2.56884e-09	6.4593e-13	3.77383e-21	0.107357	0.892418	0.000224397	1.31104e-12	3.17	0.107357	0.892418	0.000224397	1.31104e-12
0.000660693	2.88403e-10	2.45322e-09	6.31227e-13	3.77383e-21	0.10517	0.8946	0.000230185	1.37618e-12	3.18	0.10517	0.8946	0.000230185	1.37618e-12
0.000645654	2.69153e-10	2.34281e-09	6.16858e-13	3.77383e-21	0.103022	0.896742	0.000236111	1.44449e-12	3.19	0.103022	0.896742	0.000236111	1.44449e-12
0.000630957	2.51189e-10	2.23736e-09	6.02817e-13	3.77383e-21	0.100913	0.898845	0.000242177	1.51611e-12	3.2	0.100913	0.898845	0.000242177	1.51611e-12
0.000616595	2.34423e-10	2.13666e-09	5.89095e-13	3.77383e-21	0.0988427	0.900909	0.000248388	1.59121e-12	3.21	0.0988427	0.900909	0.000248388	1.59121e-12
0.00060256	2.18776e-10	2.0405e-09	5.75685e-13	3.77383e-21	0.09681	0.902935	0.000254745	1.66995e-12	3.22	0.09681	0.902935	0.000254745	1.66995e-12
0.000588844	2.04174e-10	1.94866e-09	5.62581e-13	3.77383e-21	0.0948147	0.904924	0.000261253	1.7525e-12	3.23	0.0948147	0.904924	0.000261253	1.7525e-12
0.00057544	1.90546e-10	1.86096e-09	5.49775e-13	3.77383e-21	0.0928563	0.906876	0.000267915	1.83905e-12	3.24	0.0928563	0.906876	0.000267915	1.83905e-12
0.000562341	1.77828e-10	1.7772e-09	5.37261e-13	3.77383e-21	0.0909343	0.908791	0.000274734	1.92979e-12	3.25	0.0909343	0.908791	0.000274734	1.92979e-12
0.000549541	1.65959e-10	1.69721e-09	5.25031e-13	3.77383e-21	0.0890481	0.91067	0.000281715	2.02492e-12	3.26	0.0890481	0.91067	0.000281715	2.02492e-12
0.000537032	1.54882e-10	1.62083e-09	5.1308e-13	3.77383e-21	0.0871973	0.912514	0.000288861	2.12464e-12	3.27	0.0871973	0.912514	0.000288861	2.12464e-12
0.000524807	1.44544e-10	1.54788e-09	5.01401e-13	3.77383e-21	0.0853814	0.914322	0.000296175	2.22918e-12	3.28	0.0853814	0.914322	0.000296175	2.22918e-12
0.000512861	1.34896e-10	1.47821e-09	4.89988e-13	3.77383e-21	0.0835997	0.916097	0.000303662	2.33877e-12	3.29	0.0835997	0.916097	0.000303662	2.33877e-12
0.000501187	1.25893e-10	1.41168e-09	4.78834e-13	3.77383e-21	0.081852	0.917837	0.000311325	2.45364e-12	3.3	0.081852	0.917837	0.000311325	2.45364e-12
0.000489779	1.1749e-10	1.34814e-09	4.67935e-13	3.77383e-21	0.0801375	0.919543	0.000319169	2.57406e-12	3.31	0.0801375	0.919543	0.000319169	2.57406e-12
0.00047863	1.09648e-10	1.28747e-09	4.57283e-13	3.77383e-21	0.0784559	0.921217	0.000327198	2.70027e-12	3.32	0.0784559	0.921217	0.000327198	2.70027e-12
0.000467735	1.02329e-10	1.22952e-09	4.46874e-13	3.77383e-21	0.0768066	0.922858	0.000335416	2.83257e-12	3.33	0.0768066	0.922858	0.000335416	2.83257e-12
0.000457088	9.54993e-11	1.17418e-09	4.36702e-13	3.77383e-21	0.0751891	0.924467	0.000343827	2.97124e-12	3.34	0.0751891	0.924467	0.000343827	2.97124e-12
0.000446684	8.91251e-11	1.12134e-09	4.26762e-13	3.77383e-21	0.073603	0.926045	0.000352436	3.11658e-12	3.35	0.073603	0.926045	0.000352436	3.11658e-12
0.000436516	8.31764e-11	1.07087e-09	4.17047e-13	3.77383e-21	0.0720477	0.927591	0.000361248	3.26891e-12	3.36	0.0720477	0.927591	0.000361248	3.26891e-12
0.00042658	7.76247e-11	1.02267e-09	4.07554e-13	3.77383e-21	0.0705228	0.929107	0.000370267	3.42856e-12	3.37	0.0705228	0.929107	0.000370267	3.42856e-12
0.000416869	7.24436e-11	9.76644e-10	3.98277e-13	3.77383e-21	0.0690277	0.930593	0.000379497	3.59588e-12	3.38	0.0690277	0.930593	0.000379497	3.59588e-12
0.00040738	6.76083e-11	9.32688e-10	3.89211e-13	3.77383e-21	0.067562	0.932049	0.000388945	3.77125e-12	3.39	0.067562	0.932049	0.000388945	3.77125e-12
0.000398107	6.30957e-11	8.9071e-10	3.80352e-13	3.77383e-21	0.0661252	0.933476	0.000398614	3.95503e-12	3.4	0.0661252	0.933476	0.000398614	3.95503e-12
0.000389045	5.88844e-11	8.50621e-10	3.71694e-13	3.77383e-21	0.0647168	0.934875	0.00040851	4.14762e-12	3.41	0.0647168	0.934875	0.00040851	4.14762e-12
0.000380189	5.49541e-11	8.12337e-10	3.63233e-13	3.77383e-21	0.0633364	0.936245	0.000418638	4.34946e-12	3.42	0.0633364	0.936245	0.000418638	4.34946e-12
0.000371535	5.12861e-11	7.75776e-10	3.54965e-13	3.77383e-21	0.0619834	0.937588	0.000429003	4.56098e-12	3.43	0.0619834	0.937588	0.000429003	4.56098e-12
0.000363078	4.7863e-11	7.4086e-10	3.46885e-13	3.77383e-21	0.0606575	0.938903	0.000439612	4.78263e-12	3.44	0.0606575	0.938903	0.000439612	4.78263e-12
0.000354813	4.46684e-11	7.07516e-10	3.38989e-13	3.77383e-21	0.0593581	0.940191	0.000450469	5.0149e-12	3.45	0.0593581	0.940191	0.000450469	5.0149e-12
0.000346737	4.16869e-11	6.75673e-10	3.31272e-13	3.77383e-21	0.0580848	0.941454	0.000461581	5.25829e-12	3.46	0.0580848	0.941454	0.000461581	5.25829e-12
0.000338844	3.89045e-11	6.45262e-10	3.23732e-13	3.77383e-21	0.0568372	0.94269	0.000472953	5.51334e-12	3.47	0.0568372	0.94269	0.000472953	5.51334e-12
0.000331131	3.63078e-11	6.16221e-10	3.16363e-13	3.77383e-21	0.0556147	0.943901	0.000484591	5.78059e-12	3.48	0.0556147	0.943901	0.000484591	5.78059e-12
0.000323594	3.38844e-11	5.88486e-10	3.09161e-13	3.77383e-21	0.0544171	0.945086	0.000496501	6.06063e-12	3.49	0.0544171	0.945086	0.000496501	6.06063e-12
0.000316228	3.16228e-11	5.62e-10	3.02124e-13	3.77383e-21	0.0532437	0.946248	0.000508691	6.35405e-12	3.5	0.0532437	0.946248	0.000508691	6.35405e-12
0.00030903	2.95121e-11	5.36706e-10	2.95247e-13	3.77383e-21	0.0520943	0.947385	0.000521165	6.6615e-12	3.51	0.0520943	0.947385	0.000521165	6.6615e-12
0.000301995	2.75423e-11	5.1255e-10	2.88526e-13	3.77383e-21	0.0509683	0.948498	0.000533931	6.98365e-12	3.52	0.0509683	0.948498	0.000533931	6.98365e-12
0.000295121	2.5704e-11	4.89482e-10	2.81959e-13	3.77383e-21	0.0498653	0.949588	0.000546996	7.32118e-12	3.53	0.0498653	0.949588	0.000546996	7.32118e-12
0.000288403	2.39883e-11	4.67451e-10	2.7554e-13	3.77383e-21	0.048785	0.950655	0.000560366	7.67483e-12	3.54	0.048785	0.950655	0.000560366	7.67483e-12
0.000281838	2.23872e-11	4.46412e-10	2.69268e-13	3.77383e-21	0.0477269	0.951699	0.000574048	8.04536e-12	3.55	0.0477269	0.951699	0.000574048	8.04536e-12
0.000275423	2.0893e-11	4.26321e-10	2.63139e-13	3.77383e-21	0.0466906	0.952721	0.000588051	8.43358e-12	3.56	0.0466906	0.952721	0.000588051	8.43358e-12
0.000269153	1.94984e-11	4.07133e-10	2.57149e-13	3.77383e-21	0.0456757	0.953722	0.00060238	8.84032e-12	3.57	0.0456757	0.953722	0.00060238	8.84032e-12
0.000263027	1.8197e-11	3.88809e-10	2.51296e-13	3.77383e-21	0.0446818	0.954701	0.000617044	9.26645e-12	3.58	0.0446818	0.954701	0.000617044	9.26645e-12
0.00025704	1.69824e-11	3.7131e-10	2.45576e-13	3.77383e-21	0.0437086	0.955659	0.000632051	9.7129e-12	3.59	0.0437086	0.955659	0.000632051	9.7129e-12
0.000251189	1.58489e-11	3.54598e-10	2.39986e-13	3.77383e-21	0.0427556	0.956597	0.000647408	1.01806e-11	3.6	0.0427556	0.956597	0.000647408	1.01806e-11
0.000245471	1.47911e-11	3.38638e-10	2.34523e-13	3.77383e-21	0.0418224	0.957514	0.000663123	1.06707e-11	3.61	0.0418224	0.957514	0.000663123	1.06707e-11
0.000239883	1.38038e-11	3.23397e-10	2.29184e-13	3.77383e-21	0.0409087	0.958412	0.000679206	1.1184e-11	3.62	0.0409087	0.958412	0.000679206	1.1184e-11
0.000234423	1.28825e-11	3.08842e-10	2.23968e-13	3.77383e-21	0.0400142	0.95929	0.000695663	1.17218e-11	3.63	0.0400142	0.95929	0.000695663	1.17218e-11
0.000229087	1.20226e-11	2.94942e-10	2.18869e-13	3.77383e-21	0.0391383	0.960149	0.000712505	1.22853e-11	3.64	0.0391383	0.960149	0.000712505	1.22853e-11
0.000223872	1.12202e-11	2.81667e-10	2.13887e-13	3.77383e-21	0.0382809	0.960989	0.000729739	1.28755e-11	3.65	0.0382809	0.960989	0.000729739	1.28755e-11
0.000218776	1.04713e-11	2.6899e-10	2.09019e-13	3.77383e-21	0.0374415	0.961811	0.000747375	1.34938e-11	3.66	0.0374415	0.961811	0.000747375	1.34938e-11
0.000213796	9.77237e-12	2.56884e-10	2.04261e-13	3.77383e-21	0.0366198	0.962615	0.000765423	1.41416e-11	3.67	0.0366198	0.962615	0.000765423	1.41416e-11
0.00020893	9.12011e-12	2.45322e-10	1.99611e-13	3.77383e-21	0.0358155	0.963401	0.000783891	1.48202e-11	3.68	0.0358155	0.963401	0.000783891	1.48202e-11
0.000204174	8.51138e-12	2.34281e-10	1.95068e-13	3.77383e-21	0.0350281	0.964169	0.00080279	1.5531e-11	3.69	0.0350281	0.964169	0.00080279	1.5531e-11
0.000199526	7.94328e-12	2.23736e-10	1.90627e-13	3.77383e-21	0.0342575	0.96492	0.00082213	1.62756e-11	3.7	0.0342575	0.96492	0.00082213	1.62756e-11
0.000194984	7.4131e-12	2.13666e-10	1.86288e-13	3.77383e-21	0.0335032	0.965655	0.00084192	1.70556e-11	3.71	0.0335032	0.965655	0.00084192	1.70556e-11
0.000190546	6.91831e-12	2.0405e-10	1.82048e-13	3.77383e-21	0.0327649	0.966373	0.000862172	1.78727e-11	3.72	0.0327649	0.966373	0.000862172	1.78727e-11
0.000186209	6.45654e-12	1.94866e-10	1.77904e-13	3.77383e-21	0.0320423	0.967075	0.000882895	1.87286e-11	3.73	0.0320423	0.967075	0.000882895	1.87286e-11
0.00018197	6.0256e-12	1.86096e-10	1.73854e-13	3.77383e-21	0.0313351	0.967761	0.000904101	1.96252e-11	3.74	0.0313351	0.967761	0.000904101	1.96252e-11
0.000177828	5.62341e-12	1.7772e-10	1.69897e-13	3.77383e-21	0.0306431	0.968431	0.000925801	2.05643e-11	3.75	0.0306431	0.968431	0.000925801	2.05643e-11
0.00017378	5.24807e-12	1.69721e-10	1.66029e-13	3.77383e-21	0.0299658	0.969086	0.000948007	2.15481e-11	3.76	0.0299658	0.969086	0.000948007	2.15481e-11
0.000169824	4.89779e-12	1.62083e-10	1.6225e-13	3.77383e-21	0.029303	0.969726	0.000970729	2.25785e-11	3.77	0.029303	0.969726	0.000970729	2.25785e-11
0.000165959	4.57088e-12	1.54788e-10	1.58557e-13	3.77383e-21	0.0286545	0.970352	0.000993981	2.36578e-11	3.78	0.0286545	0.970352	0.000993981	2.36578e-11
0.000162181	4.2658e-12	1.47821e-10	1.54948e-13	3.77383e-21	0.0280199	0.970962	0.00101777	2.47884e-11	3.79	0.0280199	0.970962	0.00101777	2.47884e-11
0.000158489	3.98107e-12	1.41168e-10	1.51421e-13	3.77383e-21	0.0273989	0.971559	0.00104212	2.59726e-11	3.8	0.0273989	0.971559	0.00104212	2.59726e-11
0.000154882	3.71535e-12	1.34814e-10	1.47974e-13	3.77383e-21	0.0267913	0.972142	0.00106703	2.72129e-11	3.81	0.0267913	0.972142	0.00106703	2.72129e-11
0.000151356	3.46737e-12	1.28747e-10	1.44606e-13	3.77383e-21	0.0261967	0.972711	0.00109253	2.85121e-11	3.82	0.0261967	0.972711	0.00109253	2.85121e-11
0.000147911	3.23594e-12	1.22952e-10	1.41314e-13	3.77383e-21	0.0256151	0.973266	0.00111861	2.98729e-11	3.83	0.0256151	0.973266	0.00111861	2.98729e-11
0.000144544	3.01995e-12	1.17418e-10	1.38097e-13	3.77383e-21	0.0250459	0.973809	0.00114531	3.12982e-11	3.84	0.0250459	0.973809	0.00114531	3.12982e-11
0.000141254	2.81838e-12	1.12134e-10	1.34954e-13	3.77383e-21	0.0244891	0.974338	0.00117262	3.27911e-11	3.85	0.0244891	0.974338	0.00117262	3.27911e-11
0.000138038	2.63027e-12	1.07087e-10	1.31882e-13	3.77383e-21	0.0239444	0.974855	0.00120057	3.43547e-11	3.86	0.0239444	0.974855	0.00120057	3.43547e-11
0.000134896	2.45471e-12	1.02267e-10	1.2888e-13	3.77383e-21	0.0234115	0.975359	0.00122917	3.59924e-11	3.87	0.0234115	0.975359	0.00122917	3.59924e-11
0.000131826	2.29087e-12	9.76644e-11	1.25946e-13	3.77383e-21	0.0228901	0.975851	0.00125844	3.77077e-11	3.88	0.0228901	0.975851	0.00125844	3.77077e-11
0.000128825	2.13796e-12	9.32688e-11	1.23079e-13	3.77383e-21	0.02238	0.976332	0.00128839	3.95042e-11	3.89	0.02238	0.976332	0.00128839	3.95042e-11
0.000125893	1.99526e-12	8.9071e-11	1.20278e-13	3.77383e-21	0.0218811	0.9768	0.00131903	4.13858e-11	3.9	0.0218811	0.9768	0.00131903	4.13858e-11
0.000123027	1.86209e-12	8.50621e-11	1.1754e-13	3.77383e-21	0.021393	0.977257	0.00135038	4.33565e-11	3.91	0.021393	0.977257	0.00135038	4.33565e-11
0.000120226	1.7378e-12	8.12337e-11	1.14864e-13	3.77383e-21	0.0209156	0.977702	0.00138247	4.54206e-11	3.92	0.0209156	0.977702	0.00138247	4.54206e-11
0.00011749	1.62181e-12	7.75776e-11	1.1225e-13	3.77383e-21	0.0204486	0.978136	0.0014153	4.75823e-11	3.93	0.0204486	0.978136	0.0014153	4.75823e-11
0.000114815	1.51356e-12	7.4086e-11	1.09695e-13	3.77383e-21	0.0199918	0.978559	0.00144889	4.98463e-11	3.94	0.0199918	0.978559	0.00144889	4.98463e-11
0.000112202	1.41254e-12	7.07516e-11	1.07198e-13	3.77383e-21	0.0195449	0.978972	0.00148327	5.22175e-11	3.95	0.0195449	0.978972	0.00148327	5.22175e-11
0.000109648	1.31826e-12	6.75673e-11	1.04758e-13	3.77383e-21	0.0191079	0.979374	0.00151844	5.47009e-11	3.96	0.0191079	0.979374	0.00151844	5.47009e-11
0.000107152	1.23027e-12	6.45262e-11	1.02373e-13	3.77383e-21	0.0186804	0.979765	0.00155443	5.73018e-11	3.97	0.0186804	0.979765	0.00155443	5.73018e-11
0.000104713	1.14815e-12	6.16221e-11	1.00043e-13	3.77383e-21	0.0182623	0.980146	0.00159126	6.00257e-11	3.98	0.0182623	0.980146	0.00159126	6.00257e-11
0.000102329	1.07152e-12	5.88486e-11	9.77654e-14	3.77383e-21	0.0178533	0.980518	0.00162894	6.28784e-11	3.99	0.0178533	0.980518	0.00162894	6.28784e-11
0.0001	1e-12	5.62e-11	9.554e-14	3.77383e-21	0.0174534	0.980879	0.00166749	6.5866e-11	4	0.0174534	0.980879	0.00166749	6.5866e-11
9.77237e-05	9.33254e-13	5.36706e-11	9.33652e-14	3.77383e-21	0.0170622	0.981231	0.00170695	6.89949e-11	4.01	0.0170622	0.981231	0.00170695	6.89949e-11
9.54993e-05	8.70964e-13	5.1255e-11	9.124e-14	3.77383e-21	0.0166796	0.981573	0.00174732	7.22718e-11	4.02	0.0166796	0.981573	0.00174732	7.22718e-11
9.33254e-05	8.12831e-13	4.89482e-11	8.91631e-14	3.77383e-21	0.0163055	0.981906	0.00178862	7.57035e-11	4.03	0.0163055	0.981906	0.00178862	7.57035e-11
9.12011e-05	7.58578e-13	4.67451e-11	8.71335e-14	3.77383e-21	0.0159396	0.98223	0.00183089	7.92974e-11	4.04	0.0159396	0.98223	0.00183089	7.92974e-11
8.91251e-05	7.07946e-13	4.46412e-11	8.51501e-14	3.77383e-21	0.0155817	0.982544	0.00187414	8.30612e-11	4.05	0.0155817	0.982544	0.00187414	8.30612e-11
8.70964e-05	6.60693e-13	4.26321e-11	8.32119e-14	3.77383e-21	0.0152318	0.98285	0.00191839	8.70028e-11	4.06	0.0152318	0.98285	0.00191839	8.70028e-11
8.51138e-05	6.16595e-13	4.07133e-11	8.13177e-14	3.77383e-21	0.0148896	0.983147	0.00196366	9.11306e-11	4.07	0.0148896	0.983147	0.00196366	9.11306e-11
8.31764e-05	5.7544e-13	3.88809e-11	7.94667e-14	3.77383e-21	0.0145549	0.983435	0.00200999	9.54535e-11	4.08	0.0145549	0.983435	0.00200999	9.54535e-11
8.12831e-05	5.37032e-13	3.7131e-11	7.76578e-14	3.77383e-21	0.0142276	0.983715	0.0020574	9.99805e-11	4.09	0.0142276	0.983715	0.0020574	9.99805e-11
7.94328e-05	5.01187e-13	3.54598e-11	7.58901e-14	3.77383e-21	0.0139076	0.983986	0.0021059	1.04721e-10	4.1	0.0139076	0.983986	0.0021059	1.04721e-10
7.76247e-05	4.67735e-13	3.38638e-11	7.41626e-14	3.77383e-21	0.0135947	0.98425	0.00215553	1.09686e-10	4.11	0.0135947	0.98425	0.00215553	1.09686e-10
7.58578e-05	4.36516e-13	3.23397e-11	7.24745e-14	3.77383e-21	0.0132887	0.984505	0.00220631	1.14885e-10	4.12	0.0132887	0.984505	0.00220631	1.14885e-10
7.4131e-05	4.0738e-13	3.08842e-11	7.08248e-14	3.77383e-21	0.0129894	0.984752	0.00225827	1.2033e-10	4.13	0.0129894	0.984752	0.00225827	1.2033e-10
7.24436e-05	3.80189e-13	2.94942e-11	6.92126e-14	3.77383e-21	0.0126969	0.984992	0.00231143	1.26031e-10	4.14	0.0126969	0.984992	0.00231143	1.26031e-10
7.07946e-05	3.54813e-13	2.81667e-11	6.76371e-14	3.77383e-21	0.0124108	0.985223	0.00236583	1.32002e-10	4.15	0.0124108	0.985223	0.00236583	1.32002e-10
6.91831e-05	3.31131e-13	2.6899e-11	6.60975e-14	3.77383e-21	0.012131	0.985447	0.00242149	1.38255e-10	4.16	0.012131	0.985447	0.00242149	1.38255e-10
6.76083e-05	3.0903e-13	2.56884e-11	6.4593e-14	3.77383e-21	0.0118575	0.985664	0.00247844	1.44802e-10	4.17	0.0118575	0.985664	0.00247844	1.44802e-10
6.60693e-05	2.88403e-13	2.45322e-11	6.31227e-14	3.77383e-21	0.01159	0.985873	0.00253671	1.51659e-10	4.18	0.01159	0.985873	0.00253671	1.51659e-10
6.45654e-05	2.69153e-13	2.34281e-11	6.16858e-14	3.77383e-21	0.0113285	0.986075	0.00259632	1.58839e-10	4.19	0.0113285	0.986075	0.00259632	1.58839e-10
6.30957e-05	2.51189e-13	2.23736e-11	6.02817e-14	3.77383e-21	0.0110729	0.98627	0.00265732	1.66357e-10	4.2	0.0110729	0.98627	0.00265732	1.66357e-10
6.16595e-05	2.34423e-13	2.13666e-11	5.89095e-14	3.77383e-21	0.0108229	0.986457	0.00271974	1.74231e-10	4.21	0.0108229	0.986457	0.00271974	1.74231e-10
6.0256e-05	2.18776e-13	2.0405e-11	5.75685e-14	3.77383e-21	0.0105784	0.986638	0.0027836	1.82475e-10	4.22	0.0105784	0.986638	0.0027836	1.82475e-10
5.88844e-05	2.04174e-13	1.94866e-11	5.62581e-14	3.77383e-21	0.0103395	0.986812	0.00284894	1.91109e-10	4.23	0.0103395	0.986812	0.00284894	1.91109e-10
5.7544e-05	1.90546e-13	1.86096e-11	5.49775e-14	3.77383e-21	0.0101058	0.986978	0.00291579	2.00149e-10	4.24	0.0101058	0.986978	0.00291579	2.00149e-10
5.62341e-05	1.77828e-13	1.7772e-11	5.37261e-14	3.77383e-21	0.00987738	0.987138	0.00298419	2.09616e-10	4.25	0.00987738	0.987138	0.00298419	2.09616e-10
5.49541e-05	1.65959e-13	1.69721e-11	5.25031e-14	3.77383e-21	0.00965404	0.987292	0.00305418	2.19529e-10	4.26	0.00965404	0.987292	0.00305418	2.19529e-10
5.37032e-05	1.54882e-13	1.62083e-11	5.1308e-14	3.77383e-21	0.00943569	0.987439	0.00312578	2.29909e-10	4.27	0.00943569	0.987439	0.00312578	2.29909e-10
5.24807e-05	1.44544e-13	1.54788e-11	5.01401e-14	3.77383e-21	0.00922222	0.987579	0.00319905	2.40779e-10	4.28	0.00922222	0.987579	0.00319905	2.40779e-10
5.12861e-05	1.34896e-13	1.47821e-11	4.89988e-14	3.77383e-21	0.00901352	0.987712	0.00327401	2.5216e-10	4.29	0.00901352	0.987712	0.00327401	2.5216e-10
5.01187e-05	1.25893e-13	1.41168e-11	4.78834e-14	3.77383e-21	0.00880948	0.98784	0.0033507	2.64078e-10	4.3	0.00880948	0.98784	0.0033507	2.64078e-10
4.89779e-05	1.1749e-13	1.34814e-11	4.67935e-14	3.77383e-21	0.00861001	0.987961	0.00342917	2.76558e-10	4.31	0.00861001	0.987961	0.00342917	2.76558e-10
4.7863e-05	1.09648e-13	1.28747e-11	4.57283e-14	3.77383e-21	0.00841499	0.988076	0.00350945	2.89625e-10	4.32	0.00841499	0.988076	0.00350945	2.89625e-10
4.67735e-05	1.02329e-13	1.22952e-11	4.46874e-14	3.77383e-21	0.00822435	0.988184	0.00359159	3.03308e-10	4.33	0.00822435	0.988184	0.00359159	3.03308e-10
4.57088e-05	9.54993e-14	1.17418e-11	4.36702e-14	3.77383e-21	0.00803797	0.988286	0.00367563	3.17635e-10	4.34	0.00803797	0.988286	0.00367563	3.17635e-10
4.46684e-05	8.91251e-14	1.12134e-11	4.26762e-14	3.77383e-21	0.00785577	0.988383	0.00376161	3.32637e-10	4.35	0.00785577	0.988383	0.00376161	3.32637e-10
4.36516e-05	8.31764e-14	1.07087e-11	4.17047e-14	3.77383e-21	0.00767765	0.988473	0.00384958	3.48346e-10	4.36	0.00767765	0.988473	0.00384958	3.48346e-10
4.2658e-05	7.76247e-14	1.02267e-11	4.07554e-14	3.77383e-21	0.00750353	0.988557	0.00393959	3.64794e-10	4.37	0.00750353	0.988557	0.00393959	3.64794e-10
4.16869e-05	7.24436e-14	9.76644e-12	3.98277e-14	3.77383e-21	0.0073333	0.988635	0.00403167	3.82016e-10	4.38	0.0073333	0.988635	0.00403167	3.82016e-10
4.0738e-05	6.76083e-14	9.32688e-12	3.89211e-14	3.77383e-21	0.0071669	0.988707	0.00412588	4.00049e-10	4.39	0.0071669	0.988707	0.00412588	4.00049e-10
3.98107e-05	6.30957e-14	8.9071e-12	3.80352e-14	3.77383e-21	0.00700423	0.988774	0.00422227	4.18931e-10	4.4	0.00700423	0.988774	0.00422227	4.18931e-10
3.89045e-05	5.88844e-14	8.50621e-12	3.71694e-14	3.77383e-21	0.00684521	0.988834	0.00432088	4.38702e-10	4.41	0.00684521	0.988834	0.00432088	4.38702e-10
3.80189e-05	5.49541e-14	8.12337e-12	3.63233e-14	3.77383e-21	0.00668977	0.988888	0.00442177	4.59402e-10	4.42	0.00668977	0.988888	0.00442177	4.59402e-10
3.71535e-05	5.12861e-14	7.75776e-12	3.54965e-14	3.77383e-21	0.00653781	0.988937	0.00452499	4.81077e-10	4.43	0.00653781	0.988937	0.00452499	4.81077e-10
3.63078e-05	4.7863e-14	7.4086e-12	3.46885e-14	3.77383e-21	0.00638927	0.98898	0.00463059	5.03771e-10	4.44	0.00638927	0.98898	0.00463059	5.03771e-10
3.54813e-05	4.46684e-14	7.07516e-12	3.38989e-14	3.77383e-21	0.00624407	0.989017	0.00473863	5.27533e-10	4.45	0.00624407	0.989017	0.00473863	5.27533e-10
3.46737e-05	4.16869e-14	6.75673e-12	3.31272e-14	3.77383e-21	0.00610213	0.989049	0.00484916	5.52413e-10	4.46	0.00610213	0.989049	0.00484916	5.52413e-10
3.38844e-05	3.89045e-14	6.45262e-12	3.23732e-14	3.77383e-21	0.00596338	0.989074	0.00496224	5.78462e-10	4.47	0.00596338	0.989074	0.00496224	5.78462e-10
3.31131e-05	3.63078e-14	6.16221e-12	3.16363e-14	3.77383e-21	0.00582776	0.989094	0.00507793	6.05736e-10	4.48	0.00582776	0.989094	0.00507793	6.05736e-10
3.23594e-05	3.38844e-14	5.88486e-12	3.09161e-14	3.77383e-21	0.00569518	0.989109	0.00519628	6.34293e-10	4.49	0.00569518	0.989109	0.00519628	6.34293e-10
3.16228e-05	3.16228e-14	5.62e-12	3.02124e-14	3.77383e-21	0.00556559	0.989117	0.00531737	6.64192e-10	4.5	0.00556559	0.989117	0.00531737	6.64192e-10
3.0903e-05	2.95121e-14	5.36706e-12	2.95247e-14	3.77383e-21	0.00543892	0.98912	0.00544124	6.95496e-10	4.51	0.00543892	0.98912	0.00544124	6.95496e-10
3.01995e-05	2.75423e-14	5.1255e-12	2.88526e-14	3.77383e-21	0.0053151	0.989117	0.00556797	7.28272e-10	4.52	0.0053151	0.989117	0.00556797	7.28272e-10
2.95121e-05	2.5704e-14	4.89482e-12	2.81959e-14	3.77383e-21	0.00519407	0.989108	0.00569761	7.62588e-10	4.53	0.00519407	0.989108	0.00569761	7.62588e-10
2.88403e-05	2.39883e-14	4.67451e-12	2.7554e-14	3.77383e-21	0.00507576	0.989094	0.00583024	7.98516e-10	4.54	0.00507576	0.989094	0.00583024	7.98516e-10
2.81838e-05	2.23872e-14	4.46412e-12	2.69268e-14	3.77383e-21	0.00496012	0.989074	0.00596592	8.36132e-10	4.55	0.00496012	0.989074	0.00596592	8.36132e-10
2.75423e-05	2.0893e-14	4.26321e-12	2.63139e-14	3.77383e-21	0.00484709	0.989048	0.00610473	8.75515e-10	4.56	0.00484709	0.989048	0.00610473	8.75515e-10
2.69153e-05	1.94984e-14	4.07133e-12	2.57149e-14	3.77383e-21	0.00473661	0.989017	0.00624673	9.16747e-10	4.57	0.00473661	0.989017	0.00624673	9.16747e-10
2.63027e-05	1.8197e-14	3.88809e-12	2.51296e-14	3.77383e-21	0.00462861	0.988979	0.00639199	9.59916e-10	4.58	0.00462861	0.988979	0.00639199	9.59916e-10
2.5704e-05	1.69824e-14	3.7131e-12	2.45576e-14	3.77383e-21	0.00452306	0.988936	0.0065406	1.00511e-09	4.59	0.00452306	0.988936	0.0065406	1.00511e-09
2.51189e-05	1.58489e-14	3.54598e-12	2.39986e-14	3.77383e-21	0.00441988	0.988888	0.00669261	1.05243e-09	4.6	0.00441988	0.988888	0.00669261	1.05243e-09
2.45471e-05	1.47911e-14	3.38638e-12	2.34523e-14	3.77383e-21	0.00431903	0.988833	0.00684813	1.10197e-09	4.61	0.00431903	0.988833	0.00684813	1.10197e-09
2.39883e-05	1.38038e-14	3.23397e-12	2.29184e-14	3.77383e-21	0.00422046	0.988772	0.00700721	1.15383e-09	4.62	0.00422046	0.988772	0.00700721	1.15383e-09
2.34423e-05	1.28825e-14	3.08842e-12	2.23968e-14	3.77383e-21	0.00412412	0.988706	0.00716995	1.20813e-09	4.63	0.00412412	0.988706	0.00716995	1.20813e-09
2.29087e-05	1.20226e-14	2.94942e-12	2.18869e-14	3.77383e-21	0.00402994	0.988634	0.00733642	1.26497e-09	4.64	0.00402994	0.988634	0.00733642	1.26497e-09
2.23872e-05	1.12202e-14	2.81667e-12	2.13887e-14	3.77383e-21	0.0039379	0.988555	0.00750671	1.32448e-09	4.65	0.0039379	0.988555	0.00750671	1.32448e-09
2.18776e-05	1.04713e-14	2.6899e-12	2.09019e-14	3.77383e-21	0.00384793	0.988471	0.00768091	1.38679e-09	4.66	0.00384793	0.988471	0.00768091	1.38679e-09
2.13796e-05	9.77237e-15	2.56884e-12	2.04261e-14	3.77383e-21	0.00376	0.988381	0.00785911	1.45201e-09	4.67	0.00376	0.988381	0.00785911	1.45201e-09
2.0893e-05	9.12011e-15	2.45322e-12	1.99611e-14	3.77383e-21	0.00367406	0.988285	0.00804139	1.5203e-09	4.68	0.00367406	0.988285	0.00804139	1.5203e-09
2.04174e-05	8.51138e-15	2.34281e-12	1.95068e-14	3.77383e-21	0.00359005	0.988182	0.00822784	1.59178e-09	4.69	0.00359005	0.988182	0.00822784	1.59178e-09
1.99526e-05	7.94328e-15	2.23736e-12	1.90627e-14	3.77383e-21	0.00350795	0.988073	0.00841857	1.66661e-09	4.7	0.00350795	0.988073	0.00841857	1.66661e-09
1.94984e-05	7.4131e-15	2.13666e-12	1.86288e-14	3.77383e-21	0.0034277	0.987959	0.00861366	1.74496e-09	4.71	0.0034277	0.987959	0.00861366	1.74496e-09
1.90546e-05	6.91831e-15	2.0405e-12	1.82048e-14	3.77383e-21	0.00334926	0.987838	0.00881322	1.82697e-09	4.72	0.00334926	0.987838	0.00881322	1.82697e-09
1.86209e-05	6.45654e-15	1.94866e-12	1.77904e-14	3.77383e-21	0.0032726	0.98771	0.00901734	1.91283e-09	4.73	0.0032726	0.98771	0.00901734	1.91283e-09
1.8197e-05	6.0256e-15	1.86096e-12	1.73854e-14	3.77383e-21	0.00319767	0.987576	0.00922613	2.0027e-09	4.74	0.00319767	0.987576	0.00922613	2.0027e-09
1.77828e-05	5.62341e-15	1.7772e-12	1.69897e-14	3.77383e-21	0.00312444	0.987436	0.00943969	2.09679e-09	4.75	0.00312444	0.987436	0.00943969	2.09679e-09
1.7378e-05	5.24807e-15	1.69721e-12	1.66029e-14	3.77383e-21	0.00305287	0.987289	0.00965813	2.19528e-09	4.76	0.00305287	0.987289	0.00965813	2.19528e-09
1.69824e-05	4.89779e-15	1.62083e-12	1.6225e-14	3.77383e-21	0.00298291	0.987136	0.00988156	2.29839e-09	4.77	0.00298291	0.987136	0.00988156	2.29839e-09
1.65959e-05	4.57088e-15	1.54788e-12	1.58557e-14	3.77383e-21	0.00291454	0.986975	0.0101101	2.40631e-09	4.78	0.00291454	0.986975	0.0101101	2.40631e-09
1.62181e-05	4.2658e-15	1.47821e-12	1.54948e-14	3.77383e-21	0.00284772	0.986808	0.0103438	2.51929e-09	4.79	0.00284772	0.986808	0.0103438	2.51929e-09
1.58489e-05	3.98107e-15	1.41168e-12	1.51421e-14	3.77383e-21	0.0027824	0.986635	0.0105829	2.63756e-09	4.8	0.0027824	0.986635	0.0105829	2.63756e-09
1.54882e-05	3.71535e-15	1.34814e-12	1.47974e-14	3.77383e-21	0.00271857	0.986454	0.0108274	2.76136e-09	4.81	0.00271857	0.986454	0.0108274	2.76136e-09
1.51356e-05	3.46737e-15	1.28747e-12	1.44606e-14	3.77383e-21	0.00265618	0.986266	0.0110775	2.89095e-09	4.82	0.00265618	0.986266	0.0110775	2.89095e-09
1.47911e-05	3.23594e-15	1.22952e-12	1.41314e-14	3.77383e-21	0.00259521	0.986071	0.0113333	3.0266e-09	4.83	0.00259521	0.986071	0.0113333	3.0266e-09
1.44544e-05	3.01995e-15	1.17418e-12	1.38097e-14	3.77383e-21	0.00253561	0.985869	0.0115949	3.16859e-09	4.84	0.00253561	0.985869	0.0115949	3.16859e-09
1.41254e-05	2.81838e-15	1.12134e-12	1.34954e-14	3.77383e-21	0.00247737	0.98566	0.0118625	3.31721e-09	4.85	0.00247737	0.98566	0.0118625	3.31721e-09
1.38038e-05	2.63027e-15	1.07087e-12	1.31882e-14	3.77383e-21	0.00242045	0.985443	0.0121361	3.47278e-09	4.86	0.00242045	0.985443	0.0121361	3.47278e-09
1.34896e-05	2.45471e-15	1.02267e-12	1.2888e-14	3.77383e-21	0.00236481	0.985219	0.012416	3.63562e-09	4.87	0.00236481	0.985219	0.012416	3.63562e-09
1.31826e-05	2.29087e-15	9.76644e-13	1.25946e-14	3.77383e-21	0.00231044	0.984987	0.0127022	3.80607e-09	4.88	0.00231044	0.984987	0.0127022	3.80607e-09
1.28825e-05	2.13796e-15	9.32688e-13	1.23079e-14	3.77383e-21	0.0022573	0.984748	0.0129949	3.98447e-09	4.89	0.0022573	0.984748	0.0129949	3.98447e-09
1.25893e-05	1.99526e-15	8.9071e-13	1.20278e-14	3.77383e-21	0.00220536	0.9845	0.0132943	4.17121e-09	4.9	0.00220536	0.9845	0.0132943	4.17121e-09
1.23027e-05	1.86209e-15	8.50621e-13	1.1754e-14	3.77383e-21	0.0021546	0.984245	0.0136004	4.36666e-09	4.91	0.0021546	0.984245	0.0136004	4.36666e-09
1.20226e-05	1.7378e-15	8.12337e-13	1.14864e-14	3.77383e-21	0.00210499	0.983982	0.0139135	4.57123e-09	4.92	0.00210499	0.983982	0.0139135	4.57123e-09
1.1749e-05	1.62181e-15	7.75776e-13	1.1225e-14	3.77383e-21	0.00205651	0.98371	0.0142336	4.78534e-09	4.93	0.00205651	0.98371	0.0142336	4.78534e-09
1.14815e-05	1.51356e-15	7.4086e-13	1.09695e-14	3.77383e-21	0.00200913	0.98343	0.014561	5.00944e-09	4.94	0.00200913	0.98343	0.014561	5.00944e-09
1.12202e-05	1.41254e-15	7.07516e-13	1.07198e-14	3.77383e-21	0.00196282	0.983141	0.0148958	5.24399e-09	4.95	0.00196282	0.983141	0.0148958	5.24399e-09
1.09648e-05	1.31826e-15	6.75673e-13	1.04758e-14	3.77383e-21	0.00191756	0.982844	0.0152382	5.48947e-09	4.96	0.00191756	0.982844	0.0152382	5.48947e-09
1.07152e-05	1.23027e-15	6.45262e-13	1.02373e-14	3.77383e-21	0.00187333	0.982538	0.0155883	5.7464e-09	4.97	0.00187333	0.982538	0.0155883	5.7464e-09
1.04713e-05	1.14815e-15	6.16221e-13	1.00043e-14	3.77383e-21	0.0018301	0.982224	0.0159463	6.01529e-09	4.98	0.0018301	0.982224	0.0159463	6.01529e-09
1.02329e-05	1.07152e-15	5.88486e-13	9.77654e-15	3.77383e-21	0.00178785	0.9819	0.0163123	6.2967e-09	4.99	0.00178785	0.9819	0.0163123	6.2967e-09
1e-05	1e-15	5.62e-13	9.554e-15	3.77383e-21	0.00174656	0.981567	0.0166866	6.59122e-09	5	0.00174656	0.981567	0.0166866	6.59122e-09
9.77237e-06	9.33254e-16	5.36706e-13	9.33652e-15	3.77383e-21	0.00170621	0.981224	0.0170694	6.89945e-09	5.01	0.00170621	0.981224	0.0170694	6.89945e-09
9.54993e-06	8.70964e-16	5.1255e-13	9.124e-15	3.77383e-21	0.00166677	0.980873	0.0174607	7.22202e-09	5.02	0.00166677	0.980873	0.0174607	7.22202e-09
9.33254e-06	8.12831e-16	4.89482e-13	8.91631e-15	3.77383e-21	0.00162823	0.980511	0.0178608	7.55959e-09	5.03	0.00162823	0.980511	0.0178608	7.55959e-09
9.12011e-06	7.58578e-16	4.67451e-13	8.71335e-15	3.77383e-21	0.00159057	0.980139	0.0182699	7.91287e-09	5.04	0.00159057	0.980139	0.0182699	7.91287e-09
8.91251e-06	7.07946e-16	4.46412e-13	8.51501e-15	3.77383e-21	0.00155375	0.979758	0.0186882	8.28256e-09	5.05	0.00155375	0.979758	0.0186882	8.28256e-09
8.70964e-06	6.60693e-16	4.26321e-13	8.32119e-15	3.77383e-21	0.00151778	0.979366	0.0191159	8.66944e-09	5.06	0.00151778	0.979366	0.0191159	8.66944e-09
8.51138e-06	6.16595e-16	4.07133e-13	8.13177e-15	3.77383e-21	0.00148262	0.978964	0.0195531	9.07429e-09	5.07	0.00148262	0.978964	0.0195531	9.07429e-09
8.31764e-06	5.7544e-16	3.88809e-13	7.94667e-15	3.77383e-21	0.00144826	0.978552	0.0200001	9.49795e-09	5.08	0.00144826	0.978552	0.0200001	9.49795e-09
8.12831e-06	5.37032e-16	3.7131e-13	7.76578e-15	3.77383e-21	0.00141468	0.978128	0.0204571	9.94127e-09	5.09	0.00141468	0.978128	0.0204571	9.94127e-09
7.94328e-06	5.01187e-16	3.54598e-13	7.58901e-15	3.77383e-21	0.00138187	0.977694	0.0209243	1.04052e-08	5.1	0.00138187	0.977694	0.0209243	1.04052e-08
7.76247e-06	4.67735e-16	3.38638e-13	7.41626e-15	3.77383e-21	0.0013498	0.977248	0.021402	1.08906e-08	5.11	0.0013498	0.977248	0.021402	1.08906e-08
7.58578e-06	4.36516e-16	3.23397e-13	7.24745e-15	3.77383e-21	0.00131846	0.976791	0.0218902	1.13985e-08	5.12	0.00131846	0.976791	0.0218902	1.13985e-08
7.4131e-06	4.0738e-16	3.08842e-13	7.08248e-15	3.77383e-21	0.00128783	0.976323	0.0223894	1.193e-08	5.13	0.00128783	0.976323	0.0223894	1.193e-08
7.24436e-06	3.80189e-16	2.94942e-13	6.92126e-15	3.77383e-21	0.00125789	0.975842	0.0228996	1.24861e-08	5.14	0.00125789	0.975842	0.0228996	1.24861e-08
7.07946e-06	3.54813e-16	2.81667e-13	6.76371e-15	3.77383e-21	0.00122864	0.97535	0.0234212	1.30679e-08	5.15	0.00122864	0.97535	0.0234212	1.30679e-08
6.91831e-06	3.31131e-16	2.6899e-13	6.60975e-15	3.77383e-21	0.00120005	0.974846	0.0239544	1.36767e-08	5.16	0.00120005	0.974846	0.0239544	1.36767e-08
6.76083e-06	3.0903e-16	2.56884e-13	6.4593e-15	3.77383e-21	0.00117211	0.974329	0.0244993	1.43137e-08	5.17	0.00117211	0.974329	0.0244993	1.43137e-08
6.60693e-06	2.88403e-16	2.45322e-13	6.31227e-15	3.77383e-21	0.00114481	0.973799	0.0250564	1.49801e-08	5.18	0.00114481	0.973799	0.0250564	1.49801e-08
6.45654e-06	2.69153e-16	2.34281e-13	6.16858e-15	3.77383e-21	0.00111813	0.973256	0.0256257	1.56774e-08	5.19	0.00111813	0.973256	0.0256257	1.56774e-08
6.30957e-06	2.51189e-16	2.23736e-13	6.02817e-15	3.77383e-21	0.00109205	0.9727	0.0262076	1.64068e-08	5.2	0.00109205	0.9727	0.0262076	1.64068e-08
6.16595e-06	2.34423e-16	2.13666e-13	5.89095e-15	3.77383e-21	0.00106657	0.972131	0.0268024	1.717e-08	5.21	0.00106657	0.972131	0.0268024	1.717e-08
6.0256e-06	2.18776e-16	2.0405e-13	5.75685e-15	3.77383e-21	0.00104166	0.971548	0.0274103	1.79684e-08	5.22	0.00104166	0.971548	0.0274103	1.79684e-08
5.88844e-06	2.04174e-16	1.94866e-13	5.62581e-15	3.77383e-21	0.00101733	0.970951	0.0280315	1.88037e-08	5.23	0.00101733	0.970951	0.0280315	1.88037e-08
5.7544e-06	1.90546e-16	1.86096e-13	5.49775e-15	3.77383e-21	0.000993545	0.97034	0.0286664	1.96775e-08	5.24	0.000993545	0.97034	0.0286664	1.96775e-08
5.62341e-06	1.77828e-16	1.7772e-13	5.37261e-15	3.77383e-21	0.000970303	0.969714	0.0293152	2.05916e-08	5.25	0.000970303	0.969714	0.0293152	2.05916e-08
5.49541e-06	1.65959e-16	1.69721e-13	5.25031e-15	3.77383e-21	0.000947591	0.969074	0.0299782	2.15478e-08	5.26	0.000947591	0.969074	0.0299782	2.15478e-08
5.37032e-06	1.54882e-16	1.62083e-13	5.1308e-15	3.77383e-21	0.000925394	0.968419	0.0306558	2.25481e-08	5.27	0.000925394	0.968419	0.0306558	2.25481e-08
5.24807e-06	1.44544e-16	1.54788e-13	5.01401e-15	3.77383e-21	0.000903704	0.967748	0.0313481	2.35944e-08	5.28	0.000903704	0.967748	0.0313481	2.35944e-08
5.12861e-06	1.34896e-16	1.47821e-13	4.89988e-15	3.77383e-21	0.000882507	0.967062	0.0320555	2.46888e-08	5.29	0.000882507	0.967062	0.0320555	2.46888e-08
5.01187e-06	1.25893e-16	1.41168e-13	4.78834e-15	3.77383e-21	0.000861792	0.96636	0.0327784	2.58336e-08	5.3	0.000861792	0.96636	0.0327784	2.58336e-08
4.89779e-06	1.1749e-16	1.34814e-13	4.67935e-15	3.77383e-21	0.000841549	0.965641	0.033517	2.7031e-08	5.31	0.000841549	0.965641	0.033517	2.7031e-08
4.7863e-06	1.09648e-16	1.28747e-13	4.57283e-15	3.77383e-21	0.000821768	0.964907	0.0342716	2.82834e-08	5.32	0.000821768	0.964907	0.0342716	2.82834e-08
4.67735e-06	1.02329e-16	1.22952e-13	4.46874e-15	3.77383e-21	0.000802436	0.964155	0.0350426	2.95933e-08	5.33	0.000802436	0.964155	0.0350426	2.95933e-08
4.57088e-06	9.54993e-17	1.17418e-13	4.36702e-15	3.77383e-21	0.000783545	0.963386	0.0358302	3.09632e-08	5.34	0.000783545	0.963386	0.0358302	3.09632e-08
4.46684e-06	8.91251e-17	1.12134e-13	4.26762e-15	3.77383e-21	0.000765085	0.9626	0.0366349	3.2396e-08	5.35	0.000765085	0.9626	0.0366349	3.2396e-08
4.36516e-06	8.31764e-17	1.07087e-13	4.17047e-15	3.77383e-21	0.000747045	0.961796	0.0374569	3.38945e-08	5.36	0.000747045	0.961796	0.0374569	3.38945e-08
4.2658e-06	7.76247e-17	1.02267e-13	4.07554e-15	3.77383e-21	0.000729416	0.960974	0.0382966	3.54615e-08	5.37	0.000729416	0.960974	0.0382966	3.54615e-08
4.16869e-06	7.24436e-17	9.76644e-14	3.98277e-15	3.77383e-21	0.000712189	0.960133	0.0391544	3.71003e-08	5.38	0.000712189	0.960133	0.0391544	3.71003e-08
4.0738e-06	6.76083e-17	9.32688e-14	3.89211e-15	3.77383e-21	0.000695355	0.959274	0.0400306	3.8814e-08	5.39	0.000695355	0.959274	0.0400306	3.8814e-08
3.98107e-06	6.30957e-17	8.9071e-14	3.80352e-15	3.77383e-21	0.000678904	0.958396	0.0409255	4.06061e-08	5.4	0.000678904	0.958396	0.0409255	4.06061e-08
3.89045e-06	5.88844e-17	8.50621e-14	3.71694e-15	3.77383e-21	0.000662829	0.957498	0.0418395	4.24799e-08	5.41	0.000662829	0.957498	0.0418395	4.24799e-08
3.80189e-06	5.49541e-17	8.12337e-14	3.63233e-15	3.77383e-21	0.00064712	0.95658	0.042773	4.44393e-08	5.42	0.00064712	0.95658	0.042773	4.44393e-08
3.71535e-06	5.12861e-17	7.75776e-14	3.54965e-15	3.77383e-21	0.00063177	0.955642	0.0437264	4.6488e-08	5.43	0.00063177	0.955642	0.0437264	4.6488e-08
3.63078e-06	4.7863e-17	7.4086e-14	3.46885e-15	3.77383e-21	0.00061677	0.954683	0.0447001	4.86301e-08	5.44	0.00061677	0.954683	0.0447001	4.86301e-08
3.54813e-06	4.46684e-17	7.07516e-14	3.38989e-15	3.77383e-21	0.000602112	0.953704	0.0456943	5.08697e-08	5.45	0.000602112	0.953704	0.0456943	5.08697e-08
3.46737e-06	4.16869e-17	6.75673e-14	3.31272e-15	3.77383e-21	0.000587788	0.952703	0.0467096	5.32112e-08	5.46	0.000587788	0.952703	0.0467096	5.32112e-08
3.38844e-06	3.89045e-17	6.45262e-14	3.23732e-15	3.77383e-21	0.000573792	0.95168	0.0477463	5.56592e-08	5.47	0.000573792	0.95168	0.0477463	5.56592e-08
3.31131e-06	3.63078e-17	6.16221e-14	3.16363e-15	3.77383e-21	0.000560115	0.950635	0.0488048	5.82183e-08	5.48	0.000560115	0.950635	0.0488048	5.82183e-08
3.23594e-06	3.38844e-17	5.88486e-14	3.09161e-15	3.77383e-21	0.000546751	0.949568	0.0498856	6.08936e-08	5.49	0.000546751	0.949568	0.0498856	6.08936e-08
3.16228e-06	3.16228e-17	5.62e-14	3.02124e-15	3.77383e-21	0.000533692	0.948477	0.0509889	6.36903e-08	5.5	0.000533692	0.948477	0.0509889	6.36903e-08
3.0903e-06	2.95121e-17	5.36706e-14	2.95247e-15	3.77383e-21	0.000520931	0.947364	0.0521153	6.66136e-08	5.51	0.000520931	0.947364	0.0521153	6.66136e-08
3.01995e-06	2.75423e-17	5.1255e-14	2.88526e-15	3.77383e-21	0.000508462	0.946226	0.0532652	6.96692e-08	5.52	0.000508462	0.946226	0.0532652	6.96692e-08
2.95121e-06	2.5704e-17	4.89482e-14	2.81959e-15	3.77383e-21	0.000496278	0.945065	0.054439	7.28631e-08	5.53	0.000496278	0.945065	0.054439	7.28631e-08
2.88403e-06	2.39883e-17	4.67451e-14	2.7554e-15	3.77383e-21	0.000484373	0.943878	0.0556372	7.62012e-08	5.54	0.000484373	0.943878	0.0556372	7.62012e-08
2.81838e-06	2.23872e-17	4.46412e-14	2.69268e-15	3.77383e-21	0.00047274	0.942667	0.0568601	7.96901e-08	5.55	0.00047274	0.942667	0.0568601	7.96901e-08
2.75423e-06	2.0893e-17	4.26321e-14	2.63139e-15	3.77383e-21	0.000461373	0.94143	0.0581082	8.33363e-08	5.56	0.000461373	0.94143	0.0581082	8.33363e-08
2.69153e-06	1.94984e-17	4.07133e-14	2.57149e-15	3.77383e-21	0.000450266	0.940168	0.0593819	8.71468e-08	5.57	0.000450266	0.940168	0.0593819	8.71468e-08
2.63027e-06	1.8197e-17	3.88809e-14	2.51296e-15	3.77383e-21	0.000439413	0.938879	0.0606818	9.11288e-08	5.58	0.000439413	0.938879	0.0606818	9.11288e-08
2.5704e-06	1.69824e-17	3.7131e-14	2.45576e-15	3.77383e-21	0.000428809	0.937563	0.0620082	9.52898e-08	5.59	0.000428809	0.937563	0.0620082	9.52898e-08
2.51189e-06	1.58489e-17	3.54598e-14	2.39986e-15	3.77383e-21	0.000418448	0.93622	0.0633617	9.96377e-08	5.6	0.000418448	0.93622	0.0633617	9.96377e-08
2.45471e-06	1.47911e-17	3.38638e-14	2.34523e-15	3.77383e-21	0.000408324	0.934849	0.0647426	1.04181e-07	5.61	0.000408324	0.934849	0.0647426	1.04181e-07
2.39883e-06	1.38038e-17	3.23397e-14	2.29184e-15	3.77383e-21	0.000398432	0.93345	0.0661515	1.08927e-07	5.62	0.000398432	0.93345	0.0661515	1.08927e-07
2.34423e-06	1.28825e-17	3.08842e-14	2.23968e-15	3.77383e-21	0.000388768	0.932022	0.0675889	1.13887e-07	5.63	0.000388768	0.932022	0.0675889	1.13887e-07
2.29087e-06	1.20226e-17	2.94942e-14	2.18869e-15	3.77383e-21	0.000379324	0.930565	0.0690551	1.19067e-07	5.64	0.000379324	0.930565	0.0690551	1.19067e-07
2.23872e-06	1.12202e-17	2.81667e-14	2.13887e-15	3.77383e-21	0.000370098	0.929079	0.0705507	1.2448e-07	5.65	0.000370098	0.929079	0.0705507	1.2448e-07
2.18776e-06	1.04713e-17	2.6899e-14	2.09019e-15	3.77383e-21	0.000361083	0.927563	0.0720762	1.30134e-07	5.66	0.000361083	0.927563	0.0720762	1.30134e-07
2.13796e-06	9.77237e-18	2.56884e-14	2.04261e-15	3.77383e-21	0.000352275	0.926015	0.0736321	1.36039e-07	5.67	0.000352275	0.926015	0.0736321	1.36039e-07
2.0893e-06	9.12011e-18	2.45322e-14	1.99611e-15	3.77383e-21	0.00034367	0.924437	0.0752188	1.42208e-07	5.68	0.00034367	0.924437	0.0752188	1.42208e-07
2.04174e-06	8.51138e-18	2.34281e-14	1.95068e-15	3.77383e-21	0.000335262	0.922828	0.0768369	1.48651e-07	5.69	0.000335262	0.922828	0.0768369	1.48651e-07
1.99526e-06	7.94328e-18	2.23736e-14	1.90627e-15	3.77383e-21	0.000327048	0.921186	0.0784867	1.55379e-07	5.7	0.000327048	0.921186	0.0784867	1.55379e-07
1.94984e-06	7.4131e-18	2.13666e-14	1.86288e-15	3.77383e-21	0.000319022	0.919512	0.080169	1.62406e-07	5.71	0.000319022	0.919512	0.080169	1.62406e-07
1.90546e-06	6.91831e-18	2.0405e-14	1.82048e-15	3.77383e-21	0.000311182	0.917805	0.081884	1.69745e-07	5.72	0.000311182	0.917805	0.081884	1.69745e-07
1.86209e-06	6.45654e-18	1.94866e-14	1.77904e-15	3.77383e-21	0.000303521	0.916064	0.0836324	1.77407e-07	5.73	0.000303521	0.916064	0.0836324	1.77407e-07
1.8197e-06	6.0256e-18	1.86096e-14	1.73854e-15	3.77383e-21	0.000296038	0.914289	0.0854147	1.85408e-07	5.74	0.000296038	0.914289	0.0854147	1.85408e-07
1.77828e-06	5.62341e-18	1.7772e-14	1.69897e-15	3.77383e-21	0.000288727	0.91248	0.0872313	1.93762e-07	5.75	0.000288727	0.91248	0.0872313	1.93762e-07
1.7378e-06	5.24807e-18	1.69721e-14	1.66029e-15	3.77383e-21	0.000281584	0.910635	0.0890827	2.02484e-07	5.76	0.000281584	0.910635	0.0890827	2.02484e-07
1.69824e-06	4.89779e-18	1.62083e-14	1.6225e-15	3.77383e-21	0.000274606	0.908756	0.0909695	2.11589e-07	5.77	0.000274606	0.908756	0.0909695	2.11589e-07
1.65959e-06	4.57088e-18	1.54788e-14	1.58557e-15	3.77383e-21	0.00026779	0.90684	0.0928922	2.21094e-07	5.78	0.00026779	0.90684	0.0928922	2.21094e-07
1.62181e-06	4.2658e-18	1.47821e-14	1.54948e-15	3.77383e-21	0.000261131	0.904887	0.0948513	2.31015e-07	5.79	0.000261131	0.904887	0.0948513	2.31015e-07
1.58489e-06	3.98107e-18	1.41168e-14	1.51421e-15	3.77383e-21	0.000254626	0.902898	0.0968473	2.41371e-07	5.8	0.000254626	0.902898	0.0968473	2.41371e-07
1.54882e-06	3.71535e-18	1.34814e-14	1.47974e-15	3.77383e-21	0.000248271	0.900871	0.0988807	2.52179e-07	5.81	0.000248271	0.900871	0.0988807	2.52179e-07
1.51356e-06	3.46737e-18	1.28747e-14	1.44606e-15	3.77383e-21	0.000242064	0.898806	0.100952	2.63458e-07	5.82	0.000242064	0.898806	0.100952	2.63458e-07
1.47911e-06	3.23594e-18	1.22952e-14	1.41314e-15	3.77383e-21	0.000236	0.896702	0.103062	2.75229e-07	5.83	0.000236	0.896702	0.103062	2.75229e-07
1.44544e-06	3.01995e-18	1.17418e-14	1.38097e-15	3.77383e-21	0.000230077	0.894559	0.10521	2.87511e-07	5.84	0.000230077	0.894559	0.10521	2.87511e-07
1.41254e-06	2.81838e-18	1.12134e-14	1.34954e-15	3.77383e-21	0.000224291	0.892377	0.107398	3.00327e-07	5.85	0.000224291	0.892377	0.107398	3.00327e-07
1.38038e-06	2.63027e-18	1.07087e-14	1.31882e-15	3.77383e-21	0.00021864	0.890155	0.109626	3.13698e-07	5.86	0.00021864	0.890155	0.109626	3.13698e-07
1.34896e-06	2.45471e-18	1.02267e-14	1.2888e-15	3.77383e-21	0.00021312	0.887892	0.111895	3.27647e-07	5.87	0.00021312	0.887892	0.111895	3.27647e-07
1.31826e-06	2.29087e-18	9.76644e-15	1.25946e-15	3.77383e-21	0.000207728	0.885588	0.114204	3.42198e-07	5.88	0.000207728	0.885588	0.114204	3.42198e-07
1.28825e-06	2.13796e-18	9.32688e-15	1.23079e-15	3.77383e-21	0.000202462	0.883243	0.116554	3.57377e-07	5.89	0.000202462	0.883243	0.116554	3.57377e-07
1.25893e-06	1.99526e-18	8.9071e-15	1.20278e-15	3.77383e-21	0.000197319	0.880855	0.118947	3.73208e-07	5.9	0.000197319	0.880855	0.118947	3.73208e-07
1.23027e-06	1.86209e-18	8.50621e-15	1.1754e-15	3.77383e-21	0.000192295	0.878425	0.121382	3.89718e-07	5.91	0.000192295	0.878425	0.121382	3.89718e-07
1.20226e-06	1.7378e-18	8.12337e-15	1.14864e-15	3.77383e-21	0.000187389	0.875953	0.12386	4.06936e-07	5.92	0.000187389	0.875953	0.12386	4.06936e-07
1.1749e-06	1.62181e-18	7.75776e-15	1.1225e-15	3.77383e-21	0.000182598	0.873436	0.126381	4.24891e-07	5.93	0.000182598	0.873436	0.126381	4.24891e-07
1.14815e-06	1.51356e-18	7.4086e-15	1.09695e-15	3.77383e-21	0.000177918	0.870876	0.128945	4.43611e-07	5.94	0.000177918	0.870876	0.128945	4.43611e-07
1.12202e-06	1.41254e-18	7.07516e-15	1.07198e-15	3.77383e-21	0.000173348	0.868272	0.131554	4.63129e-07	5.95	0.000173348	0.868272	0.131554	4.63129e-07
1.09648e-06	1.31826e-18	6.75673e-15	1.04758e-15	3.77383e-21	0.000168886	0.865623	0.134208	4.83476e-07	5.96	0.000168886	0.865623	0.134208	4.83476e-07
1.07152e-06	1.23027e-18	6.45262e-15	1.02373e-15	3.77383e-21	0.000164528	0.862929	0.136906	5.04686e-07	5.97	0.000164528	0.862929	0.136906	5.04686e-07
1.04713e-06	1.14815e-18	6.16221e-15	1.00043e-15	3.77383e-21	0.000160272	0.860189	0.139651	5.26793e-07	5.98	0.000160272	0.860189	0.139651	5.26793e-07
1.02329e-06	1.07152e-18	5.88486e-15	9.77654e-16	3.77383e-21	0.000156116	0.857403	0.142441	5.49833e-07	5.99	0.000156116	0.857403	0.142441	5.49833e-07
1e-06	1e-18	5.62e-15	9.554e-16	3.77383e-21	0.000152059	0.85457	0.145277	5.73844e-07	6	0.000152059	0.85457	0.145277	5.73844e-07
9.77237e-07	9.33254e-19	5.36706e-15	9.33652e-16	3.77383e-21	0.000148097	0.851691	0.14816	5.98864e-07	6.01	0.000148097	0.851691	0.14816	5.98864e-07
9.54993e-07	8.70964e-19	5.1255e-15	9.124e-16	3.77383e-21	0.000144229	0.848765	0.15109	6.24933e-07	6.02	0.000144229	0.848765	0.15109	6.24933e-07
9.33254e-07	8.12831e-19	4.89482e-15	8.91631e-16	3.77383e-21	0.000140452	0.845791	0.154068	6.52092e-07	6.03	0.000140452	0.845791	0.154068	6.52092e-07
9.12011e-07	7.58578e-19	4.67451e-15	8.71335e-16	3.77383e-21	0.000136764	0.842769	0.157093	6.80385e-07	6.04	0.000136764	0.842769	0.157093	6.80385e-07
8.91251e-07	7.07946e-19	4.46412e-15	8.51501e-16	3.77383e-21	0.000133164	0.839699	0.160167	7.09855e-07	6.05	0.000133164	0.839699	0.160167	7.09855e-07
8.70964e-07	6.60693e-19	4.26321e-15	8.32119e-16	3.77383e-21	0.00012965	0.836581	0.163289	7.40549e-07	6.06	0.00012965	0.836581	0.163289	7.40549e-07
8.51138e-07	6.16595e-19	4.07133e-15	8.13177e-16	3.77383e-21	0.000126219	0.833413	0.16646	7.72514e-07	6.07	0.000126219	0.833413	0.16646	7.72514e-07
8.31764e-07	5.7544e-19	3.88809e-15	7.94667e-16	3.77383e-21	0.00012287	0.830197	0.16968	8.05799e-07	6.08	0.00012287	0.830197	0.16968	8.05799e-07
8.12831e-07	5.37032e-19	3.7131e-15	7.76578e-16	3.77383e-21	0.0001196	0.826931	0.172949	8.40456e-07	6.09	0.0001196	0.826931	0.172949	8.40456e-07
7.94328e-07	5.01187e-19	3.54598e-15	7.58901e-16	3.77383e-21	0.000116409	0.823615	0.176268	8.76537e-07	6.1	0.000116409	0.823615	0.176268	8.76537e-07
7.76247e-07	4.67735e-19	3.38638e-15	7.41626e-16	3.77383e-21	0.000113295	0.820249	0.179637	9.14096e-07	6.11	0.000113295	0.820249	0.179637	9.14096e-07
7.58578e-07	4.36516e-19	3.23397e-15	7.24745e-16	3.77383e-21	0.000110255	0.816833	0.183055	9.5319e-07	6.12	0.000110255	0.816833	0.183055	9.5319e-07
7.4131e-07	4.0738e-19	3.08842e-15	7.08248e-16	3.77383e-21	0.000107288	0.813367	0.186524	9.93877e-07	6.13	0.000107288	0.813367	0.186524	9.93877e-07
7.24436e-07	3.80189e-19	2.94942e-15	6.92126e-16	3.77383e-21	0.000104392	0.809851	0.190044	1.03622e-06	6.14	0.000104392	0.809851	0.190044	1.03622e-06
7.07946e-07	3.54813e-19	2.81667e-15	6.76371e-16	3.77383e-21	0.000101567	0.806283	0.193614	1.08027e-06	6.15	0.000101567	0.806283	0.193614	1.08027e-06
6.91831e-07	3.31131e-19	2.6899e-15	6.60975e-16	3.77383e-21	9.88094e-05	0.802665	0.197235	1.12611e-06	6.16	9.88094e-05	0.802665	0.197235	1.12611e-06
6.76083e-07	3.0903e-19	2.56884e-15	6.4593e-16	3.77383e-21	9.61188e-05	0.798996	0.200906	1.17379e-06	6.17	9.61188e-05	0.798996	0.200906	1.17379e-06
6.60693e-07	2.88403e-19	2.45322e-15	6.31227e-16	3.77383e-21	9.34936e-05	0.795276	0.204629	1.22339e-06	6.18	9.34936e-05	0.795276	0.204629	1.22339e-06
6.45654e-07	2.69153e-19	2.34281e-15	6.16858e-16	3.77383e-21	9.09322e-05	0.791505	0.208402	1.27497e-06	6.19	9.09322e-05	0.791505	0.208402	1.27497e-06
6.30957e-07	2.51189e-19	2.23736e-15	6.02817e-16	3.77383e-21	8.84332e-05	0.787683	0.212227	1.32861e-06	6.2	8.84332e-05	0.787683	0.212227	1.32861e-06
6.16595e-07	2.34423e-19	2.13666e-15	5.89095e-16	3.77383e-21	8.59953e-05	0.78381	0.216102	1.38438e-06	6.21	8.59953e-05	0.78381	0.216102	1.38438e-06
6.0256e-07	2.18776e-19	2.0405e-15	5.75685e-16	3.77383e-21	8.3617e-05	0.779886	0.220029	1.44237e-06	6.22	8.3617e-05	0.779886	0.220029	1.44237e-06
5.88844e-07	2.04174e-19	1.94866e-15	5.62581e-16	3.77383e-21	8.12972e-05	0.775911	0.224007	1.50265e-06	6.23	8.12972e-05	0.775911	0.224007	1.50265e-06
5.7544e-07	1.90546e-19	1.86096e-15	5.49775e-16	3.77383e-21	7.90344e-05	0.771885	0.228035	1.5653e-06	6.24	7.90344e-05	0.771885	0.228035	1.5653e-06
5.62341e-07	1.77828e-19	1.7772e-15	5.37261e-16	3.77383e-21	7.68274e-05	0.767808	0.232114	1.63042e-06	6.25	7.68274e-05	0.767808	0.232114	1.63042e-06
5.49541e-07	1.65959e-19	1.69721e-15	5.25031e-16	3.77383e-21	7.4675e-05	0.76368	0.236244	1.69808e-06	6.26	7.4675e-05	0.76368	0.236244	1.69808e-06
5.37032e-07	1.54882e-19	1.62083e-15	5.1308e-16	3.77383e-21	7.25759e-05	0.759502	0.240424	1.76838e-06	6.27	7.25759e-05	0.759502	0.240424	1.76838e-06
5.24807e-07	1.44544e-19	1.54788e-15	5.01401e-16	3.77383e-21	7.0529e-05	0.755273	0.244654	1.84141e-06	6.28	7.0529e-05	0.755273	0.244654	1.84141e-06
5.12861e-07	1.34896e-19	1.47821e-15	4.89988e-16	3.77383e-21	6.85331e-05	0.750995	0.248935	1.91727e-06	6.29	6.85331e-05	0.750995	0.248935	1.91727e-06
5.01187e-07	1.25893e-19	1.41168e-15	4.78834e-16	3.77383e-21	6.65871e-05	0.746666	0.253265	1.99606e-06	6.3	6.65871e-05	0.746666	0.253265	1.99606e-06
4.89779e-07	1.1749e-19	1.34814e-15	4.67935e-16	3.77383e-21	6.46899e-05	0.742288	0.257645	2.07787e-06	6.31	6.46899e-05	0.742288	0.257645	2.07787e-06
4.7863e-07	1.09648e-19	1.28747e-15	4.57283e-16	3.77383e-21	6.28403e-05	0.737861	0.262074	2.16282e-06	6.32	6.28403e-05	0.737861	0.262074	2.16282e-06
4.67735e-07	1.02329e-19	1.22952e-15	4.46874e-16	3.77383e-21	6.10374e-05	0.733385	0.266551	2.25101e-06	6.33	6.10374e-05	0.733385	0.266551	2.25101e-06
4.57088e-07	9.54993e-20	1.17418e-15	4.36702e-16	3.77383e-21	5.928e-05	0.728861	0.271078	2.34256e-06	6.34	5.928e-05	0.728861	0.271078	2.34256e-06
4.46684e-07	8.91251e-20	1.12134e-15	4.26762e-16	3.77383e-21	5.75672e-05	0.724288	0.275652	2.43757e-06	6.35	5.75672e-05	0.724288	0.275652	2.43757e-06
4.36516e-07	8.31764e-20	1.07087e-15	4.17047e-16	3.77383e-21	5.5898e-05	0.719668	0.280273	2.53617e-06	6.36	5.5898e-05	0.719668	0.280273	2.53617e-06
4.2658e-07	7.76247e-20	1.02267e-15	4.07554e-16	3.77383e-21	5.42714e-05	0.715001	0.284942	2.63847e-06	6.37	5.42714e-05	0.715001	0.284942	2.63847e-06
4.16869e-07	7.24436e-20	9.76644e-16	3.98277e-16	3.77383e-21	5.26864e-05	0.710288	0.289657	2.74461e-06	6.38	5.26864e-05	0.710288	0.289657	2.74461e-06
4.0738e-07	6.76083e-20	9.32688e-16	3.89211e-16	3.77383e-21	5.11421e-05	0.705529	0.294417	2.8547e-06	6.39	5.11421e-05	0.705529	0.294417	2.8547e-06
3.98107e-07	6.30957e-20	8.9071e-16	3.80352e-16	3.77383e-21	4.96376e-05	0.700724	0.299224	2.96888e-06	6.4	4.96376e-05	0.700724	0.299224	2.96888e-06
3.89045e-07	5.88844e-20	8.50621e-16	3.71694e-16	3.77383e-21	4.8172e-05	0.695874	0.304074	3.08729e-06	6.41	4.8172e-05	0.695874	0.304074	3.08729e-06
3.80189e-07	5.49541e-20	8.12337e-16	3.63233e-16	3.77383e-21	4.67444e-05	0.690981	0.308969	3.21005e-06	6.42	4.67444e-05	0.690981	0.308969	3.21005e-06
3.71535e-07	5.12861e-20	7.75776e-16	3.54965e-16	3.77383e-21	4.5354e-05	0.686044	0.313907	3.33732e-06	6.43	4.5354e-05	0.686044	0.313907	3.33732e-06
3.63078e-07	4.7863e-20	7.4086e-16	3.46885e-16	3.77383e-21	4.4e-05	0.681065	0.318888	3.46924e-06	6.44	4.4e-05	0.681065	0.318888	3.46924e-06
3.54813e-07	4.46684e-20	7.07516e-16	3.38989e-16	3.77383e-21	4.26814e-05	0.676044	0.32391	3.60596e-06	6.45	4.26814e-05	0.676044	0.32391	3.60596e-06
3.46737e-07	4.16869e-20	6.75673e-16	3.31272e-16	3.77383e-21	4.13976e-05	0.670982	0.328973	3.74763e-06	6.46	4.13976e-05	0.670982	0.328973	3.74763e-06
3.38844e-07	3.89045e-20	6.45262e-16	3.23732e-16	3.77383e-21	4.01476e-05	0.66588	0.334076	3.89441e-06	6.47	4.01476e-05	0.66588	0.334076	3.89441e-06
3.31131e-07	3.63078e-20	6.16221e-16	3.16363e-16	3.77383e-21	3.89308e-05	0.660739	0.339218	4.04647e-06	6.48	3.89308e-05	0.660739	0.339218	4.04647e-06
3.23594e-07	3.38844e-20	5.88486e-16	3.09161e-16	3.77383e-21	3.77464e-05	0.65556	0.344398	4.20396e-06	6.49	3.77464e-05	0.65556	0.344398	4.20396e-06
3.16228e-07	3.16228e-20	5.62e-16	3.02124e-16	3.77383e-21	3.65937e-05	0.650343	0.349616	4.36705e-06	6.5	3.65937e-05	0.650343	0.349616	4.36705e-06
3.0903e-07	2.95121e-20	5.36706e-16	2.95247e-16	3.77383e-21	3.54719e-05	0.64509	0.35487	4.53593e-06	6.51	3.54719e-05	0.64509	0.35487	4.53593e-06
3.01995e-07	2.75423e-20	5.1255e-16	2.88526e-16	3.77383e-21	3.43803e-05	0.639802	0.360159	4.71077e-06	6.52	3.43803e-05	0.639802	0.360159	4.71077e-06
2.95121e-07	2.5704e-20	4.89482e-16	2.81959e-16	3.77383e-21	3.33182e-05	0.634479	0.365482	4.89174e-06	6.53	3.33182e-05	0.634479	0.365482	4.89174e-06
2.88403e-07	2.39883e-20	4.67451e-16	2.7554e-16	3.77383e-21	3.22849e-05	0.629124	0.370839	5.07905e-06	6.54	3.22849e-05	0.629124	0.370839	5.07905e-06
2.81838e-07	2.23872e-20	4.46412e-16	2.69268e-16	3.77383e-21	3.12799e-05	0.623736	0.376227	5.27287e-06	6.55	3.12799e-05	0.623736	0.376227	5.27287e-06
2.75423e-07	2.0893e-20	4.26321e-16	2.63139e-16	3.77383e-21	3.03023e-05	0.618318	0.381646	5.47341e-06	6.56	3.03023e-05	0.618318	0.381646	5.47341e-06
2.69153e-07	1.94984e-20	4.07133e-16	2.57149e-16	3.77383e-21	2.93516e-05	0.61287	0.387095	5.68087e-06	6.57	2.93516e-05	0.61287	0.387095	5.68087e-06
2.63027e-07	1.8197e-20	3.88809e-16	2.51296e-16	3.77383e-21	2.84272e-05	0.607394	0.392572	5.89544e-06	6.58	2.84272e-05	0.607394	0.392572	5.89544e-06
2.5704e-07	1.69824e-20	3.7131e-16	2.45576e-16	3.77383e-21	2.75284e-05	0.60189	0.398076	6.11735e-06	6.59	2.75284e-05	0.60189	0.398076	6.11735e-06
2.51189e-07	1.58489e-20	3.54598e-16	2.39986e-16	3.77383e-21	2.66546e-05	0.596361	0.403606	6.3468e-06	6.6	2.66546e-05	0.596361	0.403606	6.3468e-06
2.45471e-07	1.47911e-20	3.38638e-16	2.34523e-16	3.77383e-21	2.58053e-05	0.590807	0.409161	6.58402e-06	6.61	2.58053e-05	0.590807	0.409161	6.58402e-06
2.39883e-07	1.38038e-20	3.23397e-16	2.29184e-16	3.77383e-21	2.49798e-05	0.585229	0.414739	6.82923e-06	6.62	2.49798e-05	0.585229	0.414739	6.82923e-06
2.34423e-07	1.28825e-20	3.08842e-16	2.23968e-16	3.77383e-21	2.41777e-05	0.57963	0.420339	7.08267e-06	6.63	2.41777e-05	0.57963	0.420339	7.08267e-06
2.29087e-07	1.20226e-20	2.94942e-16	2.18869e-16	3.77383e-21	2.33982e-05	0.57401	0.425959	7.34455e-06	6.64	2.33982e-05	0.57401	0.425959	7.34455e-06
2.23872e-07	1.12202e-20	2.81667e-16	2.13887e-16	3.77383e-21	2.2641e-05	0.568371	0.431599	7.61514e-06	6.65	2.2641e-05	0.568371	0.431599	7.61514e-06
2.18776e-07	1.04713e-20	2.6899e-16	2.09019e-16	3.77383e-21	2.19054e-05	0.562714	0.437257	7.89466e-06	6.66	2.19054e-05	0.562714	0.437257	7.89466e-06
2.13796e-07	9.77237e-21	2.56884e-16	2.04261e-16	3.77383e-21	2.11909e-05	0.55704	0.44293	8.18338e-06	6.67	2.11909e-05	0.55704	0.44293	8.18338e-06
2.0893e-07	9.12011e-21	2.45322e-16	1.99611e-16	3.77383e-21	2.04971e-05	0.551352	0.448619	8.48154e-06	6.68	2.04971e-05	0.551352	0.448619	8.48154e-06
2.04174e-07	8.51138e-21	2.34281e-16	1.95068e-16	3.77383e-21	1.98234e-05	0.54565	0.454321	8.78942e-06	6.69	1.98234e-05	0.54565	0.454321	8.78942e-06
1.99526e-07	7.94328e-21	2.23736e-16	1.90627e-16	3.77383e-21	1.91693e-05	0.539936	0.460036	9.10728e-06	6.7	1.91693e-05	0.539936	0.460036	9.10728e-06
1.94984e-07	7.4131e-21	2.13666e-16	1.86288e-16	3.77383e-21	1.85343e-05	0.534212	0.46576	9.43538e-06	6.71	1.85343e-05	0.534212	0.46576	9.43538e-06
1.90546e-07	6.91831e-21	2.0405e-16	1.82048e-16	3.77383e-21	1.79181e-05	0.528478	0.471494	9.77402e-06	6.72	1.79181e-05	0.528478	0.471494	9.77402e-06
1.86209e-07	6.45654e-21	1.94866e-16	1.77904e-16	3.77383e-21	1.732e-05	0.522737	0.477235	1.01235e-05	6.73	1.732e-05	0.522737	0.477235	1.01235e-05
1.8197e-07	6.0256e-21	1.86096e-16	1.73854e-16	3.77383e-21	1.67396e-05	0.51699	0.482982	1.0484e-05	6.74	1.67396e-05	0.51699	0.482982	1.0484e-05
1.77828e-07	5.62341e-21	1.7772e-16	1.69897e-16	3.77383e-21	1.61766e-05	0.511239	0.488734	1.0856e-05	6.75	1.61766e-05	0.511239	0.488734	1.0856e-05
1.7378e-07	5.24807e-21	1.69721e-16	1.66029e-16	3.77383e-21	1.56304e-05	0.505484	0.494489	1.12397e-05	6.76	1.56304e-05	0.505484	0.494489	1.12397e-05
1.69824e-07	4.89779e-21	1.62083e-16	1.6225e-16	3.77383e-21	1.51007e-05	0.499728	0.500245	1.16354e-05	6.77	1.51007e-05	0.499728	0.500245	1.16354e-05
1.65959e-07	4.57088e-21	1.54788e-16	1.58557e-16	3.77383e-21	1.4587e-05	0.493972	0.506001	1.20434e-05	6.78	1.4587e-05	0.493972	0.506001	1.20434e-05
1.62181e-07	4.2658e-21	1.47821e-16	1.54948e-16	3.77383e-21	1.40889e-05	0.488218	0.511756	1.24641e-05	6.79	1.40889e-05	0.488218	0.511756	1.24641e-05
1.58489e-07	3.98107e-21	1.41168e-16	1.51421e-16	3.77383e-21	1.3606e-05	0.482467	0.517507	1.28977e-05	6.8	1.3606e-05	0.482467	0.517507	1.28977e-05
1.54882e-07	3.71535e-21	1.34814e-16	1.47974e-16	3.77383e-21	1.31379e-05	0.47672	0.523254	1.33447e-05	6.81	1.31379e-05	0.47672	0.523254	1.33447e-05
1.51356e-07	3.46737e-21	1.28747e-16	1.44606e-16	3.77383e-21	1.26843e-05	0.470979	0.528994	1.38054e-05	6.82	1.26843e-05	0.470979	0.528994	1.38054e-05
1.47911e-07	3.23594e-21	1.22952e-16	1.41314e-16	3.77383e-21	1.22447e-05	0.465247	0.534727	1.428e-05	6.83	1.22447e-05	0.465247	0.534727	1.428e-05
1.44544e-07	3.01995e-21	1.17418e-16	1.38097e-16	3.77383e-21	1.18187e-05	0.459523	0.540451	1.47691e-05	6.84	1.18187e-05	0.459523	0.540451	1.47691e-05
1.41254e-07	2.81838e-21	1.12134e-16	1.34954e-16	3.77383e-21	1.14061e-05	0.45381	0.546164	1.52728e-05	6.85	1.14061e-05	0.45381	0.546164	1.52728e-05
1.38038e-07	2.63027e-21	1.07087e-16	1.31882e-16	3.77383e-21	1.10064e-05	0.448109	0.551864	1.57917e-05	6.86	1.10064e-05	0.448109	0.551864	1.57917e-05
1.34896e-07	2.45471e-21	1.02267e-16	1.2888e-16	3.77383e-21	1.06194e-05	0.442421	0.557552	1.63261e-05	6.87	1.06194e-05	0.442421	0.557552	1.63261e-05
1.31826e-07	2.29087e-21	9.76644e-17	1.25946e-16	3.77383e-21	1.02446e-05	0.436749	0.563224	1.68763e-05	6.88	1.02446e-05	0.436749	0.563224	1.68763e-05
1.28825e-07	2.13796e-21	9.32688e-17	1.23079e-16	3.77383e-21	9.88177e-06	0.431093	0.568879	1.74428e-05	6.89	9.88177e-06	0.431093	0.568879	1.74428e-05
1.25893e-07	1.99526e-21	8.9071e-17	1.20278e-16	3.77383e-21	9.53054e-06	0.425455	0.574517	1.8026e-05	6.9	9.53054e-06	0.425455	0.574517	1.8026e-05
1.23027e-07	1.86209e-21	8.50621e-17	1.1754e-16	3.77383e-21	9.19061e-06	0.419837	0.580135	1.86263e-05	6.91	9.19061e-06	0.419837	0.580135	1.86263e-05
1.20226e-07	1.7378e-21	8.12337e-17	1.14864e-16	3.77383e-21	8.86165e-06	0.414239	0.585733	1.92441e-05	6.92	8.86165e-06	0.414239	0.585733	1.92441e-05
1.1749e-07	1.62181e-21	7.75776e-17	1.1225e-16	3.77383e-21	8.54337e-06	0.408663	0.591309	1.98798e-05	6.93	8.54337e-06	0.408663	0.591309	1.98798e-05
1.14815e-07	1.51356e-21	7.4086e-17	1.09695e-16	3.77383e-21	8.23546e-06	0.40311	0.596861	2.05338e-05	6.94	8.23546e-06	0.40311	0.596861	2.05338e-05
1.12202e-07	1.41254e-21	7.07516e-17	1.07198e-16	3.77383e-21	7.93764e-06	0.397583	0.602388	2.12067e-05	6.95	7.93764e-06	0.397583	0.602388	2.12067e-05
1.09648e-07	1.31826e-21	6.75673e-17	1.04758e-16	3.77383e-21	7.64961e-06	0.392081	0.60789	2.18989e-05	6.96	7.64961e-06	0.392081	0.60789	2.18989e-05
1.07152e-07	1.23027e-21	6.45262e-17	1.02373e-16	3.77383e-21	7.37111e-06	0.386606	0.613364	2.26108e-05	6.97	7.37111e-06	0.386606	0.613364	2.26108e-05
1.04713e-07	1.14815e-21	6.16221e-17	1.00043e-16	3.77383e-21	7.10185e-06	0.38116	0.618809	2.33428e-05	6.98	7.10185e-06	0.38116	0.618809	2.33428e-05
1.02329e-07	1.07152e-21	5.88486e-17	9.77654e-17	3.77383e-21	6.84157e-06	0.375744	0.624225	2.40956e-05	6.99	6.84157e-06	0.375744	0.624225	2.40956e-05
1e-07	1e-21	5.62e-17	9.554e-17	3.77383e-21	6.59001e-06	0.370359	0.62961	2.48696e-05	7	6.59001e-06	0.370359	0.62961	2.48696e-05
9.77237e-08	9.33254e-22	5.36706e-17	9.33652e-17	3.77383e-21	6.34692e-06	0.365005	0.634963	2.56652e-05	7.01	6.34692e-06	0.365005	0.634963	2.56652e-05
9.54993e-08	8.70964e-22	5.1255e-17	9.124e-17	3.77383e-21	6.11204e-06	0.359685	0.640282	2.64831e-05	7.02	6.11204e-06	0.359685	0.640282	2.64831e-05
9.33254e-08	8.12831e-22	4.89482e-17	8.91631e-17	3.77383e-21	5.88514e-06	0.354399	0.645568	2.73237e-05	7.03	5.88514e-06	0.354399	0.645568	2.73237e-05
9.12011e-08	7.58578e-22	4.67451e-17	8.71335e-17	3.77383e-21	5.66597e-06	0.349149	0.650818	2.81875e-05	7.04	5.66597e-06	0.349149	0.650818	2.81875e-05
8.91251e-08	7.07946e-22	4.46412e-17	8.51501e-17	3.77383e-21	5.4543e-06	0.343934	0.656031	2.90751e-05	7.05	5.4543e-06	0.343934	0.656031	2.90751e-05
8.70964e-08	6.60693e-22	4.26321e-17	8.32119e-17	3.77383e-21	5.24992e-06	0.338757	0.661207	2.99871e-05	7.06	5.24992e-06	0.338757	0.661207	2.99871e-05
8.51138e-08	6.16595e-22	4.07133e-17	8.13177e-17	3.77383e-21	5.05259e-06	0.333619	0.666345	3.09241e-05	7.07	5.05259e-06	0.333619	0.666345	3.09241e-05
8.31764e-08	5.7544e-22	3.88809e-17	7.94667e-17	3.77383e-21	4.86211e-06	0.328519	0.671444	3.18865e-05	7.08	4.86211e-06	0.328519	0.671444	3.18865e-05
8.12831e-08	5.37032e-22	3.7131e-17	7.76578e-17	3.77383e-21	4.67826e-06	0.32346	0.676503	3.28751e-05	7.09	4.67826e-06	0.32346	0.676503	3.28751e-05
7.94328e-08	5.01187e-22	3.54598e-17	7.58901e-17	3.77383e-21	4.50084e-06	0.318442	0.68152	3.38903e-05	7.1	4.50084e-06	0.318442	0.68152	3.38903e-05
7.76247e-08	4.67735e-22	3.38638e-17	7.41626e-17	3.77383e-21	4.32965e-06	0.313465	0.686496	3.49329e-05	7.11	4.32965e-06	0.313465	0.686496	3.49329e-05
7.58578e-08	4.36516e-22	3.23397e-17	7.24745e-17	3.77383e-21	4.16449e-06	0.308531	0.691429	3.60035e-05	7.12	4.16449e-06	0.308531	0.691429	3.60035e-05
7.4131e-08	4.0738e-22	3.08842e-17	7.08248e-17	3.77383e-21	4.00519e-06	0.30364	0.696319	3.71027e-05	7.13	4.00519e-06	0.30364	0.696319	3.71027e-05
7.24436e-08	3.80189e-22	2.94942e-17	6.92126e-17	3.77383e-21	3.85154e-06	0.298793	0.701165	3.82311e-05	7.14	3.85154e-06	0.298793	0.701165	3.82311e-05
7.07946e-08	3.54813e-22	2.81667e-17	6.76371e-17	3.77383e-21	3.70338e-06	0.293991	0.705966	3.93895e-05	7.15	3.70338e-06	0.293991	0.705966	3.93895e-05
6.91831e-08	3.31131e-22	2.6899e-17	6.60975e-17	3.77383e-21	3.56052e-06	0.289235	0.710721	4.05785e-05	7.16	3.56052e-06	0.289235	0.710721	4.05785e-05
6.76083e-08	3.0903e-22	2.56884e-17	6.4593e-17	3.77383e-21	3.42281e-06	0.284524	0.715431	4.17989e-05	7.17	3.42281e-06	0.284524	0.715431	4.17989e-05
6.60693e-08	2.88403e-22	2.45322e-17	6.31227e-17	3.77383e-21	3.29006e-06	0.27986	0.720094	4.30513e-05	7.18	3.29006e-06	0.27986	0.720094	4.30513e-05
6.45654e-08	2.69153e-22	2.34281e-17	6.16858e-17	3.77383e-21	3.16213e-06	0.275242	0.72471	4.43365e-05	7.19	3.16213e-06	0.275242	0.72471	4.43365e-05
6.30957e-08	2.51189e-22	2.23736e-17	6.02817e-17	3.77383e-21	3.03884e-06	0.270673	0.729279	4.56552e-05	7.2	3.03884e-06	0.270673	0.729279	4.56552e-05
6.16595e-08	2.34423e-22	2.13666e-17	5.89095e-17	3.77383e-21	2.92006e-06	0.266151	0.733799	4.70083e-05	7.21	2.92006e-06	0.266151	0.733799	4.70083e-05
6.0256e-08	2.18776e-22	2.0405e-17	5.75685e-17	3.77383e-21	2.80563e-06	0.261678	0.738271	4.83964e-05	7.22	2.80563e-06	0.261678	0.738271	4.83964e-05
5.88844e-08	2.04174e-22	1.94866e-17	5.62581e-17	3.77383e-21	2.69541e-06	0.257253	0.742694	4.98204e-05	7.23	2.69541e-06	0.257253	0.742694	4.98204e-05
5.7544e-08	1.90546e-22	1.86096e-17	5.49775e-17	3.77383e-21	2.58926e-06	0.252878	0.747068	5.12811e-05	7.24	2.58926e-06	0.252878	0.747068	5.12811e-05
5.62341e-08	1.77828e-22	1.7772e-17	5.37261e-17	3.77383e-21	2.48703e-06	0.248552	0.751392	5.27793e-05	7.25	2.48703e-06	0.248552	0.751392	5.27793e-05
5.49541e-08	1.65959e-22	1.69721e-17	5.25031e-17	3.77383e-21	2.38861e-06	0.244276	0.755667	5.4316e-05	7.26	2.38861e-06	0.244276	0.755667	5.4316e-05
5.37032e-08	1.54882e-22	1.62083e-17	5.1308e-17	3.77383e-21	2.29386e-06	0.24005	0.759891	5.58919e-05	7.27	2.29386e-06	0.24005	0.759891	5.58919e-05
5.24807e-08	1.44544e-22	1.54788e-17	5.01401e-17	3.77383e-21	2.20265e-06	0.235875	0.764065	5.75079e-05	7.28	2.20265e-06	0.235875	0.764065	5.75079e-05
5.12861e-08	1.34896e-22	1.47821e-17	4.89988e-17	3.77383e-21	2.11487e-06	0.23175	0.768189	5.9165e-05	7.29	2.11487e-06	0.23175	0.768189	5.9165e-05
5.01187e-08	1.25893e-22	1.41168e-17	4.78834e-17	3.77383e-21	2.03039e-06	0.227675	0.772262	6.08642e-05	7.3	2.03039e-06	0.227675	0.772262	6.08642e-05
4.89779e-08	1.1749e-22	1.34814e-17	4.67935e-17	3.77383e-21	1.94911e-06	0.223651	0.776284	6.26063e-05	7.31	1.94911e-06	0.223651	0.776284	6.26063e-05
4.7863e-08	1.09648e-22	1.28747e-17	4.57283e-17	3.77383e-21	1.8709e-06	0.219679	0.780255	6.43923e-05	7.32	1.8709e-06	0.219679	0.780255	6.43923e-05
4.67735e-08	1.02329e-22	1.22952e-17	4.46874e-17	3.77383e-21	1.79568e-06	0.215757	0.784175	6.62232e-05	7.33	1.79568e-06	0.215757	0.784175	6.62232e-05
4.57088e-08	9.54993e-23	1.17418e-17	4.36702e-17	3.77383e-21	1.72332e-06	0.211886	0.788044	6.81001e-05	7.34	1.72332e-06	0.211886	0.788044	6.81001e-05
4.46684e-08	8.91251e-23	1.12134e-17	4.26762e-17	3.77383e-21	1.65373e-06	0.208066	0.791862	7.0024e-05	7.35	1.65373e-06	0.208066	0.791862	7.0024e-05
4.36516e-08	8.31764e-23	1.07087e-17	4.17047e-17	3.77383e-21	1.58681e-06	0.204297	0.795629	7.19959e-05	7.36	1.58681e-06	0.204297	0.795629	7.19959e-05
4.2658e-08	7.76247e-23	1.02267e-17	4.07554e-17	3.77383e-21	1.52247e-06	0.200579	0.799345	7.4017e-05	7.37	1.52247e-06	0.200579	0.799345	7.4017e-05
4.16869e-08	7.24436e-23	9.76644e-18	3.98277e-17	3.77383e-21	1.46062e-06	0.196912	0.80301	7.60884e-05	7.38	1.46062e-06	0.196912	0.80301	7.60884e-05
4.0738e-08	6.76083e-23	9.32688e-18	3.89211e-17	3.77383e-21	1.40116e-06	0.193296	0.806625	7.82111e-05	7.39	1.40116e-06	0.193296	0.806625	7.82111e-05
3.98107e-08	6.30957e-23	8.9071e-18	3.80352e-17	3.77383e-21	1.344e-06	0.18973	0.810188	8.03865e-05	7.4	1.344e-06	0.18973	0.810188	8.03865e-05
3.89045e-08	5.88844e-23	8.50621e-18	3.71694e-17	3.77383e-21	1.28908e-06	0.186215	0.813701	8.26155e-05	7.41	1.28908e-06	0.186215	0.813701	8.26155e-05
3.80189e-08	5.49541e-23	8.12337e-18	3.63233e-17	3.77383e-21	1.2363e-06	0.182751	0.817163	8.48996e-05	7.42	1.2363e-06	0.182751	0.817163	8.48996e-05
3.71535e-08	5.12861e-23	7.75776e-18	3.54965e-17	3.77383e-21	1.18559e-06	0.179337	0.820575	8.72399e-05	7.43	1.18559e-06	0.179337	0.820575	8.72399e-05
3.63078e-08	4.7863e-23	7.4086e-18	3.46885e-17	3.77383e-21	1.13686e-06	0.175973	0.823937	8.96377e-05	7.44	1.13686e-06	0.175973	0.823937	8.96377e-05
3.54813e-08	4.46684e-23	7.07516e-18	3.38989e-17	3.77383e-21	1.09006e-06	0.172658	0.827249	9.20944e-05	7.45	1.09006e-06	0.172658	0.827249	9.20944e-05
3.46737e-08	4.16869e-23	6.75673e-18	3.31272e-17	3.77383e-21	1.04511e-06	0.169393	0.830511	9.46112e-05	7.46	1.04511e-06	0.169393	0.830511	9.46112e-05
3.38844e-08	3.89045e-23	6.45262e-18	3.23732e-17	3.77383e-21	1.00193e-06	0.166178	0.833724	9.71895e-05	7.47	1.00193e-06	0.166178	0.833724	9.71895e-05
3.31131e-08	3.63078e-23	6.16221e-18	3.16363e-17	3.77383e-21	9.60466e-07	0.163012	0.836888	9.98307e-05	7.48	9.60466e-07	0.163012	0.836888	9.98307e-05
3.23594e-08	3.38844e-23	5.88486e-18	3.09161e-17	3.77383e-21	9.20652e-07	0.159894	0.840003	0.000102536	7.49	9.20652e-07	0.159894	0.840003	0.000102536
3.16228e-08	3.16228e-23	5.62e-18	3.02124e-17	3.77383e-21	8.82425e-07	0.156825	0.843069	0.000105308	7.5	8.82425e-07	0.156825	0.843069	0.000105308
3.0903e-08	2.95121e-23	5.36706e-18	2.95247e-17	3.77383e-21	8.45727e-07	0.153804	0.846087	0.000108146	7.51	8.45727e-07	0.153804	0.846087	0.000108146
3.01995e-08	2.75423e-23	5.1255e-18	2.88526e-17	3.77383e-21	8.10498e-07	0.15083	0.849058	0.000111054	7.52	8.10498e-07	0.15083	0.849058	0.000111054
2.95121e-08	2.5704e-23	4.89482e-18	2.81959e-17	3.77383e-21	7.76684e-07	0.147904	0.851981	0.000114032	7.53	7.76684e-07	0.147904	0.851981	0.000114032
2.88403e-08	2.39883e-23	4.67451e-18	2.7554e-17	3.77383e-21	7.44232e-07	0.145026	0.854857	0.000117082	7.54	7.44232e-07	0.145026	0.854857	0.000117082
2.81838e-08	2.23872e-23	4.46412e-18	2.69268e-17	3.77383e-21	7.13088e-07	0.142193	0.857686	0.000120206	7.55	7.13088e-07	0.142193	0.857686	0.000120206
2.75423e-08	2.0893e-23	4.26321e-18	2.63139e-17	3.77383e-21	6.83203e-07	0.139407	0.860468	0.000123405	7.56	6.83203e-07	0.139407	0.860468	0.000123405
2.69153e-08	1.94984e-23	4.07133e-18	2.57149e-17	3.77383e-21	6.54529e-07	0.136667	0.863205	0.000126681	7.57	6.54529e-07	0.136667	0.863205	0.000126681
2.63027e-08	1.8197e-23	3.88809e-18	2.51296e-17	3.77383e-21	6.27019e-07	0.133973	0.865896	0.000130036	7.58	6.27019e-07	0.133973	0.865896	0.000130036
2.5704e-08	1.69824e-23	3.7131e-18	2.45576e-17	3.77383e-21	6.00628e-07	0.131323	0.868543	0.000133471	7.59	6.00628e-07	0.131323	0.868543	0.000133471
2.51189e-08	1.58489e-23	3.54598e-18	2.39986e-17	3.77383e-21	5.75314e-07	0.128719	0.871144	0.000136989	7.6	5.75314e-07	0.128719	0.871144	0.000136989
2.45471e-08	1.47911e-23	3.38638e-18	2.34523e-17	3.77383e-21	5.51033e-07	0.126158	0.873701	0.000140592	7.61	5.51033e-07	0.126158	0.873701	0.000140592
2.39883e-08	1.38038e-23	3.23397e-18	2.29184e-17	3.77383e-21	5.27746e-07	0.123641	0.876214	0.00014428	7.62	5.27746e-07	0.123641	0.876214	0.00014428
2.34423e-08	1.28825e-23	3.08842e-18	2.23968e-17	3.77383e-21	5.05415e-07	0.121167	0.878685	0.000148057	7.63	5.05415e-07	0.121167	0.878685	0.000148057
2.29087e-08	1.20226e-23	2.94942e-18	2.18869e-17	3.77383e-21	4.84e-07	0.118736	0.881112	0.000151925	7.64	4.84e-07	0.118736	0.881112	0.000151925
2.23872e-08	1.12202e-23	2.81667e-18	2.13887e-17	3.77383e-21	4.63468e-07	0.116347	0.883496	0.000155884	7.65	4.63468e-07	0.116347	0.883496	0.000155884
2.18776e-08	1.04713e-23	2.6899e-18	2.09019e-17	3.77383e-21	4.43782e-07	0.114	0.885839	0.000159938	7.66	4.43782e-07	0.114	0.885839	0.000159938
2.13796e-08	9.77237e-24	2.56884e-18	2.04261e-17	3.77383e-21	4.2491e-07	0.111695	0.888141	0.000164089	7.67	4.2491e-07	0.111695	0.888141	0.000164089
2.0893e-08	9.12011e-24	2.45322e-18	1.99611e-17	3.77383e-21	4.06818e-07	0.10943	0.890401	0.000168338	7.68	4.06818e-07	0.10943	0.890401	0.000168338
2.04174e-08	8.51138e-24	2.34281e-18	1.95068e-17	3.77383e-21	3.89477e-07	0.107206	0.892621	0.000172689	7.69	3.89477e-07	0.107206	0.892621	0.000172689
1.99526e-08	7.94328e-24	2.23736e-18	1.90627e-17	3.77383e-21	3.72856e-07	0.105021	0.894801	0.000177143	7.7	3.72856e-07	0.105021	0.894801	0.000177143
1.94984e-08	7.4131e-24	2.13666e-18	1.86288e-17	3.77383e-21	3.56927e-07	0.102876	0.896942	0.000181703	7.71	3.56927e-07	0.102876	0.896942	0.000181703
1.90546e-08	6.91831e-24	2.0405e-18	1.82048e-17	3.77383e-21	3.41661e-07	0.10077	0.899043	0.000186371	7.72	3.41661e-07	0.10077	0.899043	0.000186371
1.86209e-08	6.45654e-24	1.94866e-18	1.77904e-17	3.77383e-21	3.27032e-07	0.0987023	0.901106	0.000191149	7.73	3.27032e-07	0.0987023	0.901106	0.000191149
1.8197e-08	6.0256e-24	1.86096e-18	1.73854e-17	3.77383e-21	3.13015e-07	0.0966723	0.903131	0.000196042	7.74	3.13015e-07	0.0966723	0.903131	0.000196042
1.77828e-08	5.62341e-24	1.7772e-18	1.69897e-17	3.77383e-21	2.99585e-07	0.0946797	0.905119	0.000201049	7.75	2.99585e-07	0.0946797	0.905119	0.000201049
1.7378e-08	5.24807e-24	1.69721e-18	1.66029e-17	3.77383e-21	2.86718e-07	0.0927239	0.90707	0.000206176	7.76	2.86718e-07	0.0927239	0.90707	0.000206176
1.69824e-08	4.89779e-24	1.62083e-18	1.6225e-17	3.77383e-21	2.74392e-07	0.0908045	0.908984	0.000211423	7.77	2.74392e-07	0.0908045	0.908984	0.000211423
1.65959e-08	4.57088e-24	1.54788e-18	1.58557e-17	3.77383e-21	2.62583e-07	0.0889209	0.910862	0.000216795	7.78	2.62583e-07	0.0889209	0.910862	0.000216795
1.62181e-08	4.2658e-24	1.47821e-18	1.54948e-17	3.77383e-21	2.51273e-07	0.0870726	0.912705	0.000222294	7.79	2.51273e-07	0.0870726	0.912705	0.000222294
1.58489e-08	3.98107e-24	1.41168e-18	1.51421e-17	3.77383e-21	2.40439e-07	0.0852591	0.914513	0.000227922	7.8	2.40439e-07	0.0852591	0.914513	0.000227922
1.54882e-08	3.71535e-24	1.34814e-18	1.47974e-17	3.77383e-21	2.30063e-07	0.08348	0.916286	0.000233684	7.81	2.30063e-07	0.08348	0.916286	0.000233684
1.51356e-08	3.46737e-24	1.28747e-18	1.44606e-17	3.77383e-21	2.20125e-07	0.0817346	0.918026	0.000239581	7.82	2.20125e-07	0.0817346	0.918026	0.000239581
1.47911e-08	3.23594e-24	1.22952e-18	1.41314e-17	3.77383e-21	2.10609e-07	0.0800225	0.919732	0.000245617	7.83	2.10609e-07	0.0800225	0.919732	0.000245617
1.44544e-08	3.01995e-24	1.17418e-18	1.38097e-17	3.77383e-21	2.01495e-07	0.0783432	0.921405	0.000251795	7.84	2.01495e-07	0.0783432	0.921405	0.000251795
1.41254e-08	2.81838e-24	1.12134e-18	1.34954e-17	3.77383e-21	1.92769e-07	0.0766963	0.923045	0.000258119	7.85	1.92769e-07	0.0766963	0.923045	0.000258119
1.38038e-08	2.63027e-24	1.07087e-18	1.31882e-17	3.77383e-21	1.84414e-07	0.0750811	0.924654	0.000264592	7.86	1.84414e-07	0.0750811	0.924654	0.000264592
1.34896e-08	2.45471e-24	1.02267e-18	1.2888e-17	3.77383e-21	1.76415e-07	0.0734972	0.926231	0.000271217	7.87	1.76415e-07	0.0734972	0.926231	0.000271217
1.31826e-08	2.29087e-24	9.76644e-19	1.25946e-17	3.77383e-21	1.68756e-07	0.0719441	0.927778	0.000277998	7.88	1.68756e-07	0.0719441	0.927778	0.000277998
1.28825e-08	2.13796e-24	9.32688e-19	1.23079e-17	3.77383e-21	1.61424e-07	0.0704213	0.929294	0.000284938	7.89	1.61424e-07	0.0704213	0.929294	0.000284938
1.25893e-08	1.99526e-24	8.9071e-19	1.20278e-17	3.77383e-21	1.54405e-07	0.0689283	0.930779	0.000292041	7.9	1.54405e-07	0.0689283	0.930779	0.000292041
1.23027e-08	1.86209e-24	8.50621e-19	1.1754e-17	3.77383e-21	1.47686e-07	0.0674647	0.932236	0.000299311	7.91	1.47686e-07	0.0674647	0.932236	0.000299311
1.20226e-08	1.7378e-24	8.12337e-19	1.14864e-17	3.77383e-21	1.41255e-07	0.06603	0.933663	0.000306752	7.92	1.41255e-07	0.06603	0.933663	0.000306752
1.1749e-08	1.62181e-24	7.75776e-19	1.1225e-17	3.77383e-21	1.351e-07	0.0646236	0.935062	0.000314367	7.93	1.351e-07	0.0646236	0.935062	0.000314367
1.14815e-08	1.51356e-24	7.4086e-19	1.09695e-17	3.77383e-21	1.29209e-07	0.0632452	0.936433	0.000322161	7.94	1.29209e-07	0.0632452	0.936433	0.000322161
1.12202e-08	1.41254e-24	7.07516e-19	1.07198e-17	3.77383e-21	1.2357e-07	0.0618942	0.937776	0.000330138	7.95	1.2357e-07	0.0618942	0.937776	0.000330138
1.09648e-08	1.31826e-24	6.75673e-19	1.04758e-17	3.77383e-21	1.18174e-07	0.0605702	0.939091	0.000338302	7.96	1.18174e-07	0.0605702	0.939091	0.000338302
1.07152e-08	1.23027e-24	6.45262e-19	1.02373e-17	3.77383e-21	1.1301e-07	0.0592727	0.940381	0.000346658	7.97	1.1301e-07	0.0592727	0.940381	0.000346658
1.04713e-08	1.14815e-24	6.16221e-19	1.00043e-17	3.77383e-21	1.08069e-07	0.0580013	0.941643	0.000355209	7.98	1.08069e-07	0.0580013	0.941643	0.000355209
1.02329e-08	1.07152e-24	5.88486e-19	9.77654e-18	3.77383e-21	1.03341e-07	0.0567555	0.94288	0.00036396	7.99	1.03341e-07	0.0567555	0.94288	0.00036396
1e-08	1e-24	5.62e-19	9.554e-18	3.77383e-21	9.88164e-08	0.0555348	0.944092	0.000372916	8	9.88164e-08	0.0555348	0.944092	0.000372916
9.77237e-09	9.33254e-25	5.36706e-19	9.33652e-18	3.77383e-21	9.44876e-08	0.0543389	0.945279	0.000382082	8.01	9.44876e-08	0.0543389	0.945279	0.000382082
9.54993e-09	8.70964e-25	5.1255e-19	9.124e-18	3.77383e-21	9.03459e-08	0.0531673	0.946441	0.000391463	8.02	9.03459e-08	0.0531673	0.946441	0.000391463
9.33254e-09	8.12831e-25	4.89482e-19	8.91631e-18	3.77383e-21	8.63834e-08	0.0520196	0.947579	0.000401063	8.03	8.63834e-08	0.0520196	0.947579	0.000401063
9.12011e-09	7.58578e-25	4.67451e-19	8.71335e-18	3.77383e-21	8.25925e-08	0.0508952	0.948694	0.000410888	8.04	8.25925e-08	0.0508952	0.948694	0.000410888
8.91251e-09	7.07946e-25	4.46412e-19	8.51501e-18	3.77383e-21	7.8966e-08	0.0497939	0.949785	0.000420942	8.05	7.8966e-08	0.0497939	0.949785	0.000420942
8.70964e-09	6.60693e-25	4.26321e-19	8.32119e-18	3.77383e-21	7.54968e-08	0.0487152	0.950853	0.000431232	8.06	7.54968e-08	0.0487152	0.950853	0.000431232
8.51138e-09	6.16595e-25	4.07133e-19	8.13177e-18	3.77383e-21	7.21782e-08	0.0476587	0.951899	0.000441762	8.07	7.21782e-08	0.0476587	0.951899	0.000441762
8.31764e-09	5.7544e-25	3.88809e-19	7.94667e-18	3.77383e-21	6.90038e-08	0.046624	0.952923	0.000452538	8.08	6.90038e-08	0.046624	0.952923	0.000452538
8.12831e-09	5.37032e-25	3.7131e-19	7.76578e-18	3.77383e-21	6.59674e-08	0.0456106	0.953926	0.000463566	8.09	6.59674e-08	0.0456106	0.953926	0.000463566
7.94328e-09	5.01187e-25	3.54598e-19	7.58901e-18	3.77383e-21	6.30632e-08	0.0446182	0.954907	0.000474852	8.1	6.30632e-08	0.0446182	0.954907	0.000474852
7.76247e-09	4.67735e-25	3.38638e-19	7.41626e-18	3.77383e-21	6.02854e-08	0.0436464	0.955867	0.000486401	8.11	6.02854e-08	0.0436464	0.955867	0.000486401
7.58578e-09	4.36516e-25	3.23397e-19	7.24745e-18	3.77383e-21	5.76287e-08	0.0426948	0.956807	0.00049822	8.12	5.76287e-08	0.0426948	0.956807	0.00049822
7.4131e-09	4.0738e-25	3.08842e-19	7.08248e-18	3.77383e-21	5.50879e-08	0.0417631	0.957727	0.000510315	8.13	5.50879e-08	0.0417631	0.957727	0.000510315
7.24436e-09	3.80189e-25	2.94942e-19	6.92126e-18	3.77383e-21	5.2658e-08	0.0408508	0.958626	0.000522693	8.14	5.2658e-08	0.0408508	0.958626	0.000522693
7.07946e-09	3.54813e-25	2.81667e-19	6.76371e-18	3.77383e-21	5.03342e-08	0.0399576	0.959507	0.000535359	8.15	5.03342e-08	0.0399576	0.959507	0.000535359
6.91831e-09	3.31131e-25	2.6899e-19	6.60975e-18	3.77383e-21	4.81119e-08	0.0390831	0.960369	0.000548321	8.16	4.81119e-08	0.0390831	0.960369	0.000548321
6.76083e-09	3.0903e-25	2.56884e-19	6.4593e-18	3.77383e-21	4.59869e-08	0.038227	0.961211	0.000561586	8.17	4.59869e-08	0.038227	0.961211	0.000561586
6.60693e-09	2.88403e-25	2.45322e-19	6.31227e-18	3.77383e-21	4.39548e-08	0.0373889	0.962036	0.00057516	8.18	4.39548e-08	0.0373889	0.962036	0.00057516
6.45654e-09	2.69153e-25	2.34281e-19	6.16858e-18	3.77383e-21	4.20117e-08	0.0365684	0.962842	0.00058905	8.19	4.20117e-08	0.0365684	0.962842	0.00058905
6.30957e-09	2.51189e-25	2.23736e-19	6.02817e-18	3.77383e-21	4.01537e-08	0.0357653	0.963631	0.000603265	8.2	4.01537e-08	0.0357653	0.963631	0.000603265
6.16595e-09	2.34423e-25	2.13666e-19	5.89095e-18	3.77383e-21	3.83772e-08	0.0349792	0.964403	0.000617811	8.21	3.83772e-08	0.0349792	0.964403	0.000617811
6.0256e-09	2.18776e-25	2.0405e-19	5.75685e-18	3.77383e-21	3.66786e-08	0.0342097	0.965158	0.000632696	8.22	3.66786e-08	0.0342097	0.965158	0.000632696
5.88844e-09	2.04174e-25	1.94866e-19	5.62581e-18	3.77383e-21	3.50546e-08	0.0334566	0.965895	0.000647929	8.23	3.50546e-08	0.0334566	0.965895	0.000647929
5.7544e-09	1.90546e-25	1.86096e-19	5.49775e-18	3.77383e-21	3.35019e-08	0.0327194	0.966617	0.000663516	8.24	3.35019e-08	0.0327194	0.966617	0.000663516
5.62341e-09	1.77828e-25	1.7772e-19	5.37261e-18	3.77383e-21	3.20174e-08	0.031998	0.967323	0.000679467	8.25	3.20174e-08	0.031998	0.967323	0.000679467
5.49541e-09	1.65959e-25	1.69721e-19	5.25031e-18	3.77383e-21	3.05982e-08	0.0312919	0.968012	0.00069579	8.26	3.05982e-08	0.0312919	0.968012	0.00069579
5.37032e-09	1.54882e-25	1.62083e-19	5.1308e-18	3.77383e-21	2.92414e-08	0.0306009	0.968687	0.000712493	8.27	2.92414e-08	0.0306009	0.968687	0.000712493
5.24807e-09	1.44544e-25	1.54788e-19	5.01401e-18	3.77383e-21	2.79443e-08	0.0299247	0.969346	0.000729585	8.28	2.79443e-08	0.0299247	0.969346	0.000729585
5.12861e-09	1.34896e-25	1.47821e-19	4.89988e-18	3.77383e-21	2.67043e-08	0.029263	0.96999	0.000747075	8.29	2.67043e-08	0.029263	0.96999	0.000747075
5.01187e-09	1.25893e-25	1.41168e-19	4.78834e-18	3.77383e-21	2.5519e-08	0.0286154	0.97062	0.000764973	8.3	2.5519e-08	0.0286154	0.97062	0.000764973
4.89779e-09	1.1749e-25	1.34814e-19	4.67935e-18	3.77383e-21	2.43859e-08	0.0279818	0.971235	0.000783288	8.31	2.43859e-08	0.0279818	0.971235	0.000783288
4.7863e-09	1.09648e-25	1.28747e-19	4.57283e-18	3.77383e-21	2.33028e-08	0.0273618	0.971836	0.000802029	8.32	2.33028e-08	0.0273618	0.971836	0.000802029
4.67735e-09	1.02329e-25	1.22952e-19	4.46874e-18	3.77383e-21	2.22674e-08	0.0267551	0.972424	0.000821207	8.33	2.22674e-08	0.0267551	0.972424	0.000821207
4.57088e-09	9.54993e-26	1.17418e-19	4.36702e-18	3.77383e-21	2.12778e-08	0.0261615	0.972998	0.000840831	8.34	2.12778e-08	0.0261615	0.972998	0.000840831
4.46684e-09	8.91251e-26	1.12134e-19	4.26762e-18	3.77383e-21	2.03318e-08	0.0255807	0.973558	0.000860913	8.35	2.03318e-08	0.0255807	0.973558	0.000860913
4.36516e-09	8.31764e-26	1.07087e-19	4.17047e-18	3.77383e-21	1.94277e-08	0.0250125	0.974106	0.000881461	8.36	1.94277e-08	0.0250125	0.974106	0.000881461
4.2658e-09	7.76247e-26	1.02267e-19	4.07554e-18	3.77383e-21	1.85635e-08	0.0244566	0.974641	0.000902489	8.37	1.85635e-08	0.0244566	0.974641	0.000902489
4.16869e-09	7.24436e-26	9.76644e-20	3.98277e-18	3.77383e-21	1.77375e-08	0.0239127	0.975163	0.000924005	8.38	1.77375e-08	0.0239127	0.975163	0.000924005
4.0738e-09	6.76083e-26	9.32688e-20	3.89211e-18	3.77383e-21	1.6948e-08	0.0233806	0.975673	0.000946023	8.39	1.6948e-08	0.0233806	0.975673	0.000946023
3.98107e-09	6.30957e-26	8.9071e-20	3.80352e-18	3.77383e-21	1.61935e-08	0.02286	0.976171	0.000968553	8.4	1.61935e-08	0.02286	0.976171	0.000968553
3.89045e-09	5.88844e-26	8.50621e-20	3.71694e-18	3.77383e-21	1.54724e-08	0.0223508	0.976658	0.000991607	8.41	1.54724e-08	0.0223508	0.976658	0.000991607
3.80189e-09	5.49541e-26	8.12337e-20	3.63233e-18	3.77383e-21	1.47832e-08	0.0218527	0.977132	0.0010152	8.42	1.47832e-08	0.0218527	0.977132	0.0010152
3.71535e-09	5.12861e-26	7.75776e-20	3.54965e-18	3.77383e-21	1.41245e-08	0.0213654	0.977595	0.00103934	8.43	1.41245e-08	0.0213654	0.977595	0.00103934
3.63078e-09	4.7863e-26	7.4086e-20	3.46885e-18	3.77383e-21	1.34951e-08	0.0208887	0.978047	0.00106404	8.44	1.34951e-08	0.0208887	0.978047	0.00106404
3.54813e-09	4.46684e-26	7.07516e-20	3.38989e-18	3.77383e-21	1.28935e-08	0.0204224	0.978488	0.00108931	8.45	1.28935e-08	0.0204224	0.978488	0.00108931
3.46737e-09	4.16869e-26	6.75673e-20	3.31272e-18	3.77383e-21	1.23186e-08	0.0199663	0.978919	0.00111518	8.46	1.23186e-08	0.0199663	0.978919	0.00111518
3.38844e-09	3.89045e-26	6.45262e-20	3.23732e-18	3.77383e-21	1.17692e-08	0.0195202	0.979338	0.00114164	8.47	1.17692e-08	0.0195202	0.979338	0.00114164
3.31131e-09	3.63078e-26	6.16221e-20	3.16363e-18	3.77383e-21	1.12442e-08	0.0190838	0.979747	0.00116872	8.48	1.12442e-08	0.0190838	0.979747	0.00116872
3.23594e-09	3.38844e-26	5.88486e-20	3.09161e-18	3.77383e-21	1.07425e-08	0.018657	0.980147	0.00119643	8.49	1.07425e-08	0.018657	0.980147	0.00119643
3.16228e-09	3.16228e-26	5.62e-20	3.02124e-18	3.77383e-21	1.02631e-08	0.0182396	0.980536	0.00122479	8.5	1.02631e-08	0.0182396	0.980536	0.00122479
3.0903e-09	2.95121e-26	5.36706e-20	2.95247e-18	3.77383e-21	9.80497e-09	0.0178313	0.980915	0.0012538	8.51	9.80497e-09	0.0178313	0.980915	0.0012538
3.01995e-09	2.75423e-26	5.1255e-20	2.88526e-18	3.77383e-21	9.3672e-09	0.017432	0.981285	0.00128349	8.52	9.3672e-09	0.017432	0.981285	0.00128349
2.95121e-09	2.5704e-26	4.89482e-20	2.81959e-18	3.77383e-21	8.94889e-09	0.0170414	0.981645	0.00131387	8.53	8.94889e-09	0.0170414	0.981645	0.00131387
2.88403e-09	2.39883e-26	4.67451e-20	2.7554e-18	3.77383e-21	8.54918e-09	0.0166594	0.981996	0.00134495	8.54	8.54918e-09	0.0166594	0.981996	0.00134495
2.81838e-09	2.23872e-26	4.46412e-20	2.69268e-18	3.77383e-21	8.16724e-09	0.0162859	0.982337	0.00137676	8.55	8.16724e-09	0.0162859	0.982337	0.00137676
2.75423e-09	2.0893e-26	4.26321e-20	2.63139e-18	3.77383e-21	7.8023e-09	0.0159206	0.98267	0.0014093	8.56	7.8023e-09	0.0159206	0.98267	0.0014093
2.69153e-09	1.94984e-26	4.07133e-20	2.57149e-18	3.77383e-21	7.45359e-09	0.0155633	0.982994	0.00144261	8.57	7.45359e-09	0.0155633	0.982994	0.00144261
2.63027e-09	1.8197e-26	3.88809e-20	2.51296e-18	3.77383e-21	7.12041e-09	0.0152139	0.983309	0.00147668	8.58	7.12041e-09	0.0152139	0.983309	0.00147668
2.5704e-09	1.69824e-26	3.7131e-20	2.45576e-18	3.77383e-21	6.80206e-09	0.0148723	0.983616	0.00151155	8.59	6.80206e-09	0.0148723	0.983616	0.00151155
2.51189e-09	1.58489e-26	3.54598e-20	2.39986e-18	3.77383e-21	6.49789e-09	0.0145381	0.983915	0.00154723	8.6	6.49789e-09	0.0145381	0.983915	0.00154723
2.45471e-09	1.47911e-26	3.38638e-20	2.34523e-18	3.77383e-21	6.20726e-09	0.0142114	0.984205	0.00158374	8.61	6.20726e-09	0.0142114	0.984205	0.00158374
2.39883e-09	1.38038e-26	3.23397e-20	2.29184e-18	3.77383e-21	5.92959e-09	0.0138919	0.984487	0.00162109	8.62	5.92959e-09	0.0138919	0.984487	0.00162109
2.34423e-09	1.28825e-26	3.08842e-20	2.23968e-18	3.77383e-21	5.66429e-09	0.0135794	0.984761	0.00165931	8.63	5.66429e-09	0.0135794	0.984761	0.00165931
2.29087e-09	1.20226e-26	2.94942e-20	2.18869e-18	3.77383e-21	5.41082e-09	0.0132739	0.985028	0.00169842	8.64	5.41082e-09	0.0132739	0.985028	0.00169842
2.23872e-09	1.12202e-26	2.81667e-20	2.13887e-18	3.77383e-21	5.16865e-09	0.0129752	0.985286	0.00173844	8.65	5.16865e-09	0.0129752	0.985286	0.00173844
2.18776e-09	1.04713e-26	2.6899e-20	2.09019e-18	3.77383e-21	4.93728e-09	0.0126831	0.985538	0.00177939	8.66	4.93728e-09	0.0126831	0.985538	0.00177939
2.13796e-09	9.77237e-27	2.56884e-20	2.04261e-18	3.77383e-21	4.71623e-09	0.0123974	0.985781	0.00182128	8.67	4.71623e-09	0.0123974	0.985781	0.00182128
2.0893e-09	9.12011e-27	2.45322e-20	1.99611e-18	3.77383e-21	4.50505e-09	0.0121181	0.986018	0.00186415	8.68	4.50505e-09	0.0121181	0.986018	0.00186415
2.04174e-09	8.51138e-27	2.34281e-20	1.95068e-18	3.77383e-21	4.30329e-09	0.011845	0.986247	0.00190802	8.69	4.30329e-09	0.011845	0.986247	0.00190802
1.99526e-09	7.94328e-27	2.23736e-20	1.90627e-18	3.77383e-21	4.11053e-09	0.011578	0.986469	0.0019529	8.7	4.11053e-09	0.011578	0.986469	0.0019529
1.94984e-09	7.4131e-27	2.13666e-20	1.86288e-18	3.77383e-21	3.92639e-09	0.0113169	0.986684	0.00199883	8.71	3.92639e-09	0.0113169	0.986684	0.00199883
1.90546e-09	6.91831e-27	2.0405e-20	1.82048e-18	3.77383e-21	3.75046e-09	0.0110617	0.986893	0.00204582	8.72	3.75046e-09	0.0110617	0.986893	0.00204582
1.86209e-09	6.45654e-27	1.94866e-20	1.77904e-18	3.77383e-21	3.58239e-09	0.0108121	0.987094	0.0020939	8.73	3.58239e-09	0.0108121	0.987094	0.0020939
1.8197e-09	6.0256e-27	1.86096e-20	1.73854e-18	3.77383e-21	3.42183e-09	0.0105681	0.987289	0.00214309	8.74	3.42183e-09	0.0105681	0.987289	0.00214309
1.77828e-09	5.62341e-27	1.7772e-20	1.69897e-18	3.77383e-21	3.26845e-09	0.0103295	0.987477	0.00219343	8.75	3.26845e-09	0.0103295	0.987477	0.00219343
1.7378e-09	5.24807e-27	1.69721e-20	1.66029e-18	3.77383e-21	3.12192e-09	0.0100962	0.987659	0.00224494	8.76	3.12192e-09	0.0100962	0.987659	0.00224494
1.69824e-09	4.89779e-27	1.62083e-20	1.6225e-18	3.77383e-21	2.98194e-09	0.00986814	0.987834	0.00229764	8.77	2.98194e-09	0.00986814	0.987834	0.00229764
1.65959e-09	4.57088e-27	1.54788e-20	1.58557e-18	3.77383e-21	2.84822e-09	0.00964516	0.988003	0.00235156	8.78	2.84822e-09	0.00964516	0.988003	0.00235156
1.62181e-09	4.2658e-27	1.47821e-20	1.54948e-18	3.77383e-21	2.72047e-09	0.00942716	0.988166	0.00240673	8.79	2.72047e-09	0.00942716	0.988166	0.00240673
1.58489e-09	3.98107e-27	1.41168e-20	1.51421e-18	3.77383e-21	2.59845e-09	0.00921404	0.988323	0.00246318	8.8	2.59845e-09	0.00921404	0.988323	0.00246318
1.54882e-09	3.71535e-27	1.34814e-20	1.47974e-18	3.77383e-21	2.48187e-09	0.00900567	0.988473	0.00252094	8.81	2.48187e-09	0.00900567	0.988473	0.00252094
1.51356e-09	3.46737e-27	1.28747e-20	1.44606e-18	3.77383e-21	2.37052e-09	0.00880196	0.988618	0.00258004	8.82	2.37052e-09	0.00880196	0.988618	0.00258004
1.47911e-09	3.23594e-27	1.22952e-20	1.41314e-18	3.77383e-21	2.26414e-09	0.00860281	0.988757	0.0026405	8.83	2.26414e-09	0.00860281	0.988757	0.0026405
1.44544e-09	3.01995e-27	1.17418e-20	1.38097e-18	3.77383e-21	2.16253e-09	0.00840812	0.98889	0.00270237	8.84	2.16253e-09	0.00840812	0.98889	0.00270237
1.41254e-09	2.81838e-27	1.12134e-20	1.34954e-18	3.77383e-21	2.06547e-09	0.00821778	0.989017	0.00276567	8.85	2.06547e-09	0.00821778	0.989017	0.00276567
1.38038e-09	2.63027e-27	1.07087e-20	1.31882e-18	3.77383e-21	1.97275e-09	0.00803171	0.989138	0.00283044	8.86	1.97275e-09	0.00803171	0.989138	0.00283044
1.34896e-09	2.45471e-27	1.02267e-20	1.2888e-18	3.77383e-21	1.88418e-09	0.0078498	0.989253	0.00289671	8.87	1.88418e-09	0.0078498	0.989253	0.00289671
1.31826e-09	2.29087e-27	9.76644e-21	1.25946e-18	3.77383e-21	1.79958e-09	0.00767197	0.989364	0.00296451	8.88	1.79958e-09	0.00767197	0.989364	0.00296451
1.28825e-09	2.13796e-27	9.32688e-21	1.23079e-18	3.77383e-21	1.71877e-09	0.00749813	0.989468	0.00303388	8.89	1.71877e-09	0.00749813	0.989468	0.00303388
1.25893e-09	1.99526e-27	8.9071e-21	1.20278e-18	3.77383e-21	1.64157e-09	0.00732818	0.989567	0.00310486	8.9	1.64157e-09	0.00732818	0.989567	0.00310486
1.23027e-09	1.86209e-27	8.50621e-21	1.1754e-18	3.77383e-21	1.56784e-09	0.00716205	0.98966	0.00317748	8.91	1.56784e-09	0.00716205	0.98966	0.00317748
1.20226e-09	1.7378e-27	8.12337e-21	1.14864e-18	3.77383e-21	1.49741e-09	0.00699964	0.989749	0.00325179	8.92	1.49741e-09	0.00699964	0.989749	0.00325179
1.1749e-09	1.62181e-27	7.75776e-21	1.1225e-18	3.77383e-21	1.43013e-09	0.00684088	0.989831	0.00332781	8.93	1.43013e-09	0.00684088	0.989831	0.00332781
1.14815e-09	1.51356e-27	7.4086e-21	1.09695e-18	3.77383e-21	1.36587e-09	0.00668569	0.989909	0.00340559	8.94	1.36587e-09	0.00668569	0.989909	0.00340559
1.12202e-09	1.41254e-27	7.07516e-21	1.07198e-18	3.77383e-21	1.30449e-09	0.00653398	0.989981	0.00348517	8.95	1.30449e-09	0.00653398	0.989981	0.00348517
1.09648e-09	1.31826e-27	6.75673e-21	1.04758e-18	3.77383e-21	1.24586e-09	0.00638568	0.990048	0.00356659	8.96	1.24586e-09	0.00638568	0.990048	0.00356659
1.07152e-09	1.23027e-27	6.45262e-21	1.02373e-18	3.77383e-21	1.18987e-09	0.00624071	0.990109	0.00364989	8.97	1.18987e-09	0.00624071	0.990109	0.00364989
1.04713e-09	1.14815e-27	6.16221e-21	1.00043e-18	3.77383e-21	1.13638e-09	0.00609901	0.990166	0.00373512	8.98	1.13638e-09	0.00609901	0.990166	0.00373512
1.02329e-09	1.07152e-27	5.88486e-21	9.77654e-19	3.77383e-21	1.08529e-09	0.00596048	0.990217	0.00382232	8.99	1.08529e-09	0.00596048	0.990217	0.00382232
1e-09	1e-27	5.62e-21	9.554e-19	3.77383e-21	1.03649e-09	0.00582508	0.990263	0.00391154	9	1.03649e-09	0.00582508	0.990263	0.00391154
9.77237e-10	9.33254e-28	5.36706e-21	9.33652e-19	3.77383e-21	9.89882e-10	0.00569272	0.990304	0.00400282	9.01	9.89882e-10	0.00569272	0.990304	0.00400282
9.54993e-10	8.70964e-28	5.1255e-21	9.124e-19	3.77383e-21	9.45364e-10	0.00556334	0.99034	0.0040962	9.02	9.45364e-10	0.00556334	0.99034	0.0040962
9.33254e-10	8.12831e-28	4.89482e-21	8.91631e-19	3.77383e-21	9.02844e-10	0.00543687	0.990371	0.00419175	9.03	9.02844e-10	0.00543687	0.990371	0.00419175
9.12011e-10	7.58578e-28	4.67451e-21	8.71335e-19	3.77383e-21	8.62232e-10	0.00531325	0.990397	0.0042895	9.04	8.62232e-10	0.00531325	0.990397	0.0042895
8.91251e-10	7.07946e-28	4.46412e-21	8.51501e-19	3.77383e-21	8.23443e-10	0.00519242	0.990418	0.00438951	9.05	8.23443e-10	0.00519242	0.990418	0.00438951
8.70964e-10	6.60693e-28	4.26321e-21	8.32119e-19	3.77383e-21	7.86394e-10	0.0050743	0.990434	0.00449182	9.06	7.86394e-10	0.0050743	0.990434	0.00449182
8.51138e-10	6.16595e-28	4.07133e-21	8.13177e-19	3.77383e-21	7.51009e-10	0.00495885	0.990445	0.0045965	9.07	7.51009e-10	0.00495885	0.990445	0.0045965
8.31764e-10	5.7544e-28	3.88809e-21	7.94667e-19	3.77383e-21	7.17212e-10	0.004846	0.99045	0.00470359	9.08	7.17212e-10	0.004846	0.99045	0.00470359
8.12831e-10	5.37032e-28	3.7131e-21	7.76578e-19	3.77383e-21	6.84933e-10	0.0047357	0.990451	0.00481316	9.09	6.84933e-10	0.0047357	0.990451	0.00481316
7.94328e-10	5.01187e-28	3.54598e-21	7.58901e-19	3.77383e-21	6.54103e-10	0.00462788	0.990447	0.00492525	9.1	6.54103e-10	0.00462788	0.990447	0.00492525
7.76247e-10	4.67735e-28	3.38638e-21	7.41626e-19	3.77383e-21	6.24657e-10	0.0045225	0.990438	0.00503993	9.11	6.24657e-10	0.0045225	0.990438	0.00503993
7.58578e-10	4.36516e-28	3.23397e-21	7.24745e-19	3.77383e-21	5.96535e-10	0.00441949	0.990423	0.00515725	9.12	5.96535e-10	0.00441949	0.990423	0.00515725
7.4131e-10	4.0738e-28	3.08842e-21	7.08248e-19	3.77383e-21	5.69675e-10	0.0043188	0.990404	0.00527727	9.13	5.69675e-10	0.0043188	0.990404	0.00527727
7.24436e-10	3.80189e-28	2.94942e-21	6.92126e-19	3.77383e-21	5.44022e-10	0.00422039	0.99038	0.00540006	9.14	5.44022e-10	0.00422039	0.99038	0.00540006
7.07946e-10	3.54813e-28	2.81667e-21	6.76371e-19	3.77383e-21	5.19521e-10	0.0041242	0.99035	0.00552568	9.15	5.19521e-10	0.0041242	0.99035	0.00552568
6.91831e-10	3.31131e-28	2.6899e-21	6.60975e-19	3.77383e-21	4.96122e-10	0.00403018	0.990316	0.00565419	9.16	4.96122e-10	0.00403018	0.990316	0.00565419
6.76083e-10	3.0903e-28	2.56884e-21	6.4593e-19	3.77383e-21	4.73774e-10	0.00393829	0.990276	0.00578567	9.17	4.73774e-10	0.00393829	0.990276	0.00578567
6.60693e-10	2.88403e-28	2.45322e-21	6.31227e-19	3.77383e-21	4.5243e-10	0.00384847	0.990231	0.00592016	9.18	4.5243e-10	0.00384847	0.990231	0.00592016
6.45654e-10	2.69153e-28	2.34281e-21	6.16858e-19	3.77383e-21	4.32046e-10	0.00376068	0.990182	0.00605776	9.19	4.32046e-10	0.00376068	0.990182	0.00605776
6.30957e-10	2.51189e-28	2.23736e-21	6.02817e-19	3.77383e-21	4.12577e-10	0.00367487	0.990127	0.00619852	9.2	4.12577e-10	0.00367487	0.990127	0.00619852
6.16595e-10	2.34423e-28	2.13666e-21	5.89095e-19	3.77383e-21	3.93984e-10	0.003591	0.990066	0.00634251	9.21	3.93984e-10	0.003591	0.990066	0.00634251
6.0256e-10	2.18776e-28	2.0405e-21	5.75685e-19	3.77383e-21	3.76227e-10	0.00350903	0.990001	0.00648982	9.22	3.76227e-10	0.00350903	0.990001	0.00648982
5.88844e-10	2.04174e-28	1.94866e-21	5.62581e-19	3.77383e-21	3.59269e-10	0.00342891	0.989931	0.00664052	9.23	3.59269e-10	0.00342891	0.989931	0.00664052
5.7544e-10	1.90546e-28	1.86096e-21	5.49775e-19	3.77383e-21	3.43073e-10	0.0033506	0.989855	0.00679467	9.24	3.43073e-10	0.0033506	0.989855	0.00679467
5.62341e-10	1.77828e-28	1.7772e-21	5.37261e-19	3.77383e-21	3.27605e-10	0.00327406	0.989774	0.00695237	9.25	3.27605e-10	0.00327406	0.989774	0.00695237
5.49541e-10	1.65959e-28	1.69721e-21	5.25031e-19	3.77383e-21	3.12833e-10	0.00319926	0.989687	0.00711369	9.26	3.12833e-10	0.00319926	0.989687	0.00711369
5.37032e-10	1.54882e-28	1.62083e-21	5.1308e-19	3.77383e-21	2.98726e-10	0.00312614	0.989595	0.00727871	9.27	2.98726e-10	0.00312614	0.989595	0.00727871
5.24807e-10	1.44544e-28	1.54788e-21	5.01401e-19	3.77383e-21	2.85253e-10	0.00305468	0.989498	0.00744752	9.28	2.85253e-10	0.00305468	0.989498	0.00744752
5.12861e-10	1.34896e-28	1.47821e-21	4.89988e-19	3.77383e-21	2.72386e-10	0.00298484	0.989395	0.00762021	9.29	2.72386e-10	0.00298484	0.989395	0.00762021
5.01187e-10	1.25893e-28	1.41168e-21	4.78834e-19	3.77383e-21	2.60098e-10	0.00291658	0.989287	0.00779685	9.3	2.60098e-10	0.00291658	0.989287	0.00779685
4.89779e-10	1.1749e-28	1.34814e-21	4.67935e-19	3.77383e-21	2.48363e-10	0.00284986	0.989173	0.00797754	9.31	2.48363e-10	0.00284986	0.989173	0.00797754
4.7863e-10	1.09648e-28	1.28747e-21	4.57283e-19	3.77383e-21	2.37156e-10	0.00278465	0.989053	0.00816238	9.32	2.37156e-10	0.00278465	0.989053	0.00816238
4.67735e-10	1.02329e-28	1.22952e-21	4.46874e-19	3.77383e-21	2.26454e-10	0.00272092	0.988928	0.00835144	9.33	2.26454e-10	0.00272092	0.988928	0.00835144
4.57088e-10	9.54993e-29	1.17418e-21	4.36702e-19	3.77383e-21	2.16233e-10	0.00265863	0.988797	0.00854484	9.34	2.16233e-10	0.00265863	0.988797	0.00854484
4.46684e-10	8.91251e-29	1.12134e-21	4.26762e-19	3.77383e-21	2.06472e-10	0.00259775	0.98866	0.00874267	9.35	2.06472e-10	0.00259775	0.98866	0.00874267
4.36516e-10	8.31764e-29	1.07087e-21	4.17047e-19	3.77383e-21	1.97151e-10	0.00253825	0.988517	0.00894502	9.36	1.97151e-10	0.00253825	0.988517	0.00894502
4.2658e-10	7.76247e-29	1.02267e-21	4.07554e-19	3.77383e-21	1.88249e-10	0.0024801	0.988368	0.00915199	9.37	1.88249e-10	0.0024801	0.988368	0.00915199
4.16869e-10	7.24436e-29	9.76644e-22	3.98277e-19	3.77383e-21	1.79749e-10	0.00242327	0.988213	0.0093637	9.38	1.79749e-10	0.00242327	0.988213	0.0093637
4.0738e-10	6.76083e-29	9.32688e-22	3.89211e-19	3.77383e-21	1.71631e-10	0.00236772	0.988052	0.00958025	9.39	1.71631e-10	0.00236772	0.988052	0.00958025
3.98107e-10	6.30957e-29	8.9071e-22	3.80352e-19	3.77383e-21	1.63878e-10	0.00231344	0.987885	0.00980175	9.4	1.63878e-10	0.00231344	0.987885	0.00980175
3.89045e-10	5.88844e-29	8.50621e-22	3.71694e-19	3.77383e-21	1.56475e-10	0.00226038	0.987711	0.0100283	9.41	1.56475e-10	0.00226038	0.987711	0.0100283
3.80189e-10	5.49541e-29	8.12337e-22	3.63233e-19	3.77383e-21	1.49405e-10	0.00220852	0.987531	0.01026	9.42	1.49405e-10	0.00220852	0.987531	0.01026
3.71535e-10	5.12861e-29	7.75776e-22	3.54965e-19	3.77383e-21	1.42654e-10	0.00215784	0.987345	0.010497	9.43	1.42654e-10	0.00215784	0.987345	0.010497
3.63078e-10	4.7863e-29	7.4086e-22	3.46885e-19	3.77383e-21	1.36207e-10	0.00210831	0.987152	0.0107394	9.44	1.36207e-10	0.00210831	0.987152	0.0107394
3.54813e-10	4.46684e-29	7.07516e-22	3.38989e-19	3.77383e-21	1.3005e-10	0.00205991	0.986953	0.0109874	9.45	1.3005e-10	0.00205991	0.986953	0.0109874
3.46737e-10	4.16869e-29	6.75673e-22	3.31272e-19	3.77383e-21	1.24171e-10	0.0020126	0.986746	0.0112409	9.46	1.24171e-10	0.0020126	0.986746	0.0112409
3.38844e-10	3.89045e-29	6.45262e-22	3.23732e-19	3.77383e-21	1.18557e-10	0.00196636	0.986533	0.0115003	9.47	1.18557e-10	0.00196636	0.986533	0.0115003
3.31131e-10	3.63078e-29	6.16221e-22	3.16363e-19	3.77383e-21	1.13196e-10	0.00192117	0.986313	0.0117655	9.48	1.13196e-10	0.00192117	0.986313	0.0117655
3.23594e-10	3.38844e-29	5.88486e-22	3.09161e-19	3.77383e-21	1.08076e-10	0.00187701	0.986086	0.0120368	9.49	1.08076e-10	0.00187701	0.986086	0.0120368
3.16228e-10	3.16228e-29	5.62e-22	3.02124e-19	3.77383e-21	1.03187e-10	0.00183385	0.985852	0.0123143	9.5	1.03187e-10	0.00183385	0.985852	0.0123143
3.0903e-10	2.95121e-29	5.36706e-22	2.95247e-19	3.77383e-21	9.8519e-11	0.00179166	0.98561	0.012598	9.51	9.8519e-11	0.00179166	0.98561	0.012598
3.01995e-10	2.75423e-29	5.1255e-22	2.88526e-19	3.77383e-21	9.40612e-11	0.00175044	0.985361	0.0128882	9.52	9.40612e-11	0.00175044	0.985361	0.0128882
2.95121e-10	2.5704e-29	4.89482e-22	2.81959e-19	3.77383e-21	8.98043e-11	0.00171015	0.985105	0.013185	9.53	8.98043e-11	0.00171015	0.985105	0.013185
2.88403e-10	2.39883e-29	4.67451e-22	2.7554e-19	3.77383e-21	8.57395e-11	0.00167077	0.984841	0.0134885	9.54	8.57395e-11	0.00167077	0.984841	0.0134885
2.81838e-10	2.23872e-29	4.46412e-22	2.69268e-19	3.77383e-21	8.18579e-11	0.00163229	0.984569	0.0137989	9.55	8.18579e-11	0.00163229	0.984569	0.0137989
2.75423e-10	2.0893e-29	4.26321e-22	2.63139e-19	3.77383e-21	7.81515e-11	0.00159468	0.984289	0.0141163	9.56	7.81515e-11	0.00159468	0.984289	0.0141163
2.69153e-10	1.94984e-29	4.07133e-22	2.57149e-19	3.77383e-21	7.46123e-11	0.00155793	0.984001	0.0144408	9.57	7.46123e-11	0.00155793	0.984001	0.0144408
2.63027e-10	1.8197e-29	3.88809e-22	2.51296e-19	3.77383e-21	7.12328e-11	0.001522	0.983705	0.0147728	9.58	7.12328e-11	0.001522	0.983705	0.0147728
2.5704e-10	1.69824e-29	3.7131e-22	2.45576e-19	3.77383e-21	6.80057e-11	0.0014869	0.983401	0.0151122	9.59	6.80057e-11	0.0014869	0.983401	0.0151122
2.51189e-10	1.58489e-29	3.54598e-22	2.39986e-19	3.77383e-21	6.49243e-11	0.00145259	0.983088	0.0154593	9.6	6.49243e-11	0.00145259	0.983088	0.0154593
2.45471e-10	1.47911e-29	3.38638e-22	2.34523e-19	3.77383e-21	6.19819e-11	0.00141906	0.982767	0.0158142	9.61	6.19819e-11	0.00141906	0.982767	0.0158142
2.39883e-10	1.38038e-29	3.23397e-22	2.29184e-19	3.77383e-21	5.91724e-11	0.00138629	0.982437	0.0161771	9.62	5.91724e-11	0.00138629	0.982437	0.0161771
2.34423e-10	1.28825e-29	3.08842e-22	2.23968e-19	3.77383e-21	5.64897e-11	0.00135427	0.982097	0.0165482	9.63	5.64897e-11	0.00135427	0.982097	0.0165482
2.29087e-10	1.20226e-29	2.94942e-22	2.18869e-19	3.77383e-21	5.39281e-11	0.00132298	0.981749	0.0169277	9.64	5.39281e-11	0.00132298	0.981749	0.0169277
2.23872e-10	1.12202e-29	2.81667e-22	2.13887e-19	3.77383e-21	5.14822e-11	0.00129239	0.981392	0.0173157	9.65	5.14822e-11	0.00129239	0.981392	0.0173157
2.18776e-10	1.04713e-29	2.6899e-22	2.09019e-19	3.77383e-21	4.91468e-11	0.0012625	0.981025	0.0177124	9.66	4.91468e-11	0.0012625	0.981025	0.0177124
2.13796e-10	9.77237e-30	2.56884e-22	2.04261e-19	3.77383e-21	4.69168e-11	0.00123329	0.980649	0.018118	9.67	4.69168e-11	0.00123329	0.980649	0.018118
2.0893e-10	9.12011e-30	2.45322e-22	1.99611e-19	3.77383e-21	4.47875e-11	0.00120474	0.980263	0.0185327	9.68	4.47875e-11	0.00120474	0.980263	0.0185327
2.04174e-10	8.51138e-30	2.34281e-22	1.95068e-19	3.77383e-21	4.27545e-11	0.00117684	0.979866	0.0189568	9.69	4.27545e-11	0.00117684	0.979866	0.0189568
1.99526e-10	7.94328e-30	2.23736e-22	1.90627e-19	3.77383e-21	4.08133e-11	0.00114958	0.97946	0.0193903	9.7	4.08133e-11	0.00114958	0.97946	0.0193903
1.94984e-10	7.4131e-30	2.13666e-22	1.86288e-19	3.77383e-21	3.89598e-11	0.00112293	0.979044	0.0198335	9.71	3.89598e-11	0.00112293	0.979044	0.0198335
1.90546e-10	6.91831e-30	2.0405e-22	1.82048e-19	3.77383e-21	3.71901e-11	0.00109689	0.978616	0.0202866	9.72	3.71901e-11	0.00109689	0.978616	0.0202866
1.86209e-10	6.45654e-30	1.94866e-22	1.77904e-19	3.77383e-21	3.55004e-11	0.00107144	0.978179	0.0207499	9.73	3.55004e-11	0.00107144	0.978179	0.0207499
1.8197e-10	6.0256e-30	1.86096e-22	1.73854e-19	3.77383e-21	3.3887e-11	0.00104657	0.97773	0.0212235	9.74	3.3887e-11	0.00104657	0.97773	0.0212235
1.77828e-10	5.62341e-30	1.7772e-22	1.69897e-19	3.77383e-21	3.23467e-11	0.00102227	0.97727	0.0217076	9.75	3.23467e-11	0.00102227	0.97727	0.0217076
1.7378e-10	5.24807e-30	1.69721e-22	1.66029e-19	3.77383e-21	3.08759e-11	0.000998519	0.976799	0.0222025	9.76	3.08759e-11	0.000998519	0.976799	0.0222025
1.69824e-10	4.89779e-30	1.62083e-22	1.6225e-19	3.77383e-21	2.94717e-11	0.000975308	0.976316	0.0227085	9.77	2.94717e-11	0.000975308	0.976316	0.0227085
1.65959e-10	4.57088e-30	1.54788e-22	1.58557e-19	3.77383e-21	2.8131e-11	0.000952624	0.975822	0.0232256	9.78	2.8131e-11	0.000952624	0.975822	0.0232256
1.62181e-10	4.2658e-30	1.47821e-22	1.54948e-19	3.77383e-21	2.6851e-11	0.000930457	0.975315	0.0237543	9.79	2.6851e-11	0.000930457	0.975315	0.0237543
1.58489e-10	3.98107e-30	1.41168e-22	1.51421e-19	3.77383e-21	2.56288e-11	0.000908793	0.974797	0.0242947	9.8	2.56288e-11	0.000908793	0.974797	0.0242947
1.54882e-10	3.71535e-30	1.34814e-22	1.47974e-19	3.77383e-21	2.4462e-11	0.000887623	0.974265	0.024847	9.81	2.4462e-11	0.000887623	0.974265	0.024847
1.51356e-10	3.46737e-30	1.28747e-22	1.44606e-19	3.77383e-21	2.3348e-11	0.000866934	0.973721	0.0254116	9.82	2.3348e-11	0.000866934	0.973721	0.0254116
1.47911e-10	3.23594e-30	1.22952e-22	1.41314e-19	3.77383e-21	2.22844e-11	0.000846715	0.973165	0.0259886	9.83	2.22844e-11	0.000846715	0.973165	0.0259886
1.44544e-10	3.01995e-30	1.17418e-22	1.38097e-19	3.77383e-21	2.1269e-11	0.000826957	0.972595	0.0265784	9.84	2.1269e-11	0.000826957	0.972595	0.0265784
1.41254e-10	2.81838e-30	1.12134e-22	1.34954e-19	3.77383e-21	2.02995e-11	0.000807648	0.972011	0.0271812	9.85	2.02995e-11	0.000807648	0.972011	0.0271812
1.38038e-10	2.63027e-30	1.07087e-22	1.31882e-19	3.77383e-21	1.9374e-11	0.000788779	0.971414	0.0277972	9.86	1.9374e-11	0.000788779	0.971414	0.0277972
1.34896e-10	2.45471e-30	1.02267e-22	1.2888e-19	3.77383e-21	1.84904e-11	0.000770339	0.970803	0.0284268	9.87	1.84904e-11	0.000770339	0.970803	0.0284268
1.31826e-10	2.29087e-30	9.76644e-23	1.25946e-19	3.77383e-21	1.76468e-11	0.000752319	0.970177	0.0290702	9.88	1.76468e-11	0.000752319	0.970177	0.0290702
1.28825e-10	2.13796e-30	9.32688e-23	1.23079e-19	3.77383e-21	1.68414e-11	0.00073471	0.969538	0.0297277	9.89	1.68414e-11	0.00073471	0.969538	0.0297277
1.25893e-10	1.99526e-30	8.9071e-23	1.20278e-19	3.77383e-21	1.60726e-11	0.000717501	0.968883	0.0303996	9.9	1.60726e-11	0.000717501	0.968883	0.0303996
1.23027e-10	1.86209e-30	8.50621e-23	1.1754e-19	3.77383e-21	1.53386e-11	0.000700684	0.968213	0.0310862	9.91	1.53386e-11	0.000700684	0.968213	0.0310862
1.20226e-10	1.7378e-30	8.12337e-23	1.14864e-19	3.77383e-21	1.46379e-11	0.00068425	0.967528	0.0317878	9.92	1.46379e-11	0.00068425	0.967528	0.0317878
1.1749e-10	1.62181e-30	7.75776e-23	1.1225e-19	3.77383e-21	1.39689e-11	0.00066819	0.966827	0.0325047	9.93	1.39689e-11	0.00066819	0.966827	0.0325047
1.14815e-10	1.51356e-30	7.4086e-23	1.09695e-19	3.77383e-21	1.33303e-11	0.000652496	0.96611	0.0332372	9.94	1.33303e-11	0.000652496	0.96611	0.0332372
1.12202e-10	1.41254e-30	7.07516e-23	1.07198e-19	3.77383e-21	1.27207e-11	0.000637159	0.965377	0.0339855	9.95	1.27207e-11	0.000637159	0.965377	0.0339855
1.09648e-10	1.31826e-30	6.75673e-23	1.04758e-19	3.77383e-21	1.21388e-11	0.000622172	0.964628	0.0347502	9.96	1.21388e-11	0.000622172	0.964628	0.0347502
1.07152e-10	1.23027e-30	6.45262e-23	1.02373e-19	3.77383e-21	1.15832e-11	0.000607527	0.963861	0.0355313	9.97	1.15832e-11	0.000607527	0.963861	0.0355313
1.04713e-10	1.14815e-30	6.16221e-23	1.00043e-19	3.77383e-21	1.10529e-11	0.000593215	0.963077	0.0363294	9.98	1.10529e-11	0.000593215	0.963077	0.0363294
1.02329e-10	1.07152e-30	5.88486e-23	9.77654e-20	3.77383e-21	1.05466e-11	0.00057923	0.962276	0.0371447	9.99	1.05466e-11	0.00057923	0.962276	0.0371447
1e-10	1e-30	5.62e-23	9.554e-20	3.77383e-21	1.00634e-11	0.000565563	0.961457	0.0379775	10	1.00634e-11	0.000565563	0.961457	0.0379775
9.77237e-11	9.33254e-31	5.36706e-23	9.33652e-20	3.77383e-21	9.6021e-12	0.000552208	0.960619	0.0388283	10.01	9.6021e-12	0.000552208	0.960619	0.0388283
9.54993e-11	8.70964e-31	5.1255e-23	9.124e-20	3.77383e-21	9.16176e-12	0.000539157	0.959764	0.0396973	10.02	9.16176e-12	0.000539157	0.959764	0.0396973
9.33254e-11	8.12831e-31	4.89482e-23	8.91631e-20	3.77383e-21	8.74144e-12	0.000526404	0.958889	0.040585	10.03	8.74144e-12	0.000526404	0.958889	0.040585
9.12011e-11	7.58578e-31	4.67451e-23	8.71335e-20	3.77383e-21	8.34022e-12	0.000513942	0.957994	0.0414916	10.04	8.34022e-12	0.000513942	0.957994	0.0414916
8.91251e-11	7.07946e-31	4.46412e-23	8.51501e-20	3.77383e-21	7.95726e-12	0.000501764	0.957081	0.0424176	10.05	7.95726e-12	0.000501764	0.957081	0.0424176
8.70964e-11	6.60693e-31	4.26321e-23	8.32119e-20	3.77383e-21	7.59171e-12	0.000489864	0.956147	0.0433632	10.06	7.59171e-12	0.000489864	0.956147	0.0433632
8.51138e-11	6.16595e-31	4.07133e-23	8.13177e-20	3.77383e-21	7.24279e-12	0.000478236	0.955193	0.044329	10.07	7.24279e-12	0.000478236	0.955193	0.044329
8.31764e-11	5.7544e-31	3.88809e-23	7.94667e-20	3.77383e-21	6.90975e-12	0.000466873	0.954218	0.0453153	10.08	6.90975e-12	0.000466873	0.954218	0.0453153
8.12831e-11	5.37032e-31	3.7131e-23	7.76578e-20	3.77383e-21	6.59187e-12	0.000455769	0.953222	0.0463224	10.09	6.59187e-12	0.000455769	0.953222	0.0463224
7.94328e-11	5.01187e-31	3.54598e-23	7.58901e-20	3.77383e-21	6.28847e-12	0.000444919	0.952204	0.0473508	10.1	6.28847e-12	0.000444919	0.952204	0.0473508
7.76247e-11	4.67735e-31	3.38638e-23	7.41626e-20	3.77383e-21	5.99889e-12	0.000434317	0.951165	0.0484008	10.11	5.99889e-12	0.000434317	0.951165	0.0484008
7.58578e-11	4.36516e-31	3.23397e-23	7.24745e-20	3.77383e-21	5.7225e-12	0.000423957	0.950103	0.049473	10.12	5.7225e-12	0.000423957	0.950103	0.049473
7.4131e-11	4.0738e-31	3.08842e-23	7.08248e-20	3.77383e-21	5.4587e-12	0.000413834	0.949019	0.0505675	10.13	5.4587e-12	0.000413834	0.949019	0.0505675
7.24436e-11	3.80189e-31	2.94942e-23	6.92126e-20	3.77383e-21	5.20694e-12	0.000403942	0.947911	0.051685	10.14	5.20694e-12	0.000403942	0.947911	0.051685
7.07946e-11	3.54813e-31	2.81667e-23	6.76371e-20	3.77383e-21	4.96665e-12	0.000394276	0.94678	0.0528258	10.15	4.96665e-12	0.000394276	0.94678	0.0528258
6.91831e-11	3.31131e-31	2.6899e-23	6.60975e-20	3.77383e-21	4.73733e-12	0.000384831	0.945625	0.0539903	10.16	4.73733e-12	0.000384831	0.945625	0.0539903
6.76083e-11	3.0903e-31	2.56884e-23	6.4593e-20	3.77383e-21	4.51847e-12	0.000375602	0.944445	0.055179	10.17	4.51847e-12	0.000375602	0.944445	0.055179
6.60693e-11	2.88403e-31	2.45322e-23	6.31227e-20	3.77383e-21	4.30961e-12	0.000366584	0.943241	0.0563923	10.18	4.30961e-12	0.000366584	0.943241	0.0563923
6.45654e-11	2.69153e-31	2.34281e-23	6.16858e-20	3.77383e-21	4.11028e-12	0.000357773	0.942012	0.0576306	10.19	4.11028e-12	0.000357773	0.942012	0.0576306
6.30957e-11	2.51189e-31	2.23736e-23	6.02817e-20	3.77383e-21	3.92005e-12	0.000349163	0.940756	0.0588944	10.2	3.92005e-12	0.000349163	0.940756	0.0588944
6.16595e-11	2.34423e-31	2.13666e-23	5.89095e-20	3.77383e-21	3.73852e-12	0.00034075	0.939475	0.0601842	10.21	3.73852e-12	0.00034075	0.939475	0.0601842
6.0256e-11	2.18776e-31	2.0405e-23	5.75685e-20	3.77383e-21	3.56529e-12	0.00033253	0.938167	0.0615003	10.22	3.56529e-12	0.00033253	0.938167	0.0615003
5.88844e-11	2.04174e-31	1.94866e-23	5.62581e-20	3.77383e-21	3.39998e-12	0.000324499	0.936832	0.0628433	10.23	3.39998e-12	0.000324499	0.936832	0.0628433
5.7544e-11	1.90546e-31	1.86096e-23	5.49775e-20	3.77383e-21	3.24224e-12	0.000316651	0.93547	0.0642136	10.24	3.24224e-12	0.000316651	0.93547	0.0642136
5.62341e-11	1.77828e-31	1.7772e-23	5.37261e-20	3.77383e-21	3.09171e-12	0.000308983	0.934079	0.0656116	10.25	3.09171e-12	0.000308983	0.934079	0.0656116
5.49541e-11	1.65959e-31	1.69721e-23	5.25031e-20	3.77383e-21	2.94807e-12	0.000301491	0.932661	0.0670379	10.26	2.94807e-12	0.000301491	0.932661	0.0670379
5.37032e-11	1.54882e-31	1.62083e-23	5.1308e-20	3.77383e-21	2.81102e-12	0.000294171	0.931213	0.068493	10.27	2.81102e-12	0.000294171	0.931213	0.068493
5.24807e-11	1.44544e-31	1.54788e-23	5.01401e-20	3.77383e-21	2.68024e-12	0.000287019	0.929736	0.0699772	10.28	2.68024e-12	0.000287019	0.929736	0.0699772
5.12861e-11	1.34896e-31	1.47821e-23	4.89988e-20	3.77383e-21	2.55546e-12	0.000280031	0.928229	0.0714911	10.29	2.55546e-12	0.000280031	0.928229	0.0714911
5.01187e-11	1.25893e-31	1.41168e-23	4.78834e-20	3.77383e-21	2.43641e-12	0.000273204	0.926692	0.0730352	10.3	2.43641e-12	0.000273204	0.926692	0.0730352
4.89779e-11	1.1749e-31	1.34814e-23	4.67935e-20	3.77383e-21	2.32281e-12	0.000266533	0.925124	0.07461	10.31	2.32281e-12	0.000266533	0.925124	0.07461
4.7863e-11	1.09648e-31	1.28747e-23	4.57283e-20	3.77383e-21	2.21444e-12	0.000260016	0.923524	0.0762159	10.32	2.21444e-12	0.000260016	0.923524	0.0762159
4.67735e-11	1.02329e-31	1.22952e-23	4.46874e-20	3.77383e-21	2.11103e-12	0.000253648	0.921893	0.0778534	10.33	2.11103e-12	0.000253648	0.921893	0.0778534
4.57088e-11	9.54993e-32	1.17418e-23	4.36702e-20	3.77383e-21	2.01238e-12	0.000247427	0.920229	0.0795231	10.34	2.01238e-12	0.000247427	0.920229	0.0795231
4.46684e-11	8.91251e-32	1.12134e-23	4.26762e-20	3.77383e-21	1.91827e-12	0.000241349	0.918533	0.0812254	10.35	1.91827e-12	0.000241349	0.918533	0.0812254
4.36516e-11	8.31764e-32	1.07087e-23	4.17047e-20	3.77383e-21	1.82848e-12	0.000235411	0.916804	0.0829609	10.36	1.82848e-12	0.000235411	0.916804	0.0829609
4.2658e-11	7.76247e-32	1.02267e-23	4.07554e-20	3.77383e-21	1.74283e-12	0.00022961	0.91504	0.08473	10.37	1.74283e-12	0.00022961	0.91504	0.08473
4.16869e-11	7.24436e-32	9.76644e-24	3.98277e-20	3.77383e-21	1.66112e-12	0.000223943	0.913243	0.0865333	10.38	1.66112e-12	0.000223943	0.913243	0.0865333
4.0738e-11	6.76083e-32	9.32688e-24	3.89211e-20	3.77383e-21	1.58317e-12	0.000218406	0.91141	0.0883713	10.39	1.58317e-12	0.000218406	0.91141	0.0883713
3.98107e-11	6.30957e-32	8.9071e-24	3.80352e-20	3.77383e-21	1.50882e-12	0.000212997	0.909543	0.0902444	10.4	1.50882e-12	0.000212997	0.909543	0.0902444
3.89045e-11	5.88844e-32	8.50621e-24	3.71694e-20	3.77383e-21	1.4379e-12	0.000207713	0.907639	0.0921532	10.41	1.4379e-12	0.000207713	0.907639	0.0921532
3.80189e-11	5.49541e-32	8.12337e-24	3.63233e-20	3.77383e-21	1.37025e-12	0.000202551	0.905699	0.0940982	10.42	1.37025e-12	0.000202551	0.905699	0.0940982
3.71535e-11	5.12861e-32	7.75776e-24	3.54965e-20	3.77383e-21	1.30572e-12	0.000197509	0.903723	0.0960798	10.43	1.30572e-12	0.000197509	0.903723	0.0960798
3.63078e-11	4.7863e-32	7.4086e-24	3.46885e-20	3.77383e-21	1.24417e-12	0.000192583	0.901709	0.0980987	10.44	1.24417e-12	0.000192583	0.901709	0.0980987
3.54813e-11	4.46684e-32	7.07516e-24	3.38989e-20	3.77383e-21	1.18547e-12	0.000187771	0.899657	0.100155	10.45	1.18547e-12	0.000187771	0.899657	0.100155
3.46737e-11	4.16869e-32	6.75673e-24	3.31272e-20	3.77383e-21	1.12949e-12	0.00018307	0.897567	0.10225	10.46	1.12949e-12	0.00018307	0.897567	0.10225
3.38844e-11	3.89045e-32	6.45262e-24	3.23732e-20	3.77383e-21	1.07609e-12	0.000178479	0.895438	0.104384	10.47	1.07609e-12	0.000178479	0.895438	0.104384
3.31131e-11	3.63078e-32	6.16221e-24	3.16363e-20	3.77383e-21	1.02517e-12	0.000173994	0.89327	0.106556	10.48	1.02517e-12	0.000173994	0.89327	0.106556
3.23594e-11	3.38844e-32	5.88486e-24	3.09161e-20	3.77383e-21	9.76613e-13	0.000169613	0.891061	0.108769	10.49	9.76613e-13	0.000169613	0.891061	0.108769
3.16228e-11	3.16228e-32	5.62e-24	3.02124e-20	3.77383e-21	9.30305e-13	0.000165334	0.888813	0.111022	10.5	9.30305e-13	0.000165334	0.888813	0.111022
3.0903e-11	2.95121e-32	5.36706e-24	2.95247e-20	3.77383e-21	8.86146e-13	0.000161154	0.886524	0.113315	10.51	8.86146e-13	0.000161154	0.886524	0.113315
3.01995e-11	2.75423e-32	5.1255e-24	2.88526e-20	3.77383e-21	8.44038e-13	0.000157072	0.884193	0.11565	10.52	8.44038e-13	0.000157072	0.884193	0.11565
2.95121e-11	2.5704e-32	4.89482e-24	2.81959e-20	3.77383e-21	8.03887e-13	0.000153085	0.881821	0.118026	10.53	8.03887e-13	0.000153085	0.881821	0.118026
2.88403e-11	2.39883e-32	4.67451e-24	2.7554e-20	3.77383e-21	7.65604e-13	0.00014919	0.879406	0.120444	10.54	7.65604e-13	0.00014919	0.879406	0.120444
2.81838e-11	2.23872e-32	4.46412e-24	2.69268e-20	3.77383e-21	7.29103e-13	0.000145387	0.876949	0.122906	10.55	7.29103e-13	0.000145387	0.876949	0.122906
2.75423e-11	2.0893e-32	4.26321e-24	2.63139e-20	3.77383e-21	6.94303e-13	0.000141672	0.874449	0.12541	10.56	6.94303e-13	0.000141672	0.874449	0.12541
2.69153e-11	1.94984e-32	4.07133e-24	2.57149e-20	3.77383e-21	6.61125e-13	0.000138045	0.871904	0.127958	10.57	6.61125e-13	0.000138045	0.871904	0.127958
2.63027e-11	1.8197e-32	3.88809e-24	2.51296e-20	3.77383e-21	6.29495e-13	0.000134502	0.869316	0.130549	10.58	6.29495e-13	0.000134502	0.869316	0.130549
2.5704e-11	1.69824e-32	3.7131e-24	2.45576e-20	3.77383e-21	5.99343e-13	0.000131042	0.866683	0.133186	10.59	5.99343e-13	0.000131042	0.866683	0.133186
2.51189e-11	1.58489e-32	3.54598e-24	2.39986e-20	3.77383e-21	5.70599e-13	0.000127664	0.864005	0.135867	10.6	5.70599e-13	0.000127664	0.864005	0.135867
2.45471e-11	1.47911e-32	3.38638e-24	2.34523e-20	3.77383e-21	5.43201e-13	0.000124365	0.861282	0.138593	10.61	5.43201e-13	0.000124365	0.861282	0.138593
2.39883e-11	1.38038e-32	3.23397e-24	2.29184e-20	3.77383e-21	5.17085e-13	0.000121143	0.858513	0.141366	10.62	5.17085e-13	0.000121143	0.858513	0.141366
2.34423e-11	1.28825e-32	3.08842e-24	2.23968e-20	3.77383e-21	4.92193e-13	0.000117997	0.855698	0.144184	10.63	4.92193e-13	0.000117997	0.855698	0.144184
2.29087e-11	1.20226e-32	2.94942e-24	2.18869e-20	3.77383e-21	4.68468e-13	0.000114926	0.852836	0.147049	10.64	4.68468e-13	0.000114926	0.852836	0.147049
2.23872e-11	1.12202e-32	2.81667e-24	2.13887e-20	3.77383e-21	4.45858e-13	0.000111926	0.849927	0.149961	10.65	4.45858e-13	0.000111926	0.849927	0.149961
2.18776e-11	1.04713e-32	2.6899e-24	2.09019e-20	3.77383e-21	4.2431e-13	0.000108998	0.846971	0.15292	10.66	4.2431e-13	0.000108998	0.846971	0.15292
2.13796e-11	9.77237e-33	2.56884e-24	2.04261e-20	3.77383e-21	4.03776e-13	0.000106139	0.843967	0.155927	10.67	4.03776e-13	0.000106139	0.843967	0.155927
2.0893e-11	9.12011e-33	2.45322e-24	1.99611e-20	3.77383e-21	3.84208e-13	0.000103348	0.840914	0.158982	10.68	3.84208e-13	0.000103348	0.840914	0.158982
2.04174e-11	8.51138e-33	2.34281e-24	1.95068e-20	3.77383e-21	3.65563e-13	0.000100623	0.837814	0.162086	10.69	3.65563e-13	0.000100623	0.837814	0.162086
1.99526e-11	7.94328e-33	2.23736e-24	1.90627e-20	3.77383e-21	3.47798e-13	9.79632e-05	0.834664	0.165238	10.7	3.47798e-13	9.79632e-05	0.834664	0.165238
1.94984e-11	7.4131e-33	2.13666e-24	1.86288e-20	3.77383e-21	3.30871e-13	9.53664e-05	0.831466	0.168439	10.71	3.30871e-13	9.53664e-05	0.831466	0.168439
1.90546e-11	6.91831e-33	2.0405e-24	1.82048e-20	3.77383e-21	3.14746e-13	9.28316e-05	0.828218	0.171689	10.72	3.14746e-13	9.28316e-05	0.828218	0.171689
1.86209e-11	6.45654e-33	1.94866e-24	1.77904e-20	3.77383e-21	2.99383e-13	9.03574e-05	0.824921	0.174989	10.73	2.99383e-13	9.03574e-05	0.824921	0.174989
1.8197e-11	6.0256e-33	1.86096e-24	1.73854e-20	3.77383e-21	2.84749e-13	8.79423e-05	0.821574	0.178338	10.74	2.84749e-13	8.79423e-05	0.821574	0.178338
1.77828e-11	5.62341e-33	1.7772e-24	1.69897e-20	3.77383e-21	2.70808e-13	8.55851e-05	0.818177	0.181737	10.75	2.70808e-13	8.55851e-05	0.818177	0.181737
1.7378e-11	5.24807e-33	1.69721e-24	1.66029e-20	3.77383e-21	2.5753e-13	8.32846e-05	0.81473	0.185187	10.76	2.5753e-13	8.32846e-05	0.81473	0.185187
1.69824e-11	4.89779e-33	1.62083e-24	1.6225e-20	3.77383e-21	2.44884e-13	8.10394e-05	0.811232	0.188687	10.77	2.44884e-13	8.10394e-05	0.811232	0.188687
1.65959e-11	4.57088e-33	1.54788e-24	1.58557e-20	3.77383e-21	2.32839e-13	7.88483e-05	0.807684	0.192238	10.78	2.32839e-13	7.88483e-05	0.807684	0.192238
1.62181e-11	4.2658e-33	1.47821e-24	1.54948e-20	3.77383e-21	2.21369e-13	7.67101e-05	0.804084	0.195839	10.79	2.21369e-13	7.67101e-05	0.804084	0.195839
1.58489e-11	3.98107e-33	1.41168e-24	1.51421e-20	3.77383e-21	2.10446e-13	7.46237e-05	0.800435	0.199491	10.8	2.10446e-13	7.46237e-05	0.800435	0.199491
1.54882e-11	3.71535e-33	1.34814e-24	1.47974e-20	3.77383e-21	2.00045e-13	7.25879e-05	0.796734	0.203194	10.81	2.00045e-13	7.25879e-05	0.796734	0.203194
1.51356e-11	3.46737e-33	1.28747e-24	1.44606e-20	3.77383e-21	1.90142e-13	7.06016e-05	0.792982	0.206948	10.82	1.90142e-13	7.06016e-05	0.792982	0.206948
1.47911e-11	3.23594e-33	1.22952e-24	1.41314e-20	3.77383e-21	1.80713e-13	6.86636e-05	0.789179	0.210752	10.83	1.80713e-13	6.86636e-05	0.789179	0.210752
1.44544e-11	3.01995e-33	1.17418e-24	1.38097e-20	3.77383e-21	1.71737e-13	6.67729e-05	0.785325	0.214608	10.84	1.71737e-13	6.67729e-05	0.785325	0.214608
1.41254e-11	2.81838e-33	1.12134e-24	1.34954e-20	3.77383e-21	1.63192e-13	6.49285e-05	0.78142	0.218515	10.85	1.63192e-13	6.49285e-05	0.78142	0.218515
1.38038e-11	2.63027e-33	1.07087e-24	1.31882e-20	3.77383e-21	1.55058e-13	6.31293e-05	0.777464	0.222473	10.86	1.55058e-13	6.31293e-05	0.777464	0.222473
1.34896e-11	2.45471e-33	1.02267e-24	1.2888e-20	3.77383e-21	1.47316e-13	6.13744e-05	0.773457	0.226482	10.87	1.47316e-13	6.13744e-05	0.773457	0.226482
1.31826e-11	2.29087e-33	9.76644e-25	1.25946e-20	3.77383e-21	1.39948e-13	5.96627e-05	0.769399	0.230541	10.88	1.39948e-13	5.96627e-05	0.769399	0.230541
1.28825e-11	2.13796e-33	9.32688e-25	1.23079e-20	3.77383e-21	1.32936e-13	5.79932e-05	0.76529	0.234652	10.89	1.32936e-13	5.79932e-05	0.76529	0.234652
1.25893e-11	1.99526e-33	8.9071e-25	1.20278e-20	3.77383e-21	1.26262e-13	5.63652e-05	0.761131	0.238812	10.9	1.26262e-13	5.63652e-05	0.761131	0.238812
1.23027e-11	1.86209e-33	8.50621e-25	1.1754e-20	3.77383e-21	1.19913e-13	5.47775e-05	0.756922	0.243023	10.91	1.19913e-13	5.47775e-05	0.756922	0.243023
1.20226e-11	1.7378e-33	8.12337e-25	1.14864e-20	3.77383e-21	1.13871e-13	5.32293e-05	0.752662	0.247285	10.92	1.13871e-13	5.32293e-05	0.752662	0.247285
1.1749e-11	1.62181e-33	7.75776e-25	1.1225e-20	3.77383e-21	1.08124e-13	5.17199e-05	0.748353	0.251596	10.93	1.08124e-13	5.17199e-05	0.748353	0.251596
1.14815e-11	1.51356e-33	7.4086e-25	1.09695e-20	3.77383e-21	1.02656e-13	5.02482e-05	0.743993	0.255956	10.94	1.02656e-13	5.02482e-05	0.743993	0.255956
1.12202e-11	1.41254e-33	7.07516e-25	1.07198e-20	3.77383e-21	9.74547e-14	4.88134e-05	0.739585	0.260366	10.95	9.74547e-14	4.88134e-05	0.739585	0.260366
1.09648e-11	1.31826e-33	6.75673e-25	1.04758e-20	3.77383e-21	9.25076e-14	4.74148e-05	0.735127	0.264825	10.96	9.25076e-14	4.74148e-05	0.735127	0.264825
1.07152e-11	1.23027e-33	6.45262e-25	1.02373e-20	3.77383e-21	8.78025e-14	4.60514e-05	0.730621	0.269333	10.97	8.78025e-14	4.60514e-05	0.730621	0.269333
1.04713e-11	1.14815e-33	6.16221e-25	1.00043e-20	3.77383e-21	8.33281e-14	4.47227e-05	0.726067	0.273888	10.98	8.33281e-14	4.47227e-05	0.726067	0.273888
1.02329e-11	1.07152e-33	5.88486e-25	9.77654e-21	3.77383e-21	7.90733e-14	4.34276e-05	0.721465	0.278492	10.99	7.90733e-14	4.34276e-05	0.721465	0.278492
1e-11	1e-33	5.62e-25	9.554e-21	3.77383e-21	7.50278e-14	4.21656e-05	0.716816	0.283142	11	7.50278e-14	4.21656e-05	0.716816	0.283142
9.77237e-12	9.33254e-34	5.36706e-25	9.33652e-21	3.77383e-21	7.11816e-14	4.09359e-05	0.71212	0.287839	11.01	7.11816e-14	4.09359e-05	0.71212	0.287839
9.54993e-12	8.70964e-34	5.1255e-25	9.124e-21	3.77383e-21	6.75252e-14	3.97377e-05	0.707378	0.292583	11.02	6.75252e-14	3.97377e-05	0.707378	0.292583
9.33254e-12	8.12831e-34	4.89482e-25	8.91631e-21	3.77383e-21	6.40497e-14	3.85703e-05	0.70259	0.297371	11.03	6.40497e-14	3.85703e-05	0.70259	0.297371
9.12011e-12	7.58578e-34	4.67451e-25	8.71335e-21	3.77383e-21	6.07462e-14	3.74331e-05	0.697758	0.302205	11.04	6.07462e-14	3.74331e-05	0.697758	0.302205
8.91251e-12	7.07946e-34	4.46412e-25	8.51501e-21	3.77383e-21	5.76067e-14	3.63253e-05	0.692881	0.307083	11.05	5.76067e-14	3.63253e-05	0.692881	0.307083
8.70964e-12	6.60693e-34	4.26321e-25	8.32119e-21	3.77383e-21	5.46233e-14	3.52464e-05	0.68796	0.312004	11.06	5.46233e-14	3.52464e-05	0.68796	0.312004
8.51138e-12	6.16595e-34	4.07133e-25	8.13177e-21	3.77383e-21	5.17886e-14	3.41956e-05	0.682997	0.316968	11.07	5.17886e-14	3.41956e-05	0.682997	0.316968
8.31764e-12	5.7544e-34	3.88809e-25	7.94667e-21	3.77383e-21	4.90952e-14	3.31723e-05	0.677992	0.321975	11.08	4.90952e-14	3.31723e-05	0.677992	0.321975
8.12831e-12	5.37032e-34	3.7131e-25	7.76578e-21	3.77383e-21	4.65366e-14	3.21759e-05	0.672946	0.327022	11.09	4.65366e-14	3.21759e-05	0.672946	0.327022
7.94328e-12	5.01187e-34	3.54598e-25	7.58901e-21	3.77383e-21	4.41062e-14	3.12058e-05	0.667859	0.33211	11.1	4.41062e-14	3.12058e-05	0.667859	0.33211
7.76247e-12	4.67735e-34	3.38638e-25	7.41626e-21	3.77383e-21	4.17978e-14	3.02614e-05	0.662733	0.337237	11.11	4.17978e-14	3.02614e-05	0.662733	0.337237
7.58578e-12	4.36516e-34	3.23397e-25	7.24745e-21	3.77383e-21	3.96055e-14	2.93421e-05	0.657568	0.342403	11.12	3.96055e-14	2.93421e-05	0.657568	0.342403
7.4131e-12	4.0738e-34	3.08842e-25	7.08248e-21	3.77383e-21	3.75237e-14	2.84473e-05	0.652365	0.347606	11.13	3.75237e-14	2.84473e-05	0.652365	0.347606
7.24436e-12	3.80189e-34	2.94942e-25	6.92126e-21	3.77383e-21	3.5547e-14	2.75765e-05	0.647126	0.352847	11.14	3.5547e-14	2.75765e-05	0.647126	0.352847
7.07946e-12	3.54813e-34	2.81667e-25	6.76371e-21	3.77383e-21	3.36705e-14	2.67292e-05	0.641851	0.358122	11.15	3.36705e-14	2.67292e-05	0.641851	0.358122
6.91831e-12	3.31131e-34	2.6899e-25	6.60975e-21	3.77383e-21	3.1889e-14	2.59047e-05	0.636542	0.363433	11.16	3.1889e-14	2.59047e-05	0.636542	0.363433
6.76083e-12	3.0903e-34	2.56884e-25	6.4593e-21	3.77383e-21	3.01982e-14	2.51025e-05	0.631199	0.368776	11.17	3.01982e-14	2.51025e-05	0.631199	0.368776
6.60693e-12	2.88403e-34	2.45322e-25	6.31227e-21	3.77383e-21	2.85934e-14	2.43222e-05	0.625823	0.374153	11.18	2.85934e-14	2.43222e-05	0.625823	0.374153
6.45654e-12	2.69153e-34	2.34281e-25	6.16858e-21	3.77383e-21	2.70706e-14	2.35632e-05	0.620416	0.37956	11.19	2.70706e-14	2.35632e-05	0.620416	0.37956
6.30957e-12	2.51189e-34	2.23736e-25	6.02817e-21	3.77383e-21	2.56257e-14	2.28251e-05	0.61498	0.384997	11.2	2.56257e-14	2.28251e-05	0.61498	0.384997
6.16595e-12	2.34423e-34	2.13666e-25	5.89095e-21	3.77383e-21	2.42548e-14	2.21073e-05	0.609514	0.390464	11.21	2.42548e-14	2.21073e-05	0.609514	0.390464
6.0256e-12	2.18776e-34	2.0405e-25	5.75685e-21	3.77383e-21	2.29544e-14	2.14093e-05	0.604021	0.395958	11.22	2.29544e-14	2.14093e-05	0.604021	0.395958
5.88844e-12	2.04174e-34	1.94866e-25	5.62581e-21	3.77383e-21	2.1721e-14	2.07308e-05	0.598501	0.401478	11.23	2.1721e-14	2.07308e-05	0.598501	0.401478
5.7544e-12	1.90546e-34	1.86096e-25	5.49775e-21	3.77383e-21	2.05512e-14	2.00712e-05	0.592956	0.407024	11.24	2.05512e-14	2.00712e-05	0.592956	0.407024
5.62341e-12	1.77828e-34	1.7772e-25	5.37261e-21	3.77383e-21	1.94419e-14	1.94301e-05	0.587388	0.412593	11.25	1.94419e-14	1.94301e-05	0.587388	0.412593
5.49541e-12	1.65959e-34	1.69721e-25	5.25031e-21	3.77383e-21	1.83902e-14	1.88071e-05	0.581796	0.418185	11.26	1.83902e-14	1.88071e-05	0.581796	0.418185
5.37032e-12	1.54882e-34	1.62083e-25	5.1308e-21	3.77383e-21	1.73931e-14	1.82017e-05	0.576184	0.423798	11.27	1.73931e-14	1.82017e-05	0.576184	0.423798
5.24807e-12	1.44544e-34	1.54788e-25	5.01401e-21	3.77383e-21	1.64479e-14	1.76135e-05	0.570552	0.42943	11.28	1.64479e-14	1.76135e-05	0.570552	0.42943
5.12861e-12	1.34896e-34	1.47821e-25	4.89988e-21	3.77383e-21	1.55521e-14	1.70421e-05	0.564902	0.435081	11.29	1.55521e-14	1.70421e-05	0.564902	0.435081
5.01187e-12	1.25893e-34	1.41168e-25	4.78834e-21	3.77383e-21	1.47031e-14	1.64871e-05	0.559235	0.440749	11.3	1.47031e-14	1.64871e-05	0.559235	0.440749
4.89779e-12	1.1749e-34	1.34814e-25	4.67935e-21	3.77383e-21	1.38987e-14	1.59481e-05	0.553552	0.446432	11.31	1.38987e-14	1.59481e-05	0.553552	0.446432
4.7863e-12	1.09648e-34	1.28747e-25	4.57283e-21	3.77383e-21	1.31365e-14	1.54247e-05	0.547855	0.452129	11.32	1.31365e-14	1.54247e-05	0.547855	0.452129
4.67735e-12	1.02329e-34	1.22952e-25	4.46874e-21	3.77383e-21	1.24145e-14	1.49165e-05	0.542146	0.457839	11.33	1.24145e-14	1.49165e-05	0.542146	0.457839
4.57088e-12	9.54993e-35	1.17418e-25	4.36702e-21	3.77383e-21	1.17307e-14	1.44232e-05	0.536425	0.46356	11.34	1.17307e-14	1.44232e-05	0.536425	0.46356
4.46684e-12	8.91251e-35	1.12134e-25	4.26762e-21	3.77383e-21	1.10831e-14	1.39443e-05	0.530695	0.469291	11.35	1.10831e-14	1.39443e-05	0.530695	0.469291
4.36516e-12	8.31764e-35	1.07087e-25	4.17047e-21	3.77383e-21	1.04698e-14	1.34795e-05	0.524957	0.47503	11.36	1.04698e-14	1.34795e-05	0.524957	0.47503
4.2658e-12	7.76247e-35	1.02267e-25	4.07554e-21	3.77383e-21	9.88916e-15	1.30285e-05	0.519212	0.480775	11.37	9.88916e-15	1.30285e-05	0.519212	0.480775
4.16869e-12	7.24436e-35	9.76644e-26	3.98277e-21	3.77383e-21	9.33949e-15	1.2591e-05	0.513462	0.486525	11.38	9.33949e-15	1.2591e-05	0.513462	0.486525
4.0738e-12	6.76083e-35	9.32688e-26	3.89211e-21	3.77383e-21	8.8192e-15	1.21665e-05	0.507709	0.492279	11.39	8.8192e-15	1.21665e-05	0.507709	0.492279
3.98107e-12	6.30957e-35	8.9071e-26	3.80352e-21	3.77383e-21	8.32679e-15	1.17548e-05	0.501953	0.498035	11.4	8.32679e-15	1.17548e-05	0.501953	0.498035
3.89045e-12	5.88844e-35	8.50621e-26	3.71694e-21	3.77383e-21	7.86084e-15	1.13555e-05	0.496197	0.503792	11.41	7.86084e-15	1.13555e-05	0.496197	0.503792
3.80189e-12	5.49541e-35	8.12337e-26	3.63233e-21	3.77383e-21	7.41997e-15	1.09683e-05	0.490442	0.509547	11.42	7.41997e-15	1.09683e-05	0.490442	0.509547
3.71535e-12	5.12861e-35	7.75776e-26	3.54965e-21	3.77383e-21	7.0029e-15	1.05929e-05	0.484689	0.5153	11.43	7.0029e-15	1.05929e-05	0.484689	0.5153
3.63078e-12	4.7863e-35	7.4086e-26	3.46885e-21	3.77383e-21	6.6084e-15	1.0229e-05	0.478941	0.521049	11.44	6.6084e-15	1.0229e-05	0.478941	0.521049
3.54813e-12	4.46684e-35	7.07516e-26	3.38989e-21	3.77383e-21	6.2353e-15	9.87628e-06	0.473198	0.526793	11.45	6.2353e-15	9.87628e-06	0.473198	0.526793
3.46737e-12	4.16869e-35	6.75673e-26	3.31272e-21	3.77383e-21	5.88248e-15	9.53448e-06	0.467462	0.532529	11.46	5.88248e-15	9.53448e-06	0.467462	0.532529
3.38844e-12	3.89045e-35	6.45262e-26	3.23732e-21	3.77383e-21	5.5489e-15	9.20329e-06	0.461734	0.538256	11.47	5.5489e-15	9.20329e-06	0.461734	0.538256
3.31131e-12	3.63078e-35	6.16221e-26	3.16363e-21	3.77383e-21	5.23354e-15	8.88244e-06	0.456017	0.543974	11.48	5.23354e-15	8.88244e-06	0.456017	0.543974
3.23594e-12	3.38844e-35	5.88486e-26	3.09161e-21	3.77383e-21	4.93546e-15	8.57164e-06	0.450311	0.54968	11.49	4.93546e-15	8.57164e-06	0.450311	0.54968
3.16228e-12	3.16228e-35	5.62e-26	3.02124e-21	3.77383e-21	4.65374e-15	8.27063e-06	0.444619	0.555373	11.5	4.65374e-15	8.27063e-06	0.444619	0.555373
3.0903e-12	2.95121e-35	5.36706e-26	2.95247e-21	3.77383e-21	4.38753e-15	7.97915e-06	0.43894	0.561052	11.51	4.38753e-15	7.97915e-06	0.43894	0.561052
3.01995e-12	2.75423e-35	5.1255e-26	2.88526e-21	3.77383e-21	4.13601e-15	7.69694e-06	0.433278	0.566714	11.52	4.13601e-15	7.69694e-06	0.433278	0.566714
2.95121e-12	2.5704e-35	4.89482e-26	2.81959e-21	3.77383e-21	3.8984e-15	7.42374e-06	0.427633	0.572359	11.53	3.8984e-15	7.42374e-06	0.427633	0.572359
2.88403e-12	2.39883e-35	4.67451e-26	2.7554e-21	3.77383e-21	3.67396e-15	7.15931e-06	0.422007	0.577986	11.54	3.67396e-15	7.15931e-06	0.422007	0.577986
2.81838e-12	2.23872e-35	4.46412e-26	2.69268e-21	3.77383e-21	3.462e-15	6.9034e-06	0.416401	0.583592	11.55	3.462e-15	6.9034e-06	0.416401	0.583592
2.75423e-12	2.0893e-35	4.26321e-26	2.63139e-21	3.77383e-21	3.26184e-15	6.65579e-06	0.410817	0.589176	11.56	3.26184e-15	6.65579e-06	0.410817	0.589176
2.69153e-12	1.94984e-35	4.07133e-26	2.57149e-21	3.77383e-21	3.07287e-15	6.41623e-06	0.405255	0.594738	11.57	3.07287e-15	6.41623e-06	0.405255	0.594738
2.63027e-12	1.8197e-35	3.88809e-26	2.51296e-21	3.77383e-21	2.89447e-15	6.1845e-06	0.399718	0.600276	11.58	2.89447e-15	6.1845e-06	0.399718	0.600276
2.5704e-12	1.69824e-35	3.7131e-26	2.45576e-21	3.77383e-21	2.72608e-15	5.96039e-06	0.394206	0.605788	11.59	2.72608e-15	5.96039e-06	0.394206	0.605788
2.51189e-12	1.58489e-35	3.54598e-26	2.39986e-21	3.77383e-21	2.56716e-15	5.74367e-06	0.388721	0.611273	11.6	2.56716e-15	5.74367e-06	0.388721	0.611273
2.45471e-12	1.47911e-35	3.38638e-26	2.34523e-21	3.77383e-21	2.4172e-15	5.53413e-06	0.383264	0.61673	11.61	2.4172e-15	5.53413e-06	0.383264	0.61673
2.39883e-12	1.38038e-35	3.23397e-26	2.29184e-21	3.77383e-21	2.27572e-15	5.33157e-06	0.377836	0.622158	11.62	2.27572e-15	5.33157e-06	0.377836	0.622158
2.34423e-12	1.28825e-35	3.08842e-26	2.23968e-21	3.77383e-21	2.14225e-15	5.13578e-06	0.372439	0.627556	11.63	2.14225e-15	5.13578e-06	0.372439	0.627556
2.29087e-12	1.20226e-35	2.94942e-26	2.18869e-21	3.77383e-21	2.01636e-15	4.94657e-06	0.367073	0.632922	11.64	2.01636e-15	4.94657e-06	0.367073	0.632922
2.23872e-12	1.12202e-35	2.81667e-26	2.13887e-21	3.77383e-21	1.89763e-15	4.76374e-06	0.36174	0.638255	11.65	1.89763e-15	4.76374e-06	0.36174	0.638255
2.18776e-12	1.04713e-35	2.6899e-26	2.09019e-21	3.77383e-21	1.78568e-15	4.58711e-06	0.356441	0.643554	11.66	1.78568e-15	4.58711e-06	0.356441	0.643554
2.13796e-12	9.77237e-36	2.56884e-26	2.04261e-21	3.77383e-21	1.68012e-15	4.41649e-06	0.351177	0.648819	11.67	1.68012e-15	4.41649e-06	0.351177	0.648819
2.0893e-12	9.12011e-36	2.45322e-26	1.99611e-21	3.77383e-21	1.58062e-15	4.2517e-06	0.345949	0.654047	11.68	1.58062e-15	4.2517e-06	0.345949	0.654047
2.04174e-12	8.51138e-36	2.34281e-26	1.95068e-21	3.77383e-21	1.48683e-15	4.09257e-06	0.340757	0.659238	11.69	1.48683e-15	4.09257e-06	0.340757	0.659238
1.99526e-12	7.94328e-36	2.23736e-26	1.90627e-21	3.77383e-21	1.39843e-15	3.93893e-06	0.335604	0.664392	11.7	1.39843e-15	3.93893e-06	0.335604	0.664392
1.94984e-12	7.4131e-36	2.13666e-26	1.86288e-21	3.77383e-21	1.31514e-15	3.79061e-06	0.33049	0.669507	11.71	1.31514e-15	3.79061e-06	0.33049	0.669507
1.90546e-12	6.91831e-36	2.0405e-26	1.82048e-21	3.77383e-21	1.23667e-15	3.64744e-06	0.325415	0.674582	11.72	1.23667e-15	3.64744e-06	0.325415	0.674582
1.86209e-12	6.45654e-36	1.94866e-26	1.77904e-21	3.77383e-21	1.16274e-15	3.50928e-06	0.320381	0.679616	11.73	1.16274e-15	3.50928e-06	0.320381	0.679616
1.8197e-12	6.0256e-36	1.86096e-26	1.73854e-21	3.77383e-21	1.0931e-15	3.37595e-06	0.315388	0.684609	11.74	1.0931e-15	3.37595e-06	0.315388	0.684609
1.77828e-12	5.62341e-36	1.7772e-26	1.69897e-21	3.77383e-21	1.02752e-15	3.24732e-06	0.310438	0.689559	11.75	1.02752e-15	3.24732e-06	0.310438	0.689559
1.7378e-12	5.24807e-36	1.69721e-26	1.66029e-21	3.77383e-21	9.6576e-16	3.12324e-06	0.30553	0.694467	11.76	9.6576e-16	3.12324e-06	0.30553	0.694467
1.69824e-12	4.89779e-36	1.62083e-26	1.6225e-21	3.77383e-21	9.07612e-16	3.00356e-06	0.300667	0.69933	11.77	9.07612e-16	3.00356e-06	0.300667	0.69933
1.65959e-12	4.57088e-36	1.54788e-26	1.58557e-21	3.77383e-21	8.5287e-16	2.88814e-06	0.295847	0.70415	11.78	8.5287e-16	2.88814e-06	0.295847	0.70415
1.62181e-12	4.2658e-36	1.47821e-26	1.54948e-21	3.77383e-21	8.01341e-16	2.77686e-06	0.291073	0.708924	11.79	8.01341e-16	2.77686e-06	0.291073	0.708924
1.58489e-12	3.98107e-36	1.41168e-26	1.51421e-21	3.77383e-21	7.52843e-16	2.66957e-06	0.286345	0.713652	11.8	7.52843e-16	2.66957e-06	0.286345	0.713652
1.54882e-12	3.71535e-36	1.34814e-26	1.47974e-21	3.77383e-21	7.07204e-16	2.56614e-06	0.281663	0.718335	11.81	7.07204e-16	2.56614e-06	0.281663	0.718335
1.51356e-12	3.46737e-36	1.28747e-26	1.44606e-21	3.77383e-21	6.6426e-16	2.46646e-06	0.277028	0.72297	11.82	6.6426e-16	2.46646e-06	0.277028	0.72297
1.47911e-12	3.23594e-36	1.22952e-26	1.41314e-21	3.77383e-21	6.23857e-16	2.3704e-06	0.27244	0.727558	11.83	6.23857e-16	2.3704e-06	0.27244	0.727558
1.44544e-12	3.01995e-36	1.17418e-26	1.38097e-21	3.77383e-21	5.85851e-16	2.27784e-06	0.2679	0.732098	11.84	5.85851e-16	2.27784e-06	0.2679	0.732098
1.41254e-12	2.81838e-36	1.12134e-26	1.34954e-21	3.77383e-21	5.50102e-16	2.18867e-06	0.263408	0.73659	11.85	5.50102e-16	2.18867e-06	0.263408	0.73659
1.38038e-12	2.63027e-36	1.07087e-26	1.31882e-21	3.77383e-21	5.16482e-16	2.10277e-06	0.258965	0.741033	11.86	5.16482e-16	2.10277e-06	0.258965	0.741033
1.34896e-12	2.45471e-36	1.02267e-26	1.2888e-21	3.77383e-21	4.84867e-16	2.02004e-06	0.254571	0.745427	11.87	4.84867e-16	2.02004e-06	0.254571	0.745427
1.31826e-12	2.29087e-36	9.76644e-27	1.25946e-21	3.77383e-21	4.55142e-16	1.94036e-06	0.250226	0.749772	11.88	4.55142e-16	1.94036e-06	0.250226	0.749772
1.28825e-12	2.13796e-36	9.32688e-27	1.23079e-21	3.77383e-21	4.27197e-16	1.86365e-06	0.245931	0.754067	11.89	4.27197e-16	1.86365e-06	0.245931	0.754067
1.25893e-12	1.99526e-36	8.9071e-27	1.20278e-21	3.77383e-21	4.00928e-16	1.78979e-06	0.241686	0.758312	11.9	4.00928e-16	1.78979e-06	0.241686	0.758312
1.23027e-12	1.86209e-36	8.50621e-27	1.1754e-21	3.77383e-21	3.76237e-16	1.71869e-06	0.237491	0.762507	11.91	3.76237e-16	1.71869e-06	0.237491	0.762507
1.20226e-12	1.7378e-36	8.12337e-27	1.14864e-21	3.77383e-21	3.53033e-16	1.65026e-06	0.233346	0.766652	11.92	3.53033e-16	1.65026e-06	0.233346	0.766652
1.1749e-12	1.62181e-36	7.75776e-27	1.1225e-21	3.77383e-21	3.31229e-16	1.5844e-06	0.229253	0.770746	11.93	3.31229e-16	1.5844e-06	0.229253	0.770746
1.14815e-12	1.51356e-36	7.4086e-27	1.09695e-21	3.77383e-21	3.10743e-16	1.52103e-06	0.225209	0.774789	11.94	3.10743e-16	1.52103e-06	0.225209	0.774789
1.12202e-12	1.41254e-36	7.07516e-27	1.07198e-21	3.77383e-21	2.91496e-16	1.46006e-06	0.221217	0.778782	11.95	2.91496e-16	1.46006e-06	0.221217	0.778782
1.09648e-12	1.31826e-36	6.75673e-27	1.04758e-21	3.77383e-21	2.73417e-16	1.4014e-06	0.217276	0.782723	11.96	2.73417e-16	1.4014e-06	0.217276	0.782723
1.07152e-12	1.23027e-36	6.45262e-27	1.02373e-21	3.77383e-21	2.56436e-16	1.34498e-06	0.213385	0.786613	11.97	2.56436e-16	1.34498e-06	0.213385	0.786613
1.04713e-12	1.14815e-36	6.16221e-27	1.00043e-21	3.77383e-21	2.40488e-16	1.29071e-06	0.209546	0.790453	11.98	2.40488e-16	1.29071e-06	0.209546	0.790453
1.02329e-12	1.07152e-36	5.88486e-27	9.77654e-22	3.77383e-21	2.25512e-16	1.23853e-06	0.205757	0.794241	11.99	2.25512e-16	1.23853e-06	0.205757	0.794241
1e-12	1e-36	5.62e-27	9.554e-22	3.77383e-21	2.11451e-16	1.18835e-06	0.20202	0.797979	12	2.11451e-16	1.18835e-06	0.20202	0.797979
9.77237e-13	9.33254e-37	5.36706e-27	9.33652e-22	3.77383e-21	1.98249e-16	1.14011e-06	0.198333	0.801665	12.01	1.98249e-16	1.14011e-06	0.198333	0.801665
9.54993e-13	8.70964e-37	5.1255e-27	9.124e-22	3.77383e-21	1.85856e-16	1.09374e-06	0.194698	0.805301	12.02	1.85856e-16	1.09374e-06	0.194698	0.805301
9.33254e-13	8.12831e-37	4.89482e-27	8.91631e-22	3.77383e-21	1.74223e-16	1.04916e-06	0.191113	0.808886	12.03	1.74223e-16	1.04916e-06	0.191113	0.808886
9.12011e-13	7.58578e-37	4.67451e-27	8.71335e-22	3.77383e-21	1.63305e-16	1.00632e-06	0.187579	0.81242	12.04	1.63305e-16	1.00632e-06	0.187579	0.81242
8.91251e-13	7.07946e-37	4.46412e-27	8.51501e-22	3.77383e-21	1.53058e-16	9.65146e-07	0.184095	0.815904	12.05	1.53058e-16	9.65146e-07	0.184095	0.815904
8.70964e-13	6.60693e-37	4.26321e-27	8.32119e-22	3.77383e-21	1.43443e-16	9.25586e-07	0.180662	0.819338	12.06	1.43443e-16	9.25586e-07	0.180662	0.819338
8.51138e-13	6.16595e-37	4.07133e-27	8.13177e-22	3.77383e-21	1.34422e-16	8.87578e-07	0.177278	0.822721	12.07	1.34422e-16	8.87578e-07	0.177278	0.822721
8.31764e-13	5.7544e-37	3.88809e-27	7.94667e-22	3.77383e-21	1.25958e-16	8.51065e-07	0.173945	0.826054	12.08	1.25958e-16	8.51065e-07	0.173945	0.826054
8.12831e-13	5.37032e-37	3.7131e-27	7.76578e-22	3.77383e-21	1.18018e-16	8.15991e-07	0.170661	0.829338	12.09	1.18018e-16	8.15991e-07	0.170661	0.829338
7.94328e-13	5.01187e-37	3.54598e-27	7.58901e-22	3.77383e-21	1.10571e-16	7.82305e-07	0.167427	0.832572	12.1	1.10571e-16	7.82305e-07	0.167427	0.832572
7.76247e-13	4.67735e-37	3.38638e-27	7.41626e-22	3.77383e-21	1.03585e-16	7.49953e-07	0.164242	0.835758	12.11	1.03585e-16	7.49953e-07	0.164242	0.835758
7.58578e-13	4.36516e-37	3.23397e-27	7.24745e-22	3.77383e-21	9.70342e-17	7.18888e-07	0.161105	0.838894	12.12	9.70342e-17	7.18888e-07	0.161105	0.838894
7.4131e-13	4.0738e-37	3.08842e-27	7.08248e-22	3.77383e-21	9.08909e-17	6.89059e-07	0.158018	0.841982	12.13	9.08909e-17	6.89059e-07	0.158018	0.841982
7.24436e-13	3.80189e-37	2.94942e-27	6.92126e-22	3.77383e-21	8.51305e-17	6.60422e-07	0.154978	0.845021	12.14	8.51305e-17	6.60422e-07	0.154978	0.845021
7.07946e-13	3.54813e-37	2.81667e-27	6.76371e-22	3.77383e-21	7.97297e-17	6.32931e-07	0.151987	0.848013	12.15	7.97297e-17	6.32931e-07	0.151987	0.848013
6.91831e-13	3.31131e-37	2.6899e-27	6.60975e-22	3.77383e-21	7.46664e-17	6.06543e-07	0.149043	0.850957	12.16	7.46664e-17	6.06543e-07	0.149043	0.850957
6.76083e-13	3.0903e-37	2.56884e-27	6.4593e-22	3.77383e-21	6.99199e-17	5.81216e-07	0.146146	0.853854	12.17	6.99199e-17	5.81216e-07	0.146146	0.853854
6.60693e-13	2.88403e-37	2.45322e-27	6.31227e-22	3.77383e-21	6.54709e-17	5.56909e-07	0.143296	0.856704	12.18	6.54709e-17	5.56909e-07	0.143296	0.856704
6.45654e-13	2.69153e-37	2.34281e-27	6.16858e-22	3.77383e-21	6.13009e-17	5.33585e-07	0.140492	0.859507	12.19	6.13009e-17	5.33585e-07	0.140492	0.859507
6.30957e-13	2.51189e-37	2.23736e-27	6.02817e-22	3.77383e-21	5.73929e-17	5.11204e-07	0.137735	0.862265	12.2	5.73929e-17	5.11204e-07	0.137735	0.862265
6.16595e-13	2.34423e-37	2.13666e-27	5.89095e-22	3.77383e-21	5.37306e-17	4.89732e-07	0.135023	0.864977	12.21	5.37306e-17	4.89732e-07	0.135023	0.864977
6.0256e-13	2.18776e-37	2.0405e-27	5.75685e-22	3.77383e-21	5.0299e-17	4.69132e-07	0.132356	0.867643	12.22	5.0299e-17	4.69132e-07	0.132356	0.867643
5.88844e-13	2.04174e-37	1.94866e-27	5.62581e-22	3.77383e-21	4.70836e-17	4.49372e-07	0.129734	0.870265	12.23	4.70836e-17	4.49372e-07	0.129734	0.870265
5.7544e-13	1.90546e-37	1.86096e-27	5.49775e-22	3.77383e-21	4.40711e-17	4.30418e-07	0.127157	0.872843	12.24	4.40711e-17	4.30418e-07	0.127157	0.872843
5.62341e-13	1.77828e-37	1.7772e-27	5.37261e-22	3.77383e-21	4.12489e-17	4.12239e-07	0.124623	0.875377	12.25	4.12489e-17	4.12239e-07	0.124623	0.875377
5.49541e-13	1.65959e-37	1.69721e-27	5.25031e-22	3.77383e-21	3.86053e-17	3.94805e-07	0.122133	0.877867	12.26	3.86053e-17	3.94805e-07	0.122133	0.877867
5.37032e-13	1.54882e-37	1.62083e-27	5.1308e-22	3.77383e-21	3.6129e-17	3.78087e-07	0.119685	0.880314	12.27	3.6129e-17	3.78087e-07	0.119685	0.880314
5.24807e-13	1.44544e-37	1.54788e-27	5.01401e-22	3.77383e-21	3.38096e-17	3.62057e-07	0.11728	0.882719	12.28	3.38096e-17	3.62057e-07	0.11728	0.882719
5.12861e-13	1.34896e-37	1.47821e-27	4.89988e-22	3.77383e-21	3.16374e-17	3.46687e-07	0.114918	0.885082	12.29	3.16374e-17	3.46687e-07	0.114918	0.885082
5.01187e-13	1.25893e-37	1.41168e-27	4.78834e-22	3.77383e-21	2.96032e-17	3.31952e-07	0.112596	0.887403	12.3	2.96032e-17	3.31952e-07	0.112596	0.887403
4.89779e-13	1.1749e-37	1.34814e-27	4.67935e-22	3.77383e-21	2.76983e-17	3.17826e-07	0.110316	0.889684	12.31	2.76983e-17	3.17826e-07	0.110316	0.889684
4.7863e-13	1.09648e-37	1.28747e-27	4.57283e-22	3.77383e-21	2.59146e-17	3.04286e-07	0.108076	0.891923	12.32	2.59146e-17	3.04286e-07	0.108076	0.891923
4.67735e-13	1.02329e-37	1.22952e-27	4.46874e-22	3.77383e-21	2.42446e-17	2.91307e-07	0.105877	0.894123	12.33	2.42446e-17	2.91307e-07	0.105877	0.894123
4.57088e-13	9.54993e-38	1.17418e-27	4.36702e-22	3.77383e-21	2.2681e-17	2.78868e-07	0.103717	0.896283	12.34	2.2681e-17	2.78868e-07	0.103717	0.896283
4.46684e-13	8.91251e-38	1.12134e-27	4.26762e-22	3.77383e-21	2.12173e-17	2.66947e-07	0.101596	0.898404	12.35	2.12173e-17	2.66947e-07	0.101596	0.898404
4.36516e-13	8.31764e-38	1.07087e-27	4.17047e-22	3.77383e-21	1.9847e-17	2.55524e-07	0.0995131	0.900487	12.36	1.9847e-17	2.55524e-07	0.0995131	0.900487
4.2658e-13	7.76247e-38	1.02267e-27	4.07554e-22	3.77383e-21	1.85644e-17	2.44577e-07	0.0974687	0.902531	12.37	1.85644e-17	2.44577e-07	0.0974687	0.902531
4.16869e-13	7.24436e-38	9.76644e-28	3.98277e-22	3.77383e-21	1.73638e-17	2.34089e-07	0.0954618	0.904538	12.38	1.73638e-17	2.34089e-07	0.0954618	0.904538
4.0738e-13	6.76083e-38	9.32688e-28	3.89211e-22	3.77383e-21	1.62401e-17	2.2404e-07	0.093492	0.906508	12.39	1.62401e-17	2.2404e-07	0.093492	0.906508
3.98107e-13	6.30957e-38	8.9071e-28	3.80352e-22	3.77383e-21	1.51885e-17	2.14413e-07	0.0915587	0.908441	12.4	1.51885e-17	2.14413e-07	0.0915587	0.908441
3.89045e-13	5.88844e-38	8.50621e-28	3.71694e-22	3.77383e-21	1.42043e-17	2.0519e-07	0.0896614	0.910338	12.41	1.42043e-17	2.0519e-07	0.0896614	0.910338
3.80189e-13	5.49541e-38	8.12337e-28	3.63233e-22	3.77383e-21	1.32834e-17	1.96356e-07	0.0877997	0.9122	12.42	1.32834e-17	1.96356e-07	0.0877997	0.9122
3.71535e-13	5.12861e-38	7.75776e-28	3.54965e-22	3.77383e-21	1.24216e-17	1.87894e-07	0.085973	0.914027	12.43	1.24216e-17	1.87894e-07	0.085973	0.914027
3.63078e-13	4.7863e-38	7.4086e-28	3.46885e-22	3.77383e-21	1.16152e-17	1.79789e-07	0.0841807	0.915819	12.44	1.16152e-17	1.79789e-07	0.0841807	0.915819
3.54813e-13	4.46684e-38	7.07516e-28	3.38989e-22	3.77383e-21	1.08608e-17	1.72027e-07	0.0824225	0.917577	12.45	1.08608e-17	1.72027e-07	0.0824225	0.917577
3.46737e-13	4.16869e-38	6.75673e-28	3.31272e-22	3.77383e-21	1.01549e-17	1.64593e-07	0.0806977	0.919302	12.46	1.01549e-17	1.64593e-07	0.0806977	0.919302
3.38844e-13	3.89045e-38	6.45262e-28	3.23732e-22	3.77383e-21	9.49455e-18	1.57475e-07	0.0790059	0.920994	12.47	9.49455e-18	1.57475e-07	0.0790059	0.920994
3.31131e-13	3.63078e-38	6.16221e-28	3.16363e-22	3.77383e-21	8.87679e-18	1.50658e-07	0.0773466	0.922653	12.48	8.87679e-18	1.50658e-07	0.0773466	0.922653
3.23594e-13	3.38844e-38	5.88486e-28	3.09161e-22	3.77383e-21	8.29892e-18	1.44131e-07	0.0757193	0.924281	12.49	8.29892e-18	1.44131e-07	0.0757193	0.924281
3.16228e-13	3.16228e-38	5.62e-28	3.02124e-22	3.77383e-21	7.75837e-18	1.37882e-07	0.0741235	0.925876	12.5	7.75837e-18	1.37882e-07	0.0741235	0.925876
3.0903e-13	2.95121e-38	5.36706e-28	2.95247e-22	3.77383e-21	7.25277e-18	1.31899e-07	0.0725587	0.927441	12.51	7.25277e-18	1.31899e-07	0.0725587	0.927441
3.01995e-13	2.75423e-38	5.1255e-28	2.88526e-22	3.77383e-21	6.77988e-18	1.26171e-07	0.0710243	0.928976	12.52	6.77988e-18	1.26171e-07	0.0710243	0.928976
2.95121e-13	2.5704e-38	4.89482e-28	2.81959e-22	3.77383e-21	6.3376e-18	1.20687e-07	0.06952	0.93048	12.53	6.3376e-18	1.20687e-07	0.06952	0.93048
2.88403e-13	2.39883e-38	4.67451e-28	2.7554e-22	3.77383e-21	5.92396e-18	1.15438e-07	0.0680452	0.931955	12.54	5.92396e-18	1.15438e-07	0.0680452	0.931955
2.81838e-13	2.23872e-38	4.46412e-28	2.69268e-22	3.77383e-21	5.53714e-18	1.10413e-07	0.0665995	0.9334	12.55	5.53714e-18	1.10413e-07	0.0665995	0.9334
2.75423e-13	2.0893e-38	4.26321e-28	2.63139e-22	3.77383e-21	5.17541e-18	1.05604e-07	0.0651823	0.934818	12.56	5.17541e-18	1.05604e-07	0.0651823	0.934818
2.69153e-13	1.94984e-38	4.07133e-28	2.57149e-22	3.77383e-21	4.83715e-18	1.01001e-07	0.0637932	0.936207	12.57	4.83715e-18	1.01001e-07	0.0637932	0.936207
2.63027e-13	1.8197e-38	3.88809e-28	2.51296e-22	3.77383e-21	4.52085e-18	9.65955e-08	0.0624318	0.937568	12.58	4.52085e-18	9.65955e-08	0.0624318	0.937568
2.5704e-13	1.69824e-38	3.7131e-28	2.45576e-22	3.77383e-21	4.22511e-18	9.23793e-08	0.0610975	0.938902	12.59	4.22511e-18	9.23793e-08	0.0610975	0.938902
2.51189e-13	1.58489e-38	3.54598e-28	2.39986e-22	3.77383e-21	3.94859e-18	8.83444e-08	0.0597899	0.94021	12.6	3.94859e-18	8.83444e-08	0.0597899	0.94021
2.45471e-13	1.47911e-38	3.38638e-28	2.34523e-22	3.77383e-21	3.69006e-18	8.44832e-08	0.0585085	0.941491	12.61	3.69006e-18	8.44832e-08	0.0585085	0.941491
2.39883e-13	1.38038e-38	3.23397e-28	2.29184e-22	3.77383e-21	3.44836e-18	8.07884e-08	0.057253	0.942747	12.62	3.44836e-18	8.07884e-08	0.057253	0.942747
2.34423e-13	1.28825e-38	3.08842e-28	2.23968e-22	3.77383e-21	3.2224e-18	7.7253e-08	0.0560227	0.943977	12.63	3.2224e-18	7.7253e-08	0.0560227	0.943977
2.29087e-13	1.20226e-38	2.94942e-28	2.18869e-22	3.77383e-21	3.01116e-18	7.38703e-08	0.0548174	0.945183	12.64	3.01116e-18	7.38703e-08	0.0548174	0.945183
2.23872e-13	1.12202e-38	2.81667e-28	2.13887e-22	3.77383e-21	2.81369e-18	7.06337e-08	0.0536365	0.946363	12.65	2.81369e-18	7.06337e-08	0.0536365	0.946363
2.18776e-13	1.04713e-38	2.6899e-28	2.09019e-22	3.77383e-21	2.62909e-18	6.75371e-08	0.0524797	0.94752	12.66	2.62909e-18	6.75371e-08	0.0524797	0.94752
2.13796e-13	9.77237e-39	2.56884e-28	2.04261e-22	3.77383e-21	2.45655e-18	6.45746e-08	0.0513465	0.948653	12.67	2.45655e-18	6.45746e-08	0.0513465	0.948653
2.0893e-13	9.12011e-39	2.45322e-28	1.99611e-22	3.77383e-21	2.29527e-18	6.17404e-08	0.0502364	0.949764	12.68	2.29527e-18	6.17404e-08	0.0502364	0.949764
2.04174e-13	8.51138e-39	2.34281e-28	1.95068e-22	3.77383e-21	2.14452e-18	5.90291e-08	0.0491491	0.950851	12.69	2.14452e-18	5.90291e-08	0.0491491	0.950851
1.99526e-13	7.94328e-39	2.23736e-28	1.90627e-22	3.77383e-21	2.00362e-18	5.64355e-08	0.0480841	0.951916	12.7	2.00362e-18	5.64355e-08	0.0480841	0.951916
1.94984e-13	7.4131e-39	2.13666e-28	1.86288e-22	3.77383e-21	1.87194e-18	5.39546e-08	0.0470411	0.952959	12.71	1.87194e-18	5.39546e-08	0.0470411	0.952959
1.90546e-13	6.91831e-39	2.0405e-28	1.82048e-22	3.77383e-21	1.74887e-18	5.15814e-08	0.0460195	0.95398	12.72	1.74887e-18	5.15814e-08	0.0460195	0.95398
1.86209e-13	6.45654e-39	1.94866e-28	1.77904e-22	3.77383e-21	1.63385e-18	4.93115e-08	0.0450192	0.954981	12.73	1.63385e-18	4.93115e-08	0.0450192	0.954981
1.8197e-13	6.0256e-39	1.86096e-28	1.73854e-22	3.77383e-21	1.52636e-18	4.71405e-08	0.0440395	0.95596	12.74	1.52636e-18	4.71405e-08	0.0440395	0.95596
1.77828e-13	5.62341e-39	1.7772e-28	1.69897e-22	3.77383e-21	1.42591e-18	4.5064e-08	0.0430803	0.95692	12.75	1.42591e-18	4.5064e-08	0.0430803	0.95692
1.7378e-13	5.24807e-39	1.69721e-28	1.66029e-22	3.77383e-21	1.33205e-18	4.3078e-08	0.042141	0.957859	12.76	1.33205e-18	4.3078e-08	0.042141	0.957859
1.69824e-13	4.89779e-39	1.62083e-28	1.6225e-22	3.77383e-21	1.24433e-18	4.11787e-08	0.0412213	0.958779	12.77	1.24433e-18	4.11787e-08	0.0412213	0.958779
1.65959e-13	4.57088e-39	1.54788e-28	1.58557e-22	3.77383e-21	1.16237e-18	3.93623e-08	0.0403208	0.959679	12.78	1.16237e-18	3.93623e-08	0.0403208	0.959679
1.62181e-13	4.2658e-39	1.47821e-28	1.54948e-22	3.77383e-21	1.08578e-18	3.76252e-08	0.0394392	0.960561	12.79	1.08578e-18	3.76252e-08	0.0394392	0.960561
1.58489e-13	3.98107e-39	1.41168e-28	1.51421e-22	3.77383e-21	1.01422e-18	3.59641e-08	0.0385761	0.961424	12.8	1.01422e-18	3.59641e-08	0.0385761	0.961424
1.54882e-13	3.71535e-39	1.34814e-28	1.47974e-22	3.77383e-21	9.47358e-19	3.43756e-08	0.0377311	0.962269	12.81	9.47358e-19	3.43756e-08	0.0377311	0.962269
1.51356e-13	3.46737e-39	1.28747e-28	1.44606e-22	3.77383e-21	8.84886e-19	3.28567e-08	0.0369039	0.963096	12.82	8.84886e-19	3.28567e-08	0.0369039	0.963096
1.47911e-13	3.23594e-39	1.22952e-28	1.41314e-22	3.77383e-21	8.26518e-19	3.14043e-08	0.0360942	0.963906	12.83	8.26518e-19	3.14043e-08	0.0360942	0.963906
1.44544e-13	3.01995e-39	1.17418e-28	1.38097e-22	3.77383e-21	7.71986e-19	3.00155e-08	0.0353016	0.964698	12.84	7.71986e-19	3.00155e-08	0.0353016	0.964698
1.41254e-13	2.81838e-39	1.12134e-28	1.34954e-22	3.77383e-21	7.21038e-19	2.86876e-08	0.0345258	0.965474	12.85	7.21038e-19	2.86876e-08	0.0345258	0.965474
1.38038e-13	2.63027e-39	1.07087e-28	1.31882e-22	3.77383e-21	6.73441e-19	2.7418e-08	0.0337664	0.966234	12.86	6.73441e-19	2.7418e-08	0.0337664	0.966234
1.34896e-13	2.45471e-39	1.02267e-28	1.2888e-22	3.77383e-21	6.28975e-19	2.62041e-08	0.0330232	0.966977	12.87	6.28975e-19	2.62041e-08	0.0330232	0.966977
1.31826e-13	2.29087e-39	9.76644e-29	1.25946e-22	3.77383e-21	5.87436e-19	2.50436e-08	0.0322958	0.967704	12.88	5.87436e-19	2.50436e-08	0.0322958	0.967704
1.28825e-13	2.13796e-39	9.32688e-29	1.23079e-22	3.77383e-21	5.4863e-19	2.3934e-08	0.0315838	0.968416	12.89	5.4863e-19	2.3934e-08	0.0315838	0.968416
1.25893e-13	1.99526e-39	8.9071e-29	1.20278e-22	3.77383e-21	5.1238e-19	2.28733e-08	0.0308871	0.969113	12.9	5.1238e-19	2.28733e-08	0.0308871	0.969113
1.23027e-13	1.86209e-39	8.50621e-29	1.1754e-22	3.77383e-21	4.78517e-19	2.18592e-08	0.0302053	0.969795	12.91	4.78517e-19	2.18592e-08	0.0302053	0.969795
1.20226e-13	1.7378e-39	8.12337e-29	1.14864e-22	3.77383e-21	4.46885e-19	2.08897e-08	0.029538	0.970462	12.92	4.46885e-19	2.08897e-08	0.029538	0.970462
1.1749e-13	1.62181e-39	7.75776e-29	1.1225e-22	3.77383e-21	4.17338e-19	1.99629e-08	0.0288851	0.971115	12.93	4.17338e-19	1.99629e-08	0.0288851	0.971115
1.14815e-13	1.51356e-39	7.4086e-29	1.09695e-22	3.77383e-21	3.89739e-19	1.9077e-08	0.0282461	0.971754	12.94	3.89739e-19	1.9077e-08	0.0282461	0.971754
1.12202e-13	1.41254e-39	7.07516e-29	1.07198e-22	3.77383e-21	3.6396e-19	1.82301e-08	0.0276209	0.972379	12.95	3.6396e-19	1.82301e-08	0.0276209	0.972379
[truncated: 105 more rows]

## Sheet: AsIII
The mole fractions of dissociating of H3As(III)O3 at a given pH: α-values (Christian, 1986).
Ka1 =	6e-10	pKa1 =	9.22185
[truncated: 1,402 more rows]
