# Supplementary material for: Sea level rise from climate change is expected to increase the release of arsenic into Bangladesh’s drinking well water by reduction and by the salt effect
Source: PLoS One. 2024 Jan 17;19(1):e0295172. doi: 10.1371/journal.pone.0295172 (PMC10793926; doi:10.1371/journal.pone.0295172)
Supplement: S5 File — (R) [file pone.0295172.s006.R]

# The "tidyverse" collects some of the most versatile
# R packages: ggplot2, dplyr, tidyr, readr, purrr,
# and tibble. The packages work in harmony to clean,
# process, model, and visualize data.
library(tidyverse)
library(RColorBrewer)
library(scales)

# Importing the dataset from Excel
library(readxl)
Acid_Dissociation <- read_excel("C:/R/S5 File.xlsx", 
                                sheet = "AsV", range = "J8:N1409")

# Proofreading the imported dataset from Excel
View(Acid_Dissociation)
ls()
dim(Acid_Dissociation)
head(Acid_Dissociation)
tail(Acid_Dissociation)

names(Acid_Dissociation)
names(Acid_Dissociation)[1] <- "pH"
names(Acid_Dissociation)[2] <- "[H3AsO4]"
names(Acid_Dissociation)[3] <- "[H2AsO4-]"
names(Acid_Dissociation)[4] <- "[HAsO42-]"
names(Acid_Dissociation)[5] <- "[AsO43-]"

class(Acid_Dissociation$pH)
class(Acid_Dissociation$`[H3AsO4]`)
class(Acid_Dissociation$`[H2AsO4-]`)
class(Acid_Dissociation$`[HAsO42-]`)
class(Acid_Dissociation$`[AsO43-]`)

length(Acid_Dissociation$pH)
length(Acid_Dissociation$`[H3AsO4]`)
length(Acid_Dissociation$`[H2AsO4-]`)
length(Acid_Dissociation$`[HAsO42-]`)
length(Acid_Dissociation$`[AsO43-]`)

# Graphing Mole Fraction vs pH
ggplot(data = Acid_Dissociation,
       mapping = aes(x = pH)) +
  geom_vline(xintercept = 3.90, linetype = 3) +
  geom_vline(xintercept = 7.96, linetype = 3) +
  geom_point(aes(y = `[H3AsO4]`),
             shape = 16,
             size = 1,
             color = "#F0E442",
             alpha = 1) +
  geom_point(aes(y = `[H2AsO4-]`),
             shape = 16, size = 1,
             color = "#56B4E9",
             alpha = 1) +
  geom_point(aes(y = `[HAsO42-]`),
             shape = 16, size = 1,
             color = "#E69F00",
             alpha = 1) +
  geom_point(aes(y = `[AsO43-]`),
             shape = 16, size = 1,
             color = "#009E73",
             alpha = 1) +
  scale_x_continuous(name = "pH",
                     breaks=seq(0,14,2),
                     labels = label_number(accuracy = 0.01)) +
  scale_y_continuous(name = "Mole Fraction") +
  annotate("text", x = 0.26, y = 0.9,
           label = (expression("H"[3]*"AsO"[4])),
           color = "#F0E442",
           parse = TRUE) +
  annotate("text", x = 4.49, y = 0.9,
           label = (expression("H"[2]*"AsO"[4]*""^-1*"")),
           color = "#56B4E9",
           parse = TRUE) +
  annotate("text", x = 9.1, y = 0.9,
           label = (expression("HAsO"[4]*""^-2*"")),
           color = "#E69F00",
           parse = TRUE) +
  annotate("text", x = 13.58, y = 0.9,
           label = (expression("AsO"[4]*""^-3*"")),
           color = "#009E73",
           parse = TRUE) +
  theme_bw() +
  theme(legend.position = "none")
ggsave("C:/R/AsV_Dissociation_Draft_01.pdf", width = 5, height = 5, units = "in")
ggsave("C:/R/AsV_Dissociation_Draft_01.tiff", width = 5, height = 5, units = "in", dpi=300)
